# Supplementary material for: Incidence of pancreatic cancer is dramatically increased by a high fat, high calorie diet in KrasG12D mice
Source: PLoS One. 2017 Sep 8;12(9):e0184455. doi: 10.1371/journal.pone.0184455 (PMC5590955; doi:10.1371/journal.pone.0184455)
Supplement: S1 Files — (ZIP) [file pone.0184455.s003.zip]

Archive with 53 entries (47 files):
- Fig 1C Mouse plasma - PLOS ONE.xlsx
- Fig 3 PaCa incidence - PLOS ONE.xlsx
- Fig 4, 5 PanIN distribution and Inflammation Score - PLOS ONE.xlsx
- Fig6/
- Fig6/Fig6A/
- Fig6/Fig6A/12months_t-test.pdf
- Fig6/Fig6A/3months_t-test.pdf
- Fig6/Fig6A/6months_t-test.pdf
- Fig6/Fig6A/9months_t-test.pdf
- Fig6/Fig6A/ANOVA_Sirius_red.pdf
- Fig6/Fig6A/ANOVA_sirius_red_means.pdf
- Fig6/Fig6A/quantification_SiriusR.xlsx
- Fig6/Fig6B/
- Fig6/Fig6B/KC_CD_3747_0.6x.jpeg
- Fig6/Fig6B/KC_CD_3747_4x.jpeg
- Fig6/Fig6B/KC_CD_3747_5x.jpeg
- Fig6/Fig6B/KC_CD_3747_6.4x.jpeg
- Fig6/Fig6B/KC_HF_3637_0.63x.jpeg
- Fig6/Fig6B/KC_HF_3637_4x.jpeg
- Fig6/Fig6B/KC_HF_3637_5x.jpeg
- Fig6/Fig6B/KC_HF_3637_6.40x_bis.jpeg
- Fig6/Fig6B/KC_HF_3637_6.40x_bis2.jpeg
- Fig6/Fig6C/
- Fig6/Fig6C/Amylase mouse tissue WT KC CD HF 09162015.pdf
- Fig6/Fig6C/Amylase mouse tissue WT KC CD HF 09162015_labeled.pdf
- Fig6/Fig6C/Cdh11 mouse tissue WT KC CD HF 09012015.pdf
- Fig6/Fig6C/Cdh11 mouse tissue WT KC CD HF 09012015_labeled.pdf
- Fig6/Fig6C/fibronectin mouse tissue WT KC CD HF 09042015.pdf
- Fig6/Fig6C/fibronectin mouse tissue WT KC CD HF 09042015_labeled.pdf
- Fig6/Fig6C/GAPDH mouse tissue WT KC CD HF 09282015b.pdf
- Fig6/Fig6C/GAPDH mouse tissue WT KC CD HF 09282015b_labeled.pdf
- Fig6/Fig6C/P4HA1 mouse tissue WT KC CD HF 12162015.pdf
- Fig6/Fig6C/P4HA1 mouse tissue WT KC CD HF 12162015_labeled.pdf
- Fig6/Fig6C/pSTAT3 mouse tissue WT KC CD HF 09042015 bottom band.pdf
- Fig6/Fig6C/pSTAT3 mouse tissue WT KC CD HF 09042015 bottom band_labeled.pdf
- Fig6/Fig6C/SMA mouse tissue WT KC CD HF 092315b.pdf
- Fig6/Fig6C/SMA mouse tissue WT KC CD HF 092315b_labeled.pdf
- Fig6/Fig6C/STAT3 mouse tissue WT KC CD HF 092815b.pdf
- Fig6/Fig6C/STAT3 mouse tissue WT KC CD HF 092815b_labeled.pdf
- Fig6/Fig6D/
- Fig6/Fig6D/Amylase_OD_t-test.pdf
- Fig6/Fig6D/aSMA_OD_t-test.pdf
- Fig6/Fig6D/Cadherin11_OD_t-test.pdf
- Fig6/Fig6D/Fibronectin_OD_t-test.pdf
- Fig6/Fig6D/P4HA2_OD_t-test.pdf
- Fig6/Fig6D/pSTAT_STAT_OD_t-test.pdf
- Fig6/Fig6D/quantification_Western.xlsx
- Fig7/
- Fig7/PLOS ONE Fig. 7 raw data.xlsx
- Fig7/WB GAPDH HFD.tif
- Fig7/WB HFD LC3 GAPDH.tif
- Fig7/WB LC3 HFD.tif
- Fig 1B weight gain - PLOS ONE.xlsx
