# Supplementary material for: Incidence of pancreatic cancer is dramatically increased by a high fat, high calorie diet in KrasG12D mice
Source: PLoS One. 2017 Sep 8;12(9):e0184455. doi: 10.1371/journal.pone.0184455 (PMC5590955; doi:10.1371/journal.pone.0184455)
Supplement: S1 Files — (ZIP) [file pone.0184455.s003.zip › Fig 1C Mouse plasma - PLOS ONE.xlsx]

## Sheet: Insulin
All KC mice				Insulin
				1	2	Avg (pg/ml)	Avg	Std
9 months	CD		1	752.81	752.81	752.81	690.254	287.363
			2	859.65	855.54	857.595
			3	125.08	134.45	129.765				t-test	CD vs HF 9	0.0329194
			4	796.65	788	792.325
			5	683.82	679.06	681.44
			6	923.69	931.49	927.59
	HFCD		1	1111	1095	1103	1338.05	517.405
			2	1958	1932	1945
			3	737.07	779.3	758.185
			4	1540	1552	1546

## Sheet: Leptin
All KC mice				Leptin
				1	2	Avg (pg/ml)	Avg	Std
9 months	CD		1	3307	3323	3315	3487.25	985.21
			2	3823	3621	3722
			3	2184	2262	2223
			4	5306	5147	5226.5
			5	3276	3197	3236.5				t-test	CD vs HF 9	1.24998e-07
			6	3247	3154	3200.5
	HFCD		1	20470	20498	20484	19825.1	2498.12
			2	22547	22713	22630
			3	15120	17036	16078
			4	18749	18913	18831
			5	20676	21529	21102.5

## Sheet: Chemistry
All KC mice				(mg/dL)
				Cholesterol			Glucose			Triglyceride
				Value	Avg	Std	Value	Avg	Std	Value	Avg	Std
			1	93	95.2857	11.5573	190	194.714	27.8012	53	56	11.1056
			2	110			206			54
			3	90			174			65
	CD		4	84			234			44
			5	106			180			41
			6	80			156			65
			7	104			223			70
			1	114	101	8.75595	276	248	20.9762	92
			2	97			252			58	64	21.6025
	HFCD		3	98			234			66
			4	95			230			40
							t-test	CD vs HF 9	0.00916618
