# Supplementary material for: Incidence of pancreatic cancer is dramatically increased by a high fat, high calorie diet in KrasG12D mice
Source: PLoS One. 2017 Sep 8;12(9):e0184455. doi: 10.1371/journal.pone.0184455 (PMC5590955; doi:10.1371/journal.pone.0184455)
Supplement: S1 Files — (ZIP) [file pone.0184455.s003.zip › Fig 3 PaCa incidence - PLOS ONE.xlsx]

## Sheet: summary - PaCa
	3	M		F		Both
		PaCa	Total	PaCa	Total	PaCa	Total
	WT-CD	0	2	0	4	0	6
		0		0		0
	WT-HF	0	7	0	6	0	13
		0		0		0
	KC-CD	0	6	0	7	0	13
		0		0		0
	KC-HF	2	12	0	9	2	21
		16.6667		0		9.52381
	6	M		F		Both
		PaCa	Total	PaCa	Total	PaCa	Total
	WT-CD	0	5	0	8	0	13
		0		0		0
	WT-HF	0	6	0	6	0	12
		0		0		0
	KC-CD	0	6	0	6	0	12
		0		0		0
	KC-HF	4	9	0	10	4	19
		44.4444		0		21.0526
	9	M		F		Both
		PaCa	Total	PaCa	Total	PaCa	Total
	WT-CD	0	6	0	10	0	16
		0		0		0
	WT-HF	0	6	0	9	0	15
		0		0		0
	KC-CD	1	9	0	8	1	17
		11.1111		0		5.88235
	KC-HF	5	10	3	9	8	19
		50		33.3333		42.1053
