# Supplementary material for: Incidence of pancreatic cancer is dramatically increased by a high fat, high calorie diet in KrasG12D mice
Source: PLoS One. 2017 Sep 8;12(9):e0184455. doi: 10.1371/journal.pone.0184455 (PMC5590955; doi:10.1371/journal.pone.0184455)
Supplement: S1 Files — (ZIP) [file pone.0184455.s003.zip › Fig 4, 5 PanIN distribution and Inflammation Score - PLOS ONE.xlsx]

## Sheet: Male 3 Months
3 month
		PanIN1a	PanIN1b	PanIN2	PanIN3	ND	Total	Acinar Cell Loss	Inflammation	Fibrosis	Pancreatitis Score
M - CD	1	19	1	0	0	80	100	1	1	0	2
	2	17	2	1	0	80	100	1	1	1	3
	3	14	5	0	0	81	100	1	1	0	2
	4	21	2	0	0	77	100	1	1	1	3
	5	20	7	1	0	72	100	1	2	1	4
	6	21	5	2	0	72	100	1	2	1	4
	mean	18.6667	3.66667	0.666667	0	77	100	1	1.33333	0.666667	3
	SD	2.73252	2.33809	0.816497	0	4.09878	0	0	0.516398	0.516398	0.894427
M - HF	1	32	15	14	9	30	100	3	2	2	7
	2	35	13	7	5	40	100	2	2	1	5
	3	19	15	14	11	41	100	2	1	2	5
	4	31	20	9	5	35	100	3	3	2	8
	5	33	12	11	8	36	100	1	2	2	5
	6	26	17	12	7	38	100	2	3	1	6
	7	28	24	7	6	35	100	2	2	2	6
	8	32	10	5	3	50	100	3	3	3	9
	9	38	20	9	3	30	100	2	2	2	6
	10	31	18	7	8	36	100	2	3	2	7
	mean	30.5	16.4	9.5	6.5	37.1	100	2.2	2.3	1.9	6.4
	SD	5.23344	4.24788	3.13581	2.59272	5.80134	0	0.632456	0.674949	0.567646	1.3499
p-value		3.81255e-05	2.07318e-06	4.14643e-06	2.3794e-05	3.64262e-10		0.000202499	0.00670728	0.000869448	3.21835e-05

## Sheet: Female 3 Months
3 month
		PanIN1a	PanIN1b	PanIN2	PanIN3	ND	Total	Acinar Cell Loss	Inflammation	Fibrosis	Pancreatitis Score
F - CD	1	17	4	1	0	78	100	1	2	1	4
	2	15	0	0	0	85	100	1	1	0	2
	3	20	4	3	0	73	100	1	1	1	3
	4	10	0	0	0	90	100	1	2	1	4
	5	10	5	0	0	85	100	1	1	1	3
	6	6	0	0	0	94	100	1	1	0	2
	7	11	1	0	0	88	100	1	1	0	2
	mean	12.7143	2	0.571429	0	84.7143	100	1	1.28571	0.571429	2.85714
	SD	4.82059	2.23607	1.13389	0	7.15808	0	0	0.48795	0.534522	0.899735
F - HF	1	31	10	5	0	54	100	2	4	3	9
	2	30	15	3	0	52	100	2	3	1	6
	3	25	8	2	1	64	100	2	2	2	6
	4	24	6	5	0	65	100	2	2	1	5
	5	20	8	3	0	69	100	3	4	3	10
	6	29	5	3	1	62	100	4	4	3	11
	mean	26.5	8.66667	3.5	0.333333	61	100	2.5	3.16667	2.16667	7.83333
	SD	4.23084	3.55903	1.22474	0.516398	6.63325	0	0.83666	0.983192	0.983192	2.48328
p-value		0.000189732	0.00396456	0.00113325	0.174688	7.01671e-05		0.0070776	0.00366916	0.00842359	0.00331

## Sheet: Male 6 Months
6 month
		PanIN1a	PanIN1b	PanIN2	PanIN3	ND	Total	Acinar Cell Loss	Inflammation	Fibrosis	Pancreatitis Score
M - CD	1	23	10	7	1	59	100	2	2	1	5
	2	31	5	3	1	60	100	2	1	1	4
	3	33	8	7	2	50	100	1	2	2	5
	4	30	5	3	2	60	100	2	1	2	5
	5	27	10	8	3	52	100	1	1	1	3
	mean	28.8	7.6	5.6	1.8	56.2	100	1.6	1.4	1.4	4.4
	SD	3.89872	2.50998	2.40832	0.83666	4.81664	0	0.547723	0.547723	0.547723	0.894427
M - HF	1	36	20	20	12	12	100	4	3	3	10
	2	45	20	15	15	5	100	4	2	3	9
	3	40	17	22	10	11	100	4	2	3	9
	4	47	15	17	15	6	100	3	4	2	9
	5	50	15	17	8	10	100	2	4	2	8
	6	37	15	25	15	8	100	4	3	3	10
	mean	42.5	17	19.3333	12.5	8.66667	100	3.5	3	2.66667	9.16667
	SD	5.68331	2.44949	3.7238	3.01662	2.80476	0	0.83666	0.894427	0.516398	0.752773
p-value		0.00117468	0.000184777	5.45405e-05	0.000178955	8.71501e-07		0.00161465	0.00608896	0.00399757	1.39447e-05

## Sheet: Female 6 Months
6 month
		PanIN1a	PanIN1b	PanIN2	PanIN3	ND	Total	Acinar Cell Loss	Inflammation	Fibrosis	Pancreatitis Score
F - CD	1	22	7	0	0	71	100	1	1	1	3
	2	25	0	0	0	75	100	1	1	0	2
	3	18	1	3	0	78	100	1	1	1	3
	4	30	10	7	2	51	100	2	2	2	6
	5	25	5	3	0	67	100	2	2	1	5
	6	27	8	0	0	65	100	1	1	1	3
	mean	24.5	5.16667	2.16667	0.333333	67.8333	100	1.33333	1.33333	1	3.66667
	SD	4.13521	3.97073	2.78687	0.816497	9.55859	0	0.516398	0.516398	0.632456	1.50555
F - HF	1	40	20	5	5	30	100	2	3	2	7
	2	35	25	5	5	30	100	2	3	2	7
	3	38	27	10	5	20	100	3	4	3	10
	4	25	17	20	10	28	100	4	3	3	10
	5	35	22	15	8	20	100	4	3	3	10
	6	42	20	15	5	18	100	3	3	3	9
	7	38	27	10	5	20	100	2	2	2	6
	8	47	15	15	8	15	100	4	2	3	9
	9	40	20	10	5	25	100	3	3	3	9
	10	37	25	15	5	18	100	4	3	3	10
	mean	37.7	21.8	12	6.1	22.4	100	3.1	2.9	2.7	8.7
	SD	5.69698	4.13118	4.83046	1.85293	5.42013	0	0.875595	0.567646	0.483046	1.49443
p-value		0.000123023	6.53644e-06	0.000144087	9.20852e-07	1.44352e-05		0.000169077	0.00012374	0.000373588	5.31843e-05

## Sheet: Male 9 Months
9 month
		PanIN1a	PanIN1b	PanIN2	PanIN3	ND	Total	Acinar Cell Loss	Inflammation	Fibrosis	Pancreatitis Score
M - CD	1	38	14	15	8	25	100	1	2	1	4
	2	53	15	12	5	15	100	2	2	2	6
	3	53	12	9	6	20	100	3	3	2	8
	4	38	13	16	8	25	100	2	2	1	5
	5	55	15	10	5	15	100	3	3	3	9
	mean	47.4	13.8	12.4	6.4	20	100	2.2	2.4	1.8	6.4
	SD	8.61974	1.30384	3.04959	1.51658	5	0	0.83666	0.547723	0.83666	2.07364
M - HF	1	35	10	20	25	10	100	3	4	3	10
	2	37	12	18	28	5	100	3	3	2	8
	3	40	20	22	15	3	100	4	3	4	11
	4	37	16	20	21	6	100	4	4	3	11
	5	37	18	19	18	8	100	3	4	3	10
	6	38	15	22	20	5	100	4	3	3	10
	mean	37.3333	15.1667	20.1667	21.1667	6.16667	100	3.5	3.5	3	10
	SD	1.63299	3.71035	1.60208	4.70815	2.48328	0	0.547723	0.547723	0.632456	1.09545
p-value		0.0583561	0.430046	0.00236755	0.000301723	0.00166258		0.0215817	0.00950588	0.0319049	0.0135158

## Sheet: Female 9 Months
9 month
		PanIN1a	PanIN1b	PanIN2	PanIN3	ND	Total	Acinar Cell Loss	Inflammation	Fibrosis	Pancreatitis Score
F - CD	1	52	14	10	4	20	100	2	2	2	6
	2	48	12	16	4	20	100	3	2	2	7
	3	42	18	12	3	25	100	2	3	3	8
	4	44	15	13	3	25	100	3	3	2	8
	5	39	18	21	4	18	100	3	2	3	8
	mean	45	15.4	14.4	3.6	21.6	100	2.6	2.4	2.4	7.4
	SD	5.09902	2.60768	4.27785	0.547723	3.20936	0	0.547723	0.547723	0.547723	0.894427
F - HF	1	25	17	30	25	3	100	4	3	4	11
	2	27	15	26	20	12	100	3	3	3	9
	3	36	15	19	20	10	100	3	3	4	10
	4	32	25	23	15	5	100	4	4	3	11
	5	35	20	25	15	5	100	4	4	3	11
	6	30	25	22	20	3	100	4	3	4	11
	mean	30.8333	19.5	24.1667	19.1667	6.33333	100	3.66667	3.33333	3.5	10.5
	SD	4.35507	4.63681	3.76386	3.76386	3.77712	0	0.516398	0.516398	0.547723	0.83666
p-value		0.00120273	0.102113	0.00393863	0.000128515	4.87147e-05		0.0100991	0.0192009	0.00950588	0.000303228
