# Supplementary material for: Incidence of pancreatic cancer is dramatically increased by a high fat, high calorie diet in KrasG12D mice
Source: PLoS One. 2017 Sep 8;12(9):e0184455. doi: 10.1371/journal.pone.0184455 (PMC5590955; doi:10.1371/journal.pone.0184455)
Supplement: S1 Files — (ZIP) [file pone.0184455.s003.zip › Fig6/Fig6A/quantification_SiriusR.xlsx]

## Sheet: 2sets
							field
	SET	genotype	diet	time	#	tissue sections	1	2	3	4	5	6	7	8	9	mean	Mean group	SEM		Mean group
	1	KC	CD	3M	2517	2	11.88	13.286	8.177	11.803	9.132	6.035				10.0522	8.63696	1.00197		8.63748
	1	KC	CD	3M	2657	1	5.02	7.317	7.959	4.544	8.513	9.956				7.21817
	1	KC	CD	3M	4523	2	0.234	1.421	1.12	0.17	21.01	5.23	19.17	16.98	12.43	8.64056
	1	KC	HF	3M	3042	2	24.657	28.27	21.478	22.438	8.5	5.69				18.5055	17.2661	1.26197		17.8196
	1	KC	HF	3M	2713	2	31.18	29.84	29.615	29.364	4.278	2.397	3.18			18.5506
	2	KC	HF	3M	4382		18.388	9.942	15.897							14.7423
	1	KC	CD	6M	3747	3	14.268	12.61	15.015	12.388	21.89	18.856	10.067	8.743	14.432	14.2521	13.2014	0.74975		13.4445
	2	KC	CD	6M	3750	1	14.921	11.889	9.327	12.39						12.1318
	2	KC	CD	6M	3300	2	5.342	3.78	1.15	25.25	16.78	23.78	12.45	28.56	1.89	13.2202
	1	KC	HF	6M	3637	2	48.8	31.347	30.763	32.18	21.48	23.75	33.096	32.267	37.66	32.3714	33.332	2.07137		33.332
	1	KC	HF	6M	3638	2	33.98	44.49	36.52	40.92	34.17	42.33	35.67	39.19	28.45	37.3022
	1	KC	HF	6M	3641	2	36.771	40.31	37.4	27.31	21.36	30.83	33.65	23.31	21.96	30.3223
	1	KC	CD	9M	3554	2	22.78	25.49	24.38	23.98	21.12	25.45	27.56	28.68		24.93	19.9138	2.81445		20.7498
	1	KC	CD	9M	3712	2	15.24	15.97	23.22	11.33	10.21					15.194
	2	KC	CD	9M	3265	1	19.338	17.41	21.31	21.59	18.439					19.6174
	1	KC	HF	9M	3242	2	29.18	36.38	33.65	26.551	26.64	18.182	10.836			25.917	26.3408	0.902293		26.228
	1	KC	HF	9M	3319	2	19.14	30.64	22.92	35.33	24.53	28.44				26.8333
	2	KC	HF	9M	3349	1	32.104	28.108	28.463	25.197						28.468
	2	KC	HF	9M	3839	2	25.724	21.716	18.267	22.273	32.744					24.1448
	2	KC	CD	12M	3423	2	33.027	33.45	32.38	36.33	33.81	24.55	24.78	26.54		30.6084	28.1803	2.42806		28.9897
	2	KC	CD	12M	2851	1	25.878	28.759	26.601	21.771						25.7523
	1	KC	HF	12M	3111	2	21.27	37.14	30.08	21.28	20.45	28.7	23.73	25.27	27.44	26.1511	26.2623	0.134069		26.2167
	1	KC	HF	12M	2723	2	20.48	31.36	25.28	23.77	28.64	27.11				26.1067
	2	KC	HF	12M	3240	1	25.838	28.981	31.63	19.668						26.5292
	1	WT	CD	3M	381	1	0.75	0.63	0.53							0.636667	0.571833	0.0648333
	2	WT	CD	3M	4271		0.507									0.507
	1	WT	HF	3M	382	1	0.56	0.78								0.67	1.1985	0.5349
	2	WT	HF	3M	4356	1	0.862	2.849								1.8555
	2	WT	HF	3M	4275	1	1.07									1.07
	1	WT	CD	6M	3773	1	0.66	0.98								0.82	0.806667	0.201387
	2	WT	CD	6M	3228	1	0.618									0.618
	2	WT	CD	6M	3366	1	0.982	1.489	0.475							0.982
	2	WT	HF	6M	3249	2	2.447	1.144	2.447							2.01267	1.73267	0.28
	2	WT	HF	6M	3295	1	1.891	0.897	1.57							1.45267
	2	WT	CD	9M	3187	1	0.869	0.882								0.8755	0.97325	0.115347
	2	WT	CD	9M	3263	2	0.883	1.204	1.126							1.071
	1	WT	HF	9M	3306	1	3.16	2.01								2.585	1.93389	0.33556
	2	WT	HF	9M	2870	2	1.681	1.661	0.681							1.341
	2	WT	HF	9M	2919	2	2.129	1.648	1.85							1.87567
	1	WT	CD	12M	3444	2	0.437	0.633	0.4336							0.5012	0.6096	0.1084
	1	WT	CD	12M	3446	1	0.555	0.881								0.718
	1	WT	HF	12M	2812	1	3.8									3.8	2.38594	0.707561
	1	WT	HF	12M	2666	3	2.154	1.516	1.224							1.63133
	1	WT	HF	12M	2668	1	1.903	1.55								1.7265
			mean				SEM
			KC-CD	KC-HFCD	WT-CD	WT-HF	KC-CD	KC-HF	WT-CD	WT-HF
		3	8.63517	17.2661	0.571833	1.1985	1.00197	1.26197	0.064	0.06
		6	13.2014	33.332	0.806667	1.73267	0.74975	2.07137	0.16	0.2
		9	19.9138	26.3408	0.97325	1.93	2.81445	0.902293	0.054	0.34
		12	28.1803	26.2623	0.6096	2.39	2.42806	0.134069	0.108	0.71
