# Supplementary material for: Incidence of pancreatic cancer is dramatically increased by a high fat, high calorie diet in KrasG12D mice
Source: PLoS One. 2017 Sep 8;12(9):e0184455. doi: 10.1371/journal.pone.0184455 (PMC5590955; doi:10.1371/journal.pone.0184455)
Supplement: S1 Files — (ZIP) [file pone.0184455.s003.zip › Fig6/Fig6D/quantification_Western.xlsx]

## Sheet: OD_graphs
		fibronectin
	ratio	OD	error	mean
		385	99.7112	367	WT-CD
		530	5.20683	224.333	WT-HFCD
	1	186	333.175	2725.67	KC-CD
	2.05271	233	887.65	5595	KC-HFCD
		215
		225
	1.13697	3099	0.122236	1	KC-CD
	0.756145	2061	0.325663	2.05271	KC-HF
	1.10689	3017
	1.43745	3918
	2.17525	5929
	2.54543	6938
		Cad11
	ratio	OD	error	mean
		0	0	0	WT-CD
		0	0	0	WT-HF
		0	402.049	1662	KC-CD
		0	465.552	3526.33	KC-HF
		0
		0
	0.640794	1065	0.241906	1	KC-CD
	0.898917	1494	0.280116	2.12174	KC-HF
	1.46029	2427
	1.9278	3204
	1.76354	2931
	2.67389	4444
												p-STAT3/STAT
	STAT3	error	mean				p-STAT3	error	mean			relative OD	error	mean	ratio
	1308	128.691	1509.67	WT-CD			245	14.8361	274.667	WT-CD	0.58972	415.451	20.0799	406.226	1.02271	0.0494303	1	1.02271
	1749	64.3074	1563.33	WT-HF			290	64.1431	511	WT-HF	0.788548	367.764	76.6128	722.68	0.905319	0.188596	1.77901	0.905319
	1472	42.0806	2014.67	KC-CD			289	206.538	932.333	KC-CD	0.663661	435.463	225.764	1027.56	1.07197	0.219709	1	1.07197
	1597	49.5008	2119	KC-HF			630	402.534	2134.33	KC-HF	0.720018	874.978	361.155	2217.18	2.15392	0.351468	2.15772	2.15392
	1439						410				0.648783	631.953			1.55567			1.55567
	1654						493				0.745717	661.109			1.62744			1.62744
	2078						648				0.93688	691.657			0.673107			1.70264
	1935						815				0.872408	934.196			0.909141			2.29969
	2031						1334				0.91569	1456.83			1.41775	0.0494303	1	3.58624
	2070						1754				0.933273	1879.41			1.829	0.188596	1.77901	4.6265
	2069						1710				0.932822	1833.15			1.78398	0.555759	2.52953	4.51262
	2218						2939				1	2939			2.86017	0.889048	5.458	7.23488
		Amylase
	ratio	OD	error	mean
		6014	74.4633	6099.67	WT-CD
		6248	91.8041	5015	WT-HF
		6037	398.553	2263.33	KC--CD
		5085	150.293	1042.67	KC-HF
		4833
		5127
	1.34978	3055	0.176091	1	KC-CD
	0.789543	1787	0.0664036	0.460677	KC-HF
	0.860677	1948
	0.490869	1111
	0.557585	1262
	0.333579	755
		a-SMA
	ratio	OD	error	mean
		97	26.3397	71.6667	WT-CD
		99	11.2002	104.333	WT-HF
		19	151.594	542.333	CD
		114	222.123	901.667	HFCD
		82
		117
	1.33128	722	0.279522	1	KC-CD
	1.22434	664	0.40957	1.66257	KC-HF
	0.444376	241
	1.42717	774
	2.45974	1334
	1.1008	597
		P4HA2
	ratio	OD	error	mean
		838	173	1011	WT-CD
		1184	128.241	1296.67	WT-HF
		1148	214.79	2528.67	KC-CD
		1552	533.631	4259	KC-HF
		1190
	0.93053	2353	0.084942	1	KC-CD
	0.900475	2277	0.211033	1.68429	KC-HF
	1.169	2956
	1.26233	3192
	1.88716	4772
	1.90337	4813
		gapdh
	1.25326	8076	299.692	7613.33	KC-CD
	1.19677	7712	81.7523	6605.33	KC-HF
	1.09435	7052
	1	6444
	1.03399	6663
	1.04112	6709
