# Supplementary material for: Incidence of pancreatic cancer is dramatically increased by a high fat, high calorie diet in KrasG12D mice
Source: PLoS One. 2017 Sep 8;12(9):e0184455. doi: 10.1371/journal.pone.0184455 (PMC5590955; doi:10.1371/journal.pone.0184455)
Supplement: S1 Files — (ZIP) [file pone.0184455.s003.zip › Fig7/PLOS ONE Fig. 7 raw data.xlsx]

## Sheet: Sheet1
Intensity of LC3	CD 3 mon	HF 3 mon	CD 9 mon	HF 9 mon		Intensity of p62	CD 3 mon	CD 9 mon	HF 3 mon	HF 9 mon
PanIN lesions	394	887	1020	887		PanIN lesions	532	795	844	829
	231	872	854	1076			419	1255	477	634
	300	340	898	1836			852	1572	522	817
	427	379	1241	1249			695	354	1070	773
	387	261	1505	1716			487	896	1726	559
	320	398	848	750			723	834	1067	817
	361	303	1133	1045			1311	592	1622	678
	296	122	1303	1637			649	919	1136	1380
	348	376	751	803			844	1581	1184	1269
	472	214	1032	1349			601	673	997	1240
	206	208	887	2560			187	520	1265	1243
	378	172	1227	859			1682	1088	1376	701
	209	459	1262	1363			1110	359	1273	864
	406	470	890	1661			1600	675	732	703
	701	237	1088	548			1304	853	1329	986
	228	283	858	1556			1277	849	405	1242
	138	366	1108	913			380	1298	1361	976
	325	374	1599	1029				1173	1285	1386
Average size of LC3	CD 3 mon	HF 3 mon	CD 9 mon	HF 9 mon		%area of p62	CD 3 mon	CD 9 mon	HF 3 mon	HF 9 mon
PanIN lesions	0.555	0.43	0.626	0.428		PanIN lesions	4.241	5.041	7.479	4.4
	0.301	0.474	0.466	0.799			4.173	6.704	7.847	7.251
	0.391	0.594	0.497	0.687			2.646	5.387	1.542	2.524
	0.37	0.381	0.375	0.832			2.824	8.307	7.615	3.229
	0.331	0.223	0.556	0.387			2.151	3.182	2.005	1.682
	0.479	0.38	0.34	0.527			4.749	3.569	6.618	3.027
	0.22	0.374	0.22	0.49			3.318	2.839	9.303	3.627
	0.302	0.28	0.374	0.446			2.852	9.754	10.268	4.038
	0.3	0.287	0.385	0.585			3.153	5.174	6.547	5.85
	0.303	0.328	0.354	0.388			3.664	6.021	8.552	9.789
	0.332	0.243	0.581	0.552			3.284	9.499	6.302	6.53
	0.233	0.452	0.42	0.526			8.125	4.023	5.067	3.648
	0.242	0.375	0.341	0.536			5.906	5.182	5.139	10.074
	0.336	0.391	0.389	0.457			4.238	2.74	5.736	4.923
	0.351	0.33	0.294	0.433			9.59	5.089	5.165	4.885
	0.196	0.294	0.223	0.26				3.785	4.694	5.968
	0.239	0.453	0.481	0.602
	0.248	0.556	0.383	0.749		%area of p62	CD 3 mon	HF 3 mon
						Normal lesion	4.483	4.898
% area of LC3	CD 3 mon	HF 3 mon	CD 9 mon	HF 9 mon			4.092	5.941
PanIN lesions	6.301	4.555	10.411	6.03			3.043	4.696
	1.913	9.073	5.933	8.366			3.225	3.171
	2.385	11.284	6.26	11.121			4.216	7.463
	1.619	4.293	3.519	8.805			3.433	4.555
	2.669	1.944	7.465	3.586			1.645	5.869
	4.241	4.281	2.883	3.513			3.844	10.331
	1.375	3.17	2.941	5.139			4.474	7.638
	2.012	1.088	3.868	8.365			4.1	8.391
	0.722	2.783	7.134	7.543			3.988	8.79
	1.234	3.639	5.821	5.459			3.994	8.261
	1.535	1.018	6.887	10.418			6.451	6.313
	1.27	2.752	6.408	4.971			7.385	5.243
	1.682	2.701	4.821	8.911			5.452	3.038
	0.685	3.063	2.865	9.145			3.792	5.118
	2.764	1.83	2.689	7.779			6.446	5.734
	0.961	1.707	1.84	2.607			6.535	5.422
	1.363	1.357	8.718	12.518
	1.586	6.544	4.102	7.631
Average size of LC3	CD 3 mon	HF 3 mon
Normal lesions	0.309	0.345
	0.309	0.352
	0.237	0.262
	0.222	0.336
	0.288	0.351
	0.335	0.34
	0.244	0.339
	0.226	0.37
	0.176	0.296
	0.198	0.389
	0.255	0.326
	0.169	0.331
	0.235	0.294
	0.252	0.33
	0.321	0.369
	0.156	0.275
	0.204	0.296
	0.171	0.308
% area of LC3	CD 3 mon	HF 3 mon
Normal lesions	4.575	9.948
	5.856	8.89
	3.967	6.759
	1.662	4.719
	3.738	6.916
	7.155	9.166
	3.094	4.058
	2.16	3.914
	2.563	4.773
	3.751	9.703
	3.133	7.686
	1.992	6.638
	3.127	3.034
	3.965	4.922
	6.088	4.328
	1.75	4.05
	3.097	4.164
	2.667	4.426
