# Supplementary material for: Incidence of pancreatic cancer is dramatically increased by a high fat, high calorie diet in KrasG12D mice
Source: PLoS One. 2017 Sep 8;12(9):e0184455. doi: 10.1371/journal.pone.0184455 (PMC5590955; doi:10.1371/journal.pone.0184455)
Supplement: S1 Files — (ZIP) [file pone.0184455.s003.zip › Fig 1B weight gain - PLOS ONE.xlsx]

## Sheet: cohorts
	9 month							6 month							3 month
		ID	weight gain						ID	weight gain						ID	weight gain
	KC-CD male	1	15.2					KC-CD male	1	12.3					KC-CD male	1	8.8
		2	14.9						2	9.7						2	8.2
		3	14.8						3	8.9						3	7.1
		4	10.7	Avg	14.02				4	11.9						4	5.2	Avg	7.22
		5	14.5	Std	1.8727				5	12.3	Avg	10.9667				5	6.8	Std	1.38996
	KC-CD female	1	10.1						6	10.7	Std	1.44037			KC-CD female	1	7.5
		2	12.5					KC-CD female	1	6.2						2	7
		3	10.7						2	7.6						3	6
		4	13.8	Avg	11.38				3	10.2						4	5.8
		5	9.8	Std	1.71085				4	8.5	Avg	7.56				5	5.7	Avg	6.38333
	Combined	AVG	12.7						5	5.3	Std	1.92432				6	6.3	Std	0.719491
		STD	2.18988					Combined	AVG	9.41818					Combined	AVG	6.76364
	KC-HF male	1	35						STD	2.38404						STD	1.10569
		2	13.6					KC-HF male	1	22.6					KC-HF male	1	10.6
		3	25.1						2	15.1						2	10.2
		4	33.2						3	16.4						3	10.1
		5	15.3	Avg	23.8333	p-value			4	23.1						4	8.5
		6	20.8	Std	8.95291	0.04298			5	22	Avg	18.4667	p-value			5	10.9
	KC-HF female	1	18.7						6	11.6	Std	4.7706	0.0105499			6	15	Avg	10.6429	p-value
		2	13.9					KC-HF female	1	13.9						7	9.2	Std	2.09034	0.00672873
		3	13.9						2	10.5					KC-HF female	1	7.6
		4	10.5						3	14.2						2	8.1
		5	21.3	Avg	16.1167	p-value			4	15.2						3	9.4
		6	18.4	Std	4.00321	0.034119			5	15.3						4	10.6	Avg	8.9	p-value
	Combined	AVG	19.975						6	13.2	Avg	14.2	p-value			5	8.8	Std	1.17047	0.00495546
		STD	7.74328						7	17.1	Std	2.05751	0.000269477		Combined	AVG	9.91667
								Combined	AVG	16.1692						STD	2.00118
	P value	0.0082608							STD	4.0621
															P value	0.000125063
								P value	6.26811e-05
