# Supplementary material for: Incidence of pancreatic cancer is dramatically increased by a high fat, high calorie diet in KrasG12D mice
Source: PLoS One. 2017 Sep 8;12(9):e0184455. doi: 10.1371/journal.pone.0184455 (PMC5590955; doi:10.1371/journal.pone.0184455)
Supplement: S2 Files — (ZIP) [file pone.0184455.s004.zip]

Archive with 2 entries (2 files):
- HF_not_in_CD_pooled_intersect_genes variants count.xlsx
- variants_to_gene_counts_HF_not_in_CD_qual_10_dp_30.xlsx
