# Supplementary material for: Incidence of pancreatic cancer is dramatically increased by a high fat, high calorie diet in KrasG12D mice
Source: PLoS One. 2017 Sep 8;12(9):e0184455. doi: 10.1371/journal.pone.0184455 (PMC5590955; doi:10.1371/journal.pone.0184455)
Supplement: S2 Files — (ZIP) [file pone.0184455.s004.zip › HF_not_in_CD_pooled_intersect_genes variants count.xlsx]

## Sheet: HF_S4
Mroh2a	12		CPDB Gene set analysis (candidate gene=3, p-value<0.05)										Corrected 12/2/16
Hjurp	10		p-value	q-value	pathway	members_input_overlap_geneids	# of input members	size	effective_size	source	members_input_overlap		Mroh2a	12
Col6a6	9		0.000190677	0.00791311	Recruitment of mitotic centrosome proteins and complexes	Odf2; Clasp1; Numa1; Sfi1; Cep192; Tubgcp5; Tubg1; Cep76; Dync1h1; Dctn2; Ninl; Tubgcp6	12	76707; 328580; 13424; 101706; 18286; 103733; 70799; 78177; 225659; 78887; 233276; 69654	68	68	Reactome		Hjurp	10
Vmn2r121	8		0.000190677	0.00791311	Centrosome maturation	Odf2; Clasp1; Numa1; Sfi1; Cep192; Tubgcp5; Tubg1; Cep76; Dync1h1; Dctn2; Ninl; Tubgcp6	12	328580; 13424; 101706; 76707; 18286; 103733; 70799; 78177; 225659; 78887; 233276; 69654	68	68	Reactome		Col6a6	9
Muc4	7		0.000791134	0.021888	Cell Cycle	Odf2; Nup107; Mis18bp1; Rbbp7; Rfc3; Tubg1; Dync1h1; Nup133; Sfi1; Smc3; Smc2; Pds5a; Kif23; Ninl; Nipbl; Nupl1; Ndel1; Cenpk; Clasp1; Cdkn1b; Atm; Kntc1; Cep192; Dctn2; Tubgcp5; Tubgcp6; Terf2; Hist4h4; Hjurp; Seh1l; Numa1; Stag2; Cep76; Hist2h4; Ncapg; Hist1h3h; Kif2a	37	208628; 16563; 71175; 103468; 320332; 12576; 76707; 72124; 83431; 20843; 14211; 71819; 18286; 319152; 381280; 245688; 54392; 78887; 71844; 70799; 71521; 60411; 233276; 103733; 97122; 217653; 69263; 78177; 69654; 11920; 328580; 101706; 13006; 13424; 21750; 234865; 225659	408	408	Reactome		Vmn2r121	8
Ccp110	6		0.00157463	0.0326736	Axon guidance	Pspn; Dpysl3; Robo1; Cacna1f; Abl1; Nfasc; Myl12b; Plxnb3; Itgb3; Hsp90ab1; Col4a5; Ncam1; Clasp1; Chl1; Dlg3; Ptprt; Farp2; Plxna3; Itga1; Cdk5; Itga2b; Pak1; Kras	23	16416; 53310; 11350; 17967; 22240; 12830; 19197; 54652; 12568; 15516; 12661; 18846; 67938; 19876; 76707; 18479; 140571; 16653; 109700; 19281; 227377; 16399; 269116	225	224	Reactome		Muc4	7
Ddo	6		0.00233057	0.0386874	Factors involved in megakaryocyte development and platelet production	Vps45; Akap1; Zfpm2; Gata2; Dock6; Kif23; Kif22; Cdk5; Jmjd1c; Abl1; Hist1h3h; Kif2a; Ehd2	13	11350; 16563; 22365; 22762; 12568; 319899; 14461; 11640; 110033; 71819; 108829; 319152; 259300	101	101	Reactome		Ccp110	6
Gm13152	6		0.00293172	0.0405555	Developmental Biology	Ncoa3; Dpysl3; Pspn; Robo1; Med30; Cacna1f; Abl1; Nfasc; Myl12b; Plxnb3; Itgb3; Ppargc1a; Hsp90ab1; Col4a5; Ncam1; Clasp1; Med1; Chl1; Dlg3; Ptprt; Farp2; Plxna3; Itga1; Med13; Cdk5; Itga2b; Pak1; Kras	28	19014; 69790; 16416; 19876; 53310; 17979; 11350; 22240; 12661; 12830; 17967; 54652; 12568; 15516; 18846; 67938; 19017; 76707; 18479; 140571; 16653; 109700; 19197; 19281; 227377; 16399; 327987; 269116	307	306	Reactome		Ddo	6
Ppwd1	6		0.00421302	0.0499543	Mitotic Prometaphase	Cenpk; Nup133; Clasp1; Nup107; Stag2; Pds5a; Smc3; Smc2; Kntc1; Seh1l; Ndel1; Ncapg; Kif2a	13	208628; 54392; 16563; 13006; 103468; 76707; 71521; 60411; 234865; 72124; 83431; 20843; 14211	108	108	Reactome		Gm13152	6
Tmc5	6		0.00564382	0.0550211	ECM-receptor interaction - Mus musculus (mouse)	Itgb3; Itga2b; Hspg2; Tnxb; Agrn; Col5a3; Col4a5; Itga11; Itga1; Col6a4; Col6a6	11	12830; 16399; 53867; 109700; 15530; 68553; 16416; 245026; 11603; 81877; 319480	87	87	KEGG		Ppwd1	6
Col6a4	5		0.00596614	0.0550211	Cell Cycle, Mitotic	Odf2; Nup107; Rfc3; Tubg1; Dync1h1; Clasp1; Sfi1; Smc3; Smc2; Pds5a; Kif23; Tubgcp5; Nipbl; Nupl1; Ndel1; Cenpk; Nup133; Cdkn1b; Kntc1; Cep192; Ncapg; Ninl; Tubgcp6; Seh1l; Numa1; Stag2; Cep76; Dctn2; Kif2a	29	208628; 54392; 78887; 16563; 76707; 328580; 101706; 13006; 103733; 71175; 103468; 13424; 12576; 71844; 71521; 60411; 234865; 72124; 69654; 83431; 20843; 69263; 14211; 78177; 71819; 18286; 225659; 233276; 70799	337	337	Reactome		Tmc5	6
Col6a5	5		0.0075827	0.0629364	G2/M Transition	Odf2; Clasp1; Numa1; Sfi1; Cep192; Tubgcp5; Tubg1; Cep76; Dync1h1; Dctn2; Ninl; Tubgcp6	12	103733; 78887; 328580; 101706; 225659; 13424; 76707; 70799; 78177; 69654; 18286; 233276	103	103	Reactome		Col6a4	5
Pkd1l2	5		0.00880673	0.0664508	Mitotic G2-G2/M phases	Odf2; Clasp1; Numa1; Sfi1; Cep192; Tubgcp5; Tubg1; Cep76; Dync1h1; Dctn2; Ninl; Tubgcp6	12	103733; 78887; 328580; 101706; 225659; 13424; 76707; 70799; 78177; 69654; 18286; 233276	105	105	Reactome		Col6a5	5
Slc22a16	5												Pkd1l2	5
Cdh1	4												Slc22a16	5
Gm2022	4												Cdh1	4
Parp8	4												Gm2022	4
Smg1	4												Parp8	4
Smim15	4												Smg1	4
Tmc7	4												Smim15	4
Tyk2	4												Tmc7	4
Ugt1a6a	4												Tyk2	4
Vmn2r117	4												Ugt1a6a	4
9030624J02Rik	3												Vmn2r117	4
C130026I21Rik	3												9030624J02Rik	3
Cct4	3												C130026I21Rik	3
Coq7	3												Cct4	3
Ddx4	3												Coq7	3
Dux	3												Ddx4	3
Elovl7	3												Dux	3
Ipo11	3												Elovl7	3
Olfr1532-ps1	3												Ipo11	3
Olfr207	3												Olfr1532-ps1	3
Olfr611	3												Olfr207	3
Ppfibp1	3												Olfr611	3
Trim23	3												Ppfibp1	3
Tro	3												Trim23	3
Ugt1a10	3												Tro	3
Vmn2r115	3												Ugt1a10	3
9430038I01Rik	2												Vmn2r115	3
AK052788	2												9430038I01Rik	2
AK142217	2												AK052788	2
AK160964	2												AK142217	2
Abca15	2												AK160964	2
Aig1	2												Abca15	2
Akap13	2												Aig1	2
Ank3	2												Akap13	2
Ap3d1	2												Ank3	2
Arap1	2												Ap3d1	2
Arl4d	2												Arap1	2
Asb3	2												Arl4d	2
Athl1	2												Asb3	2
BB014433	2												Athl1	2
Brcc3	2												BB014433	2
Calb2	2												Brcc3	2
Cdr1	2												Calb2	2
Cenpk	2												Cdr1	2
Ces1b	2												Cenpk	2
Ces1c	2												Ces1b	2
Cfap70	2												Ces1c	2
Chrng	2												Cfap70	2
Ciita	2												Chrng	2
Cntnap3	2												Ciita	2
Cog8	2												Cntnap3	2
Commd7	2												Cog8	2
Crybg3	2												Commd7	2
Depdc1b	2												Crybg3	2
Doc2a	2												Depdc1b	2
Emid1	2												Doc2a	2
Eps8	2												Emid1	2
Erbb2ip	2												Eps8	2
Farsa	2												Erbb2ip	2
Fmnl2	2												Farsa	2
Folh1	2												Fmnl2	2
Foxf1	2												Folh1	2
Fto	2												Foxf1	2
Glyctk	2												Fto	2
Gm1966	2												Glyctk	2
Gm21276	2												Gm1966	2
Gucy2d	2												Gm21276	2
Hcn1	2												Gucy2d	2
Hddc3	2												Hcn1	2
Hist2h4	2												Hddc3	2
Hsd17b14	2												Hist2h4	2
Invs	2												Hsd17b14	2
Iqca	2												Invs	2
Knop1	2												Iqca	2
Lnp	2												Knop1	2
Lrpprc	2												Lnp	2
Lrrk1	2												Lrpprc	2
Lyst	2												Lrrk1	2
Mboat1	2												Lyst	2
Nbeal1	2												Mboat1	2
Nod2	2												Nbeal1	2
Nrap	2												Nod2	2
Ntrk2	2												Nrap	2
Ogdhl	2												Ntrk2	2
Olfr64	2												Ogdhl	2
P4ha3	2												Olfr64	2
Pds5a	2												P4ha3	2
Pik3c2a	2												Pds5a	2
Pik3c2g	2												Pik3c2a	2
Plekhh2	2												Pik3c2g	2
Ppm1m	2												Plekhh2	2
Prmt8	2												Ppm1m	2
Psap	2												Prmt8	2
Robo1	2												Psap	2
Rrs1	2												Robo1	2
Runx1t1	2												Rrs1	2
Saxo2	2												Runx1t1	2
Sbsn	2												Saxo2	2
Skida1	2												Sbsn	2
Slc6a2	2												Skida1	2
Slco3a1	2												Slc6a2	2
Sox6	2												Slco3a1	2
Syne2	2												Sox6	2
Syvn1	2												Syne2	2
Tada3	2												Syvn1	2
Taf15	2												Tada3	2
Tfr2	2												Taf15	2
Trpm1	2												Tfr2	2
Tubg1	2												Trpm1	2
Tubgcp5	2												Tubg1	2
Usp9y	2												Tubgcp5	2
Utrn	2												Usp9y	2
Uvrag	2												Utrn	2
Vmn2r88	2												Uvrag	2
Vprbp	2												Vmn2r88	2
Vsig10l	2												Vprbp	2
Zan	2												Vsig10l	2
1700003G18Rik	1												Zan	2
1700011L22Rik	1												1700003G18Rik	1
1700030J22Rik	1												1700011L22Rik	1
2010111I01Rik	1												1700030J22Rik	1
2010300C02Rik	1												2010111I01Rik	1
2310034C09Rik	1												2010300C02Rik	1
2410016O06Rik	1												2310034C09Rik	1
2610005L07Rik	1												2410016O06Rik	1
2810025M15Rik	1												2610005L07Rik	1
4833420G17Rik	1												2810025M15Rik	1
4930412O13Rik	1												4833420G17Rik	1
4930486L24Rik	1												4930412O13Rik	1
4930529M08Rik	1												4930486L24Rik	1
4930595M18Rik	1												4930529M08Rik	1
4932414J04Rik	1												4930595M18Rik	1
4932438A13Rik	1												4932414J04Rik	1
4933416I08Rik	1												4932438A13Rik	1
5430419D17Rik	1												4933416I08Rik	1
5730460C07Rik	1												5430419D17Rik	1
6330409D20Rik	1												5730460C07Rik	1
9130019O22Rik	1												6330409D20Rik	1
9130023H24Rik	1												9130019O22Rik	1
9230104L09Rik	1												9130023H24Rik	1
A230046K03Rik	1												9230104L09Rik	1
A330008L17Rik	1												A230046K03Rik	1
A530032D15Rik	1												A330008L17Rik	1
A630005I04Rik	1												A530032D15Rik	1
AK009182	1												A630005I04Rik	1
AK018679	1												AK009182	1
AK020711	1												AK018679	1
AK032255	1												AK020711	1
AK036016	1												AK032255	1
AK041465	1												AK036016	1
AK042374	1												AK041465	1
AK043149	1												AK042374	1
AK048564	1												AK043149	1
AK048846	1												AK048564	1
AK048941	1												AK048846	1
AK051019	1												AK048941	1
AK080484	1												AK051019	1
AK083199	1												AK080484	1
AK085695	1												AK083199	1
AK134270	1												AK085695	1
AK134717	1												AK134270	1
AK136784	1												AK134717	1
AK137356	1												AK136784	1
AK138086	1												AK137356	1
AK138592	1												AK138086	1
AK138949	1												AK138592	1
AK140784	1												AK138949	1
AK157632	1												AK140784	1
AK162785	1												AK157632	1
AK162857	1												AK162785	1
AK168746	1												AK162857	1
AK172714	1												AK168746	1
AU040320	1												AK172714	1
Aacs	1												AU040320	1
Aak1	1												Aacs	1
Aatf	1												Aak1	1
Abca1	1												Aatf	1
Abca14	1												Abca1	1
Abcb1b	1												Abca14	1
Abcb4	1												Abcb1b	1
Abcb6	1												Abcb4	1
Abcc6	1												Abcb6	1
Abcg5	1												Abcc6	1
Abl1	1												Abcg5	1
Abra	1												Abl1	1
Acaa1b	1												Abra	1
Acadsb	1												Acaa1b	1
Acat1	1												Acadsb	1
Ackr4	1												Acat1	1
Acox1	1												Ackr4	1
Acpp	1												Acox1	1
Acss3	1												Acpp	1
Actg1	1												Acss3	1
Acvr1	1												Actg1	1
Acy1	1												Acvr1	1
Adam29	1												Acy1	1
Adamts20	1												Adam29	1
Adamts6	1												Adamts20	1
Adgra1	1												Adamts6	1
Adgrb3	1												Adgra1	1
Adgrf5	1												Adgrb3	1
Adssl1	1												Adgrf5	1
Afap1	1												Adssl1	1
Afap1l2	1												Afap1	1
Agrn	1												Afap1l2	1
Agtr2	1												Agrn	1
Ahcyl1	1												Agtr2	1
Ahnak	1												Ahcyl1	1
Ahrr	1												Ahnak	1
Aim1l	1												Ahrr	1
Ak8	1												Aim1l	1
Akap1	1												Ak8	1
Akap8l	1												Akap1	1
Akt2	1												Akap8l	1
Aldh1a2	1												Akt2	1
Alg2	1												Aldh1a2	1
Alg5	1												Alg2	1
Alpk1	1												Alg5	1
Amd1	1												Alpk1	1
Anapc15	1												Amd1	1
Angpt2	1												Anapc15	1
Ankef1	1												Angpt2	1
Ankrd11	1												Ankef1	1
Ankrd23	1												Ankrd11	1
Ankrd27	1												Ankrd23	1
Ankrd35	1												Ankrd27	1
Ankrd36	1												Ankrd35	1
Ankrd45	1												Ankrd36	1
Ankrd55	1												Ankrd45	1
Ankrd6	1												Ankrd55	1
Ankrd7	1												Ankrd6	1
Anks3	1												Ankrd7	1
Anln	1												Anks3	1
Antxr1	1												Anln	1
Anxa3	1												Antxr1	1
Ap5z1	1												Anxa3	1
Apbb3	1												Ap5z1	1
Apoe	1												Apbb3	1
Aptx	1												Apoe	1
Arhgef26	1												Aptx	1
Arhgef4	1												Arhgef26	1
Arid1b	1												Arhgef4	1
Arl13a	1												Arid1b	1
Arl5a	1												Arl13a	1
Armc4	1												Arl5a	1
Armc5	1												Armc4	1
Armt1	1												Armc5	1
Art2a-ps	1												Armt1	1
Art4	1												Art2a-ps	1
Asb17	1												Art4	1
Asph	1												Asb17	1
Atf7ip	1												Asph	1
Atm	1												Atf7ip	1
Atmin	1												Atm	1
Atn1	1												Atmin	1
Atp10d	1												Atn1	1
Atp11a	1												Atp10d	1
Atp2c2	1												Atp11a	1
Atp6v1d	1												Atp2c2	1
Atp7b	1												Atp6v1d	1
Atp8b4	1												Atp7b	1
Atxn1	1												Atp8b4	1
Avp	1												Atxn1	1
B3galt5	1												Avp	1
BC002163	1												B3galt5	1
BC005624	1												BC002163	1
BC026585	1												BC005624	1
BC029853	1												BC026585	1
BC030867	1												BC029853	1
BC039798	1												BC030867	1
BC062254	1												BC039798	1
BC096037	1												BC062254	1
Bach2	1												BC096037	1
Bag6	1												Bach2	1
Bcat2	1												Bag6	1
Bckdk	1												Bcat2	1
Bcl2l11	1												Bckdk	1
Bcor	1												Bcl2l11	1
Bdp1	1												Bcor	1
Bin1	1												Bdp1	1
Bin2	1												Bin1	1
Birc6	1												Bin2	1
Bpifb1	1												Birc6	1
Btbd10	1												Bpifb1	1
C77080	1												Btbd10	1
C8g	1												C77080	1
C9	1												C8g	1
Caap1	1												C9	1
Cacna1e	1												Caap1	1
Cacna1f	1												Cacna1e	1
Cacna1i	1												Cacna1f	1
Cacybp	1												Cacna1i	1
Capn15	1												Cacybp	1
Capn2	1												Capn15	1
Capn5	1												Capn2	1
Capn9	1												Capn5	1
Casr	1												Capn9	1
Cass4	1												Casr	1
Cast	1												Cass4	1
Cbfa2t2	1												Cast	1
Ccar2	1												Cbfa2t2	1
Ccdc108	1												Ccar2	1
Ccdc117	1												Ccdc108	1
Ccdc178	1												Ccdc117	1
Ccdc180	1												Ccdc178	1
Ccdc186	1												Ccdc180	1
Ccdc33	1												Ccdc186	1
Ccdc38	1												Ccdc33	1
Ccdc47	1												Ccdc38	1
Ccdc60	1												Ccdc47	1
Ccdc73	1												Ccdc60	1
Ccdc7b	1												Ccdc73	1
Ccdc94	1												Ccdc7b	1
Ccl17	1												Ccdc94	1
Ccl20	1												Ccl17	1
Ccnjl	1												Ccl20	1
Ccr7	1												Ccnjl	1
Cct8l1	1												Ccr7	1
Cd177	1												Cct8l1	1
Cd276	1												Cd177	1
Cd6	1												Cd276	1
Cd99l2	1												Cd6	1
Cdc42bpg	1												Cd99l2	1
Cdh11	1												Cdc42bpg	1
Cdh12	1												Cdh11	1
Cdh9	1												Cdh12	1
Cdk5	1												Cdh9	1
Cdkl5	1												Cdk5	1
Cdkn1b	1												Cdkl5	1
Cdrt4	1												Cdkn1b	1
Cenpw	1												Cdrt4	1
Cep104	1												Cenpw	1
Cep128	1												Cep104	1
Cep192	1												Cep128	1
Cep41	1												Cep192	1
Cep76	1												Cep41	1
Cfap46	1												Cep76	1
Cfap53	1												Cfap46	1
Cftr	1												Cfap53	1
Cgnl1	1												Cftr	1
Chaf1b	1												Cgnl1	1
Chat	1												Chaf1b	1
Chic1	1												Chat	1
Chl1	1												Chic1	1
Chordc1	1												Chl1	1
Chrna2	1												Chordc1	1
Chst15	1												Chrna2	1
Churc1	1												Chst15	1
Cit	1												Churc1	1
Clasp1	1												Cit	1
Clca1	1												Clasp1	1
Clec7a	1												Clca1	1
Clhc1	1												Clec7a	1
Clip4	1												Clhc1	1
Clock	1												Clip4	1
Clpb	1												Clock	1
Clybl	1												Clpb	1
Cmc2	1												Clybl	1
Cnep1r1	1												Cmc2	1
Cnot7	1												Cnep1r1	1
Cnr1	1												Cnot7	1
Cntnap4	1												Cnr1	1
Coa4	1												Cntnap4	1
Cog5	1												Coa4	1
Col4a5	1												Cog5	1
Col5a3	1												Col4a5	1
Cope	1												Col5a3	1
Coq4	1												Cope	1
Coq9	1												Coq4	1
Cpne5	1												Coq9	1
Cpt1c	1												Cpne5	1
Crim1	1												Cpt1c	1
Crot	1												Crim1	1
Csmd2	1												Crot	1
Csrnp3	1												Csmd2	1
Ctns	1												Csrnp3	1
Ctrb1	1												Ctns	1
Cts6	1												Ctrb1	1
Cxadr	1												Cts6	1
Cybb	1												Cxadr	1
Cyp2d22	1												Cybb	1
Cyp4f39	1												Cyp2d22	1
Cytip	1												Cyp4f39	1
D3Ertd254e	1												Cytip	1
D830031N03Rik	1												D3Ertd254e	1
D930015E06Rik	1												D830031N03Rik	1
Dapk1	1												D930015E06Rik	1
Dbh	1												Dapk1	1
Dbn1	1												Dbh	1
Dbr1	1												Dbn1	1
Dcdc2b	1												Dbr1	1
Dcp1b	1												Dcdc2b	1
Dctn2	1												Dcp1b	1
Dcxr	1												Dctn2	1
Ddias	1												Dcxr	1
Ddx18	1												Ddias	1
Ddx6	1												Ddx18	1
Dennd3	1												Ddx6	1
Dennd4a	1												Dennd3	1
Dennd5a	1												Dennd4a	1
Dera	1												Dennd5a	1
Dhcr7	1												Dera	1
Dhx29	1												Dhcr7	1
Dimt1	1												Dhx29	1
Dip2a	1												Dimt1	1
Dlg3	1												Dip2a	1
Dlgap4	1												Dlg3	1
Dll3	1												Dlgap4	1
Dmd	1												Dll3	1
Dmgdh	1												Dmd	1
Dnah10	1												Dmgdh	1
Dnah6	1												Dnah10	1
Dnah9	1												Dnah6	1
Dnaic1	1												Dnah9	1
Dnajc10	1												Dnaic1	1
Dnajc13	1												Dnajc10	1
Dnajc21	1												Dnajc13	1
Dnase1l3	1												Dnajc21	1
Dnase2a	1												Dnase1l3	1
Dock6	1												Dnase2a	1
Dpf2	1												Dock6	1
Dpp6	1												Dpf2	1
Dpysl3	1												Dpp6	1
Drc7	1												Dpysl3	1
Drd5	1												Drc7	1
Drg2	1												Drd5	1
Dsc2	1												Drg2	1
Dscaml1	1												Dsc2	1
Dsel	1												Dscaml1	1
Dsg1a	1												Dsel	1
Dus3l	1												Dsg1a	1
Dvl3	1												Dus3l	1
Dxo	1												Dvl3	1
Dync1h1	1												Dxo	1
E130309D02Rik	1												Dync1h1	1
E330009J07Rik	1												E130309D02Rik	1
E430018J23Rik	1												E330009J07Rik	1
E530001F21Rik	1												E430018J23Rik	1
Egfem1	1												E530001F21Rik	1
Ehd2	1												Egfem1	1
Eif2d	1												Ehd2	1
Eif3c	1												Eif2d	1
Eif3k	1												Eif3c	1
Eif4g3	1												Eif3k	1
Elf5	1												Eif4g3	1
Elmo1	1												Elf5	1
Eln	1												Elmo1	1
Eme2	1												Eln	1
Eml6	1												Eme2	1
Enho	1												Eml6	1
Enpep	1												Enho	1
Ep300	1												Enpep	1
Epb41l2	1												Ep300	1
Epha10	1												Epb41l2	1
Epha2	1												Epha10	1
Ercc2	1												Epha2	1
Ercc8	1												Ercc2	1
Ets2	1												Ercc8	1
Evi2a	1												Ets2	1
Exosc5	1												Evi2a	1
Exosc9	1												Exosc5	1
F13a1	1												Exosc9	1
Fam126b	1												F13a1	1
Fam160a2	1												Fam126b	1
Fam160b2	1												Fam160a2	1
Fam184b	1												Fam160b2	1
Fam195b	1												Fam184b	1
Fam198a	1												Fam195b	1
Fam210a	1												Fam198a	1
Fam213a	1												Fam210a	1
Fam214b	1												Fam213a	1
Fam234b	1												Fam214b	1
Fam26f	1												Fam234b	1
Fam46d	1												Fam26f	1
Fancd2	1												Fam46d	1
Fap	1												Fancd2	1
Farp2	1												Fap	1
Fat1	1												Farp2	1
Fbn2	1												Fat1	1
Fbp1	1												Fbn2	1
Fbxl20	1												Fbp1	1
Fcgbp	1												Fbxl20	1
Fdxacb1	1												Fcgbp	1
Fgf1	1												Fdxacb1	1
Fgf13	1												Fgf1	1
Fgfr1op2	1												Fgf13	1
Fgl1	1												Fgfr1op2	1
Fgr	1												Fgl1	1
Fhad1	1												Fgr	1
Fhod3	1												Fhad1	1
Fnip2	1												Fhod3	1
Folr2	1												Fnip2	1
Foxa1	1												Folr2	1
Foxp2	1												Foxa1	1
Frem2	1												Foxp2	1
Frk	1												Frem2	1
Frmd6	1												Frk	1
Frmpd1	1												Frmd6	1
Frmpd3	1												Frmpd1	1
Fubp1	1												Frmpd3	1
Fuca1	1												Fubp1	1
Fyco1	1												Fuca1	1
G530011O06Rik	1												Fyco1	1
G6pdx	1												G530011O06Rik	1
Gabrg3	1												G6pdx	1
Gabrr1	1												Gabrg3	1
Galnt15	1												Gabrr1	1
Galnt4	1												Galnt15	1
Gapvd1	1												Galnt4	1
Gata2	1												Gapvd1	1
Gcnt4	1												Gata2	1
Gfod2	1												Gcnt4	1
Ggps1	1												Gfod2	1
Ggt1	1												Ggps1	1
Ggt7	1												Ggt1	1
Gm10789	1												Ggt7	1
Gm12295	1												Gm10789	1
Gm13242	1												Gm12295	1
Gm13498	1												Gm13242	1
Gm14124	1												Gm13498	1
Gm14459	1												Gm14124	1
Gm16287	1												Gm14459	1
Gm16386	1												Gm16287	1
Gm17455	1												Gm16386	1
Gm21411	1												Gm17455	1
Gm4759	1												Gm21411	1
Gm4981	1												Gm4759	1
Gm5114	1												Gm4981	1
Gm5478	1												Gm5114	1
Gm5712	1												Gm5478	1
Gm6402	1												Gm5712	1
Gm6614	1												Gm6402	1
Gm6815	1												Gm6614	1
Gmds	1												Gm6815	1
Gmeb1	1												Gmds	1
Gnai2	1												Gmeb1	1
Gnb3	1												Gnai2	1
Gnl2	1												Gnb3	1
Gnpat	1												Gnl2	1
Golga7	1												Gnpat	1
Gpatch3	1												Golga7	1
Gpatch8	1												Gpatch3	1
Gpc4	1												Gpatch8	1
Gpr158	1												Gpc4	1
Gprc5b	1												Gpr158	1
Gpt	1												Gprc5b	1
Gramd1b	1												Gpt	1
Greb1	1												Gramd1b	1
Grina	1												Greb1	1
Grm4	1												Grina	1
Gsdma3	1												Grm4	1
Gsdmc4	1												Gsdma3	1
Gsg1	1												Gsdmc4	1
Gsn	1												Gsg1	1
Gtdc1	1												Gsn	1
Gtf2ird1	1												Gtdc1	1
Gusb	1												Gtf2ird1	1
Gypa	1												Gusb	1
H2-T23	1												Gypa	1
Haao	1												H2-T23	1
Haus1	1												Haao	1
Hbb-bs	1												Haus1	1
Hcrtr2	1												Hbb-bs	1
Hdac5	1												Hcrtr2	1
Heatr3	1												Hdac5	1
Hecw2	1												Heatr3	1
Hemk1	1												Hecw2	1
Herpud2	1												Hemk1	1
Hgs	1												Herpud2	1
Hist1h3h	1												Hgs	1
Hist4h4	1												Hist1h3h	1
Hk3	1												Hist4h4	1
Hmcn1	1												Hk3	1
Hoxa3	1												Hmcn1	1
Hoxd11	1												Hoxa3	1
Hps3	1												Hoxd11	1
Hsd17b11	1												Hps3	1
Hsp90ab1	1												Hsd17b11	1
Hspa12a	1												Hsp90ab1	1
Hspa8	1												Hspa12a	1
Hspg2	1												Hspa8	1
Htatsf1	1												Hspg2	1
Htr1a	1												Htatsf1	1
Huwe1	1												Htr1a	1
Hyal1	1												Huwe1	1
Hydin	1												Hyal1	1
Idh1	1												Hydin	1
Ido2	1												Idh1	1
Ier2	1												Ido2	1
Ifi27	1												Ier2	1
Ifrd2	1												Ifi27	1
Igdcc4	1												Ifrd2	1
Ighmbp2	1												Igdcc4	1
Ikbip	1												Ighmbp2	1
Ilf3	1												Ikbip	1
Impg1	1												Ilf3	1
Ing1	1												Impg1	1
Ing2	1												Ing1	1
Inhbb	1												Ing2	1
Insrr	1												Inhbb	1
Ints4	1												Insrr	1
Ints8	1												Ints4	1
Iqcf3	1												Ints8	1
Iqcf4	1												Iqcf3	1
Iqgap3	1												Iqcf4	1
Iqsec2	1												Iqgap3	1
Irf8	1												Iqsec2	1
Irs1	1												Irf8	1
Irx6	1												Irs1	1
Isl1	1												Irx6	1
Itfg1	1												Isl1	1
Itga1	1												Itfg1	1
Itga11	1												Itga1	1
Itga2b	1												Itga11	1
Itgad	1												Itga2b	1
Itgb3	1												Itgad	1
Itm2a	1												Itgb3	1
Itpr3	1												Itm2a	1
Jade2	1												Itpr3	1
Jakmip1	1												Jade2	1
Jarid2	1												Jakmip1	1
Jmjd1c	1												Jarid2	1
Kat6a	1												Jmjd1c	1
Katnal1	1												Kat6a	1
Kcnh1	1												Katnal1	1
Kcnq5	1												Kcnh1	1
Kctd21	1												Kcnq5	1
Kctd4	1												Kctd21	1
Kif21a	1												Kctd4	1
Kif22	1												Kif21a	1
Kif23	1												Kif22	1
Kif26b	1												Kif23	1
Kif2a	1												Kif26b	1
Kifc3	1												Kif2a	1
Klra6	1												Kifc3	1
Kmt2d	1												Klra6	1
Kndc1	1												Kmt2d	1
Kntc1	1												Kndc1	1
Kpnb1	1												Kntc1	1
Kras	1												Kpnb1	1
Krt20	1												Kras	1
Krt25	1												Krt20	1
Krt81	1												Krt25	1
Krtap16-1	1												Krt81	1
Krtap4-1	1												Krtap16-1	1
Krtap4-2	1												Krtap4-1	1
Krtdap	1												Krtap4-2	1
Ksr1	1												Krtdap	1
Ksr2	1												Ksr1	1
Kxd1	1												Ksr2	1
L3mbtl1	1												Kxd1	1
LOC105242399	1												L3mbtl1	1
Lamtor4	1												LOC105242399	1
Lca5l	1												Lamtor4	1
Ldlrad4	1												Lca5l	1
Lenep	1												Ldlrad4	1
Lhx1	1												Lenep	1
Lig3	1												Lhx1	1
Lingo4	1												Lig3	1
Lnx1	1												Lingo4	1
Lpar6	1												Lnx1	1
Lrch1	1												Lpar6	1
Lrch4	1												Lrch1	1
Lrp1	1												Lrch4	1
Lrrc56	1												Lrp1	1
Lrrn3	1												Lrrc56	1
Lurap1l	1												Lrrn3	1
Ly9	1												Lurap1l	1
Lyrm5	1												Ly9	1
Maged1	1												Lyrm5	1
Mageh1	1												Maged1	1
Map3k14	1												Mageh1	1
Map3k5	1												Map3k14	1
Mapkapk3	1												Map3k5	1
2016-03-01	1												Mapkapk3	1
Matr3	1												2016-03-01	1
Mbd1	1												Matr3	1
Mbd6	1												Mbd1	1
Mccc2	1												Mbd6	1
Mcph1	1												Mccc2	1
Me3	1												Mcph1	1
Med1	1												Me3	1
Med12l	1												Med1	1
Med13	1												Med12l	1
Med30	1												Med13	1
Megf6	1												Med30	1
Mei4	1												Megf6	1
Mertk	1												Mei4	1
Metap1	1												Mertk	1
Mettl13	1												Metap1	1
Mettl24	1												Mettl13	1
Mettl25	1												Mettl24	1
Mettl4	1												Mettl25	1
Mgat4b	1												Mettl4	1
Mgrn1	1												Mgat4b	1
Miat	1												Mgrn1	1
Mina	1												Miat	1
Mipol1	1												Mina	1
Mirg	1												Mipol1	1
Mis18bp1	1												Mirg	1
Mllt4	1												Mis18bp1	1
Mlx	1												Mllt4	1
Mmp16	1												Mlx	1
Mmp27	1												Mmp16	1
Mns1	1												Mmp27	1
Morc1	1												Mns1	1
Mpi	1												Morc1	1
Mpp3	1												Mpi	1
Mpp5	1												Mpp3	1
Mprip	1												Mpp5	1
Mpz	1												Mprip	1
Mrpl39	1												Mpz	1
Mrvi1	1												Mrpl39	1
Mt1	1												Mrvi1	1
Mt2	1												Mt1	1
Mta1	1												Mt2	1
Mta3	1												Mta1	1
Mtor	1												Mta3	1
Mtrf1	1												Mtor	1
Mtrr	1												Mtrf1	1
Muc20	1												Mtrr	1
Mup13	1												Muc20	1
Mxra8	1												Mup13	1
Mybl1	1												Mxra8	1
Mybpc3	1												Mybl1	1
Mybph	1												Mybpc3	1
Mycn	1												Mybph	1
Myh15	1												Mycn	1
Myh3	1												Myh15	1
Myh7b	1												Myh3	1
Myl12b	1												Myh7b	1
Mylk	1												Myl12b	1
Myo15b	1												Mylk	1
Myo16	1												Myo15b	1
Myo18a	1												Myo16	1
Myo7a	1												Myo18a	1
Myo9b	1												Myo7a	1
Myrfl	1												Myo9b	1
Myt1	1												Myrfl	1
Mzb1	1												Myt1	1
N4bp2	1												Mzb1	1
Nab2	1												N4bp2	1
Nae1	1												Nab2	1
Nalcn	1												Nae1	1
Napg	1												Nalcn	1
Nat6	1												Napg	1
Ncam1	1												Nat6	1
Ncapg	1												Ncam1	1
Ncf2	1												Ncapg	1
Ncoa3	1												Ncf2	1
Ndel1	1												Ncoa3	1
Ndfip2	1												Ndel1	1
Ndrg3	1												Ndfip2	1
Ndufa2	1												Ndrg3	1
Neb	1												Ndufa2	1
Necap2	1												Neb	1
Nek10	1												Necap2	1
Neurl1a	1												Nek10	1
Nexn	1												Neurl1a	1
Nfasc	1												Nexn	1
Nfkb2	1												Nfasc	1
Nfx1	1												Nfkb2	1
Nfyc	1												Nfx1	1
Nhs	1												Nfyc	1
Nid1	1												Nhs	1
Ninl	1												Nid1	1
Nipa2	1												Ninl	1
Nipbl	1												Nipa2	1
Nkpd1	1												Nipbl	1
Nlrc5	1												Nkpd1	1
Nmt2	1												Nlrc5	1
Nox4	1												Nmt2	1
Npff	1												Nox4	1
Nqo2	1												Npff	1
Nr2c1	1												Nqo2	1
Nrde2	1												Nr2c1	1
Nrep	1												Nrde2	1
Nrf1	1												Nrep	1
Nsa2	1												Nrf1	1
Ntpcr	1												Nsa2	1
Nub1	1												Ntpcr	1
Nucb2	1												Nub1	1
Nudcd3	1												Nucb2	1
Numa1	1												Nudcd3	1
Nup107	1												Numa1	1
Nup133	1												Nup107	1
Nup210l	1												Nup133	1
Nupl1	1												Nup210l	1
Nwd1	1												Nupl1	1
Oas1a	1												Nwd1	1
Oas2	1												Oas1a	1
Odf2	1												Oas2	1
Olfml1	1												Odf2	1
Olfr1226	1												Olfml1	1
Olfr175-ps1	1												Olfr1226	1
Olfr177	1												Olfr175-ps1	1
Olfr196	1												Olfr177	1
Olfr295	1												Olfr196	1
Olfr520	1												Olfr295	1
Olfr525	1												Olfr520	1
Olfr53	1												Olfr525	1
Olfr576	1												Olfr53	1
Olfr612	1												Olfr576	1
Olfr613	1												Olfr612	1
Olfr629	1												Olfr613	1
Olfr651	1												Olfr629	1
Olfr705	1												Olfr651	1
Opn4	1												Olfr705	1
Osbp	1												Opn4	1
Osbpl5	1												Osbp	1
Otog	1												Osbpl5	1
Ovgp1	1												Otog	1
Oxct2b	1												Ovgp1	1
Padi3	1												Oxct2b	1
Pafah2	1												Padi3	1
Pak1	1												Pafah2	1
Paqr9	1												Pak1	1
Pax1	1												Paqr9	1
Pax8	1												Pax1	1
Pbx2	1												Pax8	1
Pcbp4	1												Pbx2	1
Pcdh20	1												Pcbp4	1
Pcdh9	1												Pcdh20	1
Pcdhb18	1												Pcdh9	1
Pcdhb9	1												Pcdhb18	1
Pcid2	1												Pcdhb9	1
Pclo	1												Pcid2	1
Pcnx4	1												Pclo	1
Pdcd4	1												Pcnx4	1
Pde2a	1												Pdcd4	1
Pde4d	1												Pde2a	1
Pdia3	1												Pde4d	1
Pdp1	1												Pdia3	1
Pdzd7	1												Pdp1	1
Pecr	1												Pdzd7	1
Phc3	1												Pecr	1
Phrf1	1												Phc3	1
Pign	1												Phrf1	1
Pigp	1												Pign	1
Pik3c2b	1												Pigp	1
Pisd	1												Pik3c2b	1
Pkd1l1	1												Pisd	1
Pkd1l3	1												Pkd1l1	1
Pkp1	1												Pkd1l3	1
Pkp4	1												Pkp1	1
Pla2g6	1												Pkp4	1
Plbd1	1												Pla2g6	1
Plekha2	1												Plbd1	1
Plekha7	1												Plekha2	1
Plekhg3	1												Plekha7	1
Plekhm1	1												Plekhg3	1
Plk2	1												Plekhm1	1
Plk3	1												Plk2	1
Plxna3	1												Plk3	1
Plxnb3	1												Plxna3	1
Pmfbp1	1												Plxnb3	1
Pnisr	1												Pmfbp1	1
Polr2c	1												Pnisr	1
Polr3g	1												Polr2c	1
Pou4f3	1												Polr3g	1
Ppargc1a	1												Pou4f3	1
Ppfia1	1												Ppargc1a	1
Ppm1e	1												Ppfia1	1
Ppp1r2-ps3	1												Ppm1e	1
Ppp1r2-ps9	1												Ppp1r2-ps3	1
Ppp1r32	1												Ppp1r2-ps9	1
Ppp1r37	1												Ppp1r32	1
Ppp2r3a	1												Ppp1r37	1
Ppp3cb	1												Ppp2r3a	1
Pramel7	1												Ppp3cb	1
Prc1	1												Pramel7	1
Prkd3	1												Prc1	1
Prkdc	1												Prkd3	1
Prl3d2	1												Prkdc	1
Prpf6	1												Prl3d2	1
Prr12	1												Prpf6	1
Prr14	1												Prr12	1
Prrg1	1												Prr14	1
Prrx1	1												Prrg1	1
Prss35	1												Prrx1	1
Psip1	1												Prss35	1
Psmb2	1												Psip1	1
Psmb3	1												Psmb2	1
Psmb8	1												Psmb3	1
Pspn	1												Psmb8	1
Ptar1	1												Pspn	1
Ptchd1	1												Ptar1	1
Ptgfr	1												Ptchd1	1
Ptpn22	1												Ptgfr	1
Ptprf	1												Ptpn22	1
Ptprt	1												Ptprf	1
Pwwp2a	1												Ptprt	1
Pxdn	1												Pwwp2a	1
Rab13	1												Pxdn	1
Rab30	1												Rab13	1
Rab31	1												Rab30	1
Rad52	1												Rab31	1
Rad54l	1												Rad52	1
Radil	1												Rad54l	1
Rala	1												Radil	1
Ralgds	1												Rala	1
Ranbp17	1												Ralgds	1
Rapgef6	1												Ranbp17	1
Rasa3	1												Rapgef6	1
Rasgef1c	1												Rasa3	1
Rbbp6	1												Rasgef1c	1
Rbbp7	1												Rbbp6	1
Rbks	1												Rbbp7	1
Rbm15	1												Rbks	1
Rbm41	1												Rbm15	1
Rbm5	1												Rbm41	1
Rbm7	1												Rbm5	1
Rbmxl2	1												Rbm7	1
Rcn2	1												Rbmxl2	1
Rdh14	1												Rcn2	1
Relt	1												Rdh14	1
Rev1	1												Relt	1
Rfc3	1												Rev1	1
Rfx2	1												Rfc3	1
Rfx8	1												Rfx2	1
Rhox9	1												Rfx8	1
Rint1	1												Rhox9	1
Rnf145	1												Rint1	1
Robo2	1												Rnf145	1
Rpgrip1l	1												Robo2	1
Rpl13a	1												Rpgrip1l	1
Rpl31	1												Rpl13a	1
Rpl37rt	1												Rpl31	1
Rps15a-ps6	1												Rpl37rt	1
Rraga	1												Rps15a-ps6	1
Rrp7a	1												Rraga	1
Rrp9	1												Rrp7a	1
Rsl1d1	1												Rrp9	1
Rspry1	1												Rsl1d1	1
Rtl1	1												Rspry1	1
Rubcn	1												Rtl1	1
S1pr3	1												Rubcn	1
S1pr4	1												S1pr3	1
Samd14	1												S1pr4	1
Samd8	1												Samd14	1
Satb1	1												Samd8	1
Scap	1												Satb1	1
Scml2	1												Scap	1
Scn3a	1												Scml2	1
Scp2d1	1												Scn3a	1
Scube1	1												Scp2d1	1
Sds	1												Scube1	1
Sec24b	1												Sds	1
Seh1l	1												Sec24b	1
Sema6c	1												Seh1l	1
2016-09-11	1												Sema6c	1
Setbp1	1												2016-09-11	1
Sfi1	1												Setbp1	1
Sfswap	1												Sfi1	1
Sfswap	1												Sfswap	1
Sfxn1	1												Sfswap	1
Sgk2	1												Sfxn1	1
Sgsm2	1												Sgk2	1
Sgtb	1												Sgsm2	1
Sh3pxd2a	1												Sgtb	1
Sh3rf2	1												Sh3pxd2a	1
Sh3rf3	1												Sh3rf2	1
Shprh	1												Sh3rf3	1
Shroom1	1												Shprh	1
Skint6	1												Shroom1	1
Skiv2l2	1												Skint6	1
Slc12a4	1												Skiv2l2	1
Slc15a2	1												Slc12a4	1
Slc15a3	1												Slc15a2	1
Slc22a18	1												Slc15a3	1
Slc23a3	1												Slc22a18	1
Slc25a26	1												Slc23a3	1
Slc25a44	1												Slc25a26	1
Slc27a4	1												Slc25a44	1
Slc2a6	1												Slc27a4	1
Slc2a7	1												Slc2a6	1
Slc35a2	1												Slc2a7	1
Slc35f3	1												Slc35a2	1
Slc38a3	1												Slc35f3	1
Slc38a7	1												Slc38a3	1
Slc44a4	1												Slc38a7	1
Slc5a11	1												Slc44a4	1
Slc6a4	1												Slc5a11	1
Slc7a3	1												Slc6a4	1
Slc8a1	1												Slc7a3	1
Slc9a6	1												Slc8a1	1
Slco6b1	1												Slc9a6	1
Slirp	1												Slco6b1	1
Sltm	1												Slirp	1
Smc2	1												Sltm	1
Smc3	1												Smc2	1
Smc6	1												Smc3	1
Smco3	1												Smc6	1
Smg5	1												Smco3	1
Smim8	1												Smg5	1
Smo	1												Smim8	1
Snhg12	1												Smo	1
Snrnp70	1												Snhg12	1
Snrpf	1												Snrnp70	1
Snw1	1												Snrpf	1
Snx2	1												Snw1	1
Soat2	1												Snx2	1
Soga3	1												Soat2	1
Sohlh2	1												Soga3	1
Son	1												Sohlh2	1
Sp110	1												Son	1
Sp140	1												Sp110	1
Sp3	1												Sp140	1
Spata20	1												Sp3	1
Spata21	1												Spata20	1
Speer4d	1												Spata21	1
Spin1	1												Speer4d	1
Spink1	1												Spin1	1
Spon1	1												Spink1	1
Spred3	1												Spon1	1
Spta1	1												Spred3	1
Srpk2	1												Spta1	1
Srr	1												Srpk2	1
Ssh2	1												Srr	1
Ssh3	1												Ssh2	1
Sspo	1												Ssh3	1
Ssrp1	1												Sspo	1
Ssu72	1												Ssrp1	1
Stac	1												Ssu72	1
Stac2	1												Stac	1
Stag2	1												Stac2	1
Stard13	1												Stag2	1
Stat5a	1												Stard13	1
Stat5b	1												Stat5a	1
Steap2	1												Stat5b	1
Stim1	1												Steap2	1
Ston2	1												Stim1	1
Strc	1												Ston2	1
Sult2a5	1												Strc	1
Susd1	1												Sult2a5	1
Swi5	1												Susd1	1
Sycp1	1												Swi5	1
Synj1	1												Sycp1	1
Syt17	1												Synj1	1
Syt7	1												Syt17	1
Sytl4	1												Syt7	1
Taf9	1												Sytl4	1
Tanc2	1												Taf9	1
Taok3	1												Tanc2	1
Tbc1d17	1												Taok3	1
Tbl1xr1	1												Tbc1d17	1
Tbpl2	1												Tbl1xr1	1
Tbxas1	1												Tbpl2	1
Tcf12	1												Tbxas1	1
Tctn2	1												Tcf12	1
Tdpoz4	1												Tctn2	1
Tdrd6	1												Tdpoz4	1
Tenm1	1												Tdrd6	1
Tenm3	1												Tenm1	1
Terf2	1												Tenm3	1
Tet3	1												Terf2	1
Tex35	1												Tet3	1
Thada	1												Tex35	1
Themis3	1												Thada	1
Thnsl1	1												Themis3	1
Thoc2	1												Thnsl1	1
Thra	1												Thoc2	1
Thumpd1	1												Thra	1
Timeless	1												Thumpd1	1
Tjp1	1												Timeless	1
Tkt	1												Tjp1	1
Tle1	1												Tkt	1
Tm6sf2	1												Tle1	1
Tmc1	1												Tm6sf2	1
Tmem106c	1												Tmc1	1
Tmem132c	1												Tmem106c	1
Tmem143	1												Tmem132c	1
Tmem229a	1												Tmem143	1
Tmem39a	1												Tmem229a	1
Tmem55a	1												Tmem39a	1
Tmem55b	1												Tmem55a	1
Tmem71	1												Tmem55b	1
Tmem79	1												Tmem71	1
Tmtc1	1												Tmem79	1
Tmtc2	1												Tmtc1	1
Tnfaip2	1												Tmtc2	1
Tnfrsf11b	1												Tnfaip2	1
Tnxb	1												Tnfrsf11b	1
Tob2	1												Tnxb	1
Top2b	1												Tob2	1
Topors	1												Top2b	1
Tpm4	1												Topors	1
Tpp2	1												Tpm4	1
Traf3ip3	1												Tpp2	1
Trappc4	1												Traf3ip3	1
Trhde	1												Trappc4	1
Trim12a	1												Trhde	1
Trim2	1												Trim12a	1
Trim27	1												Trim2	1
Trim30d	1												Trim27	1
Trim36	1												Trim30d	1
Triobp	1												Trim36	1
Trnau1ap	1												Triobp	1
Trpm4	1												Trnau1ap	1
Trrap	1												Trpm4	1
Tsc2	1												Trrap	1
Tsfm	1												Tsc2	1
Ttc17	1												Tsfm	1
Ttc23	1												Ttc17	1
Ttll1	1												Ttc23	1
Tubb2b	1												Ttll1	1
Tubgcp6	1												Tubb2b	1
Tulp4	1												Tubgcp6	1
Tvp23a	1												Tulp4	1
Txndc11	1												Tvp23a	1
Txndc2	1												Txndc11	1
Ugt1a1	1												Txndc2	1
Ugt3a2	1												Ugt1a1	1
Uimc1	1												Ugt3a2	1
Ulk1	1												Uimc1	1
Ulk4	1												Ulk1	1
Umps	1												Ulk4	1
Unc119	1												Umps	1
Urgcp	1												Unc119	1
Usb1	1												Urgcp	1
Usf3	1												Usb1	1
Ush2a	1												Usf3	1
Usp11	1												Ush2a	1
Usp19	1												Usp11	1
Usp20	1												Usp19	1
Usp24	1												Usp20	1
Usp28	1												Usp24	1
Usp39	1												Usp28	1
Usp49	1												Usp39	1
Vamp3	1												Usp49	1
Veph1	1												Vamp3	1
Vezt	1												Veph1	1
Vgll1	1												Vezt	1
Vldlr	1												Vgll1	1
Vmn1r202	1												Vldlr	1
Vmn1r237	1												Vmn1r202	1
Vmn2r114	1												Vmn1r237	1
Vmn2r116	1												Vmn2r114	1
Vmn2r89	1												Vmn2r116	1
Vmn2r93	1												Vmn2r89	1
Vps26b	1												Vmn2r93	1
Vps45	1												Vps26b	1
Vrk2	1												Vps45	1
Vrtn	1												Vrk2	1
Vwa7	1												Vrtn	1
Wasf2	1												Vwa7	1
Wdfy4	1												Wasf2	1
Wdr3	1												Wdfy4	1
Wdr63	1												Wdr3	1
Wdr75	1												Wdr63	1
Wdr81	1												Wdr75	1
Xab2	1												Wdr81	1
Xkr8	1												Xab2	1
Xpo4	1												Xkr8	1
Xpo7	1												Xpo4	1
Zbtb22	1												Xpo7	1
Zbtb43	1												Zbtb22	1
Zc2hc1c	1												Zbtb43	1
Zc3h13	1												Zc2hc1c	1
Zcchc14	1												Zc3h13	1
Zdhhc21	1												Zcchc14	1
Zfand4	1												Zdhhc21	1
Zfhx2	1												Zfand4	1
Zfhx2os	1												Zfhx2	1
Zfp106	1												Zfhx2os	1
Zfp113	1												Zfp106	1
Zfp385b	1												Zfp113	1
Zfp462	1												Zfp385b	1
Zfp474	1												Zfp462	1
Zfp566	1												Zfp474	1
Zfp583	1												Zfp566	1
Zfp592	1												Zfp583	1
Zfp616	1												Zfp592	1
Zfp619	1												Zfp616	1
Zfp69	1												Zfp619	1
Zfp710	1												Zfp69	1
Zfp729a	1												Zfp710	1
Zfp74	1												Zfp729a	1
Zfp777	1												Zfp74	1
Zfp800	1												Zfp777	1
Zfp90	1												Zfp800	1
Zfp931	1												Zfp90	1
Zfpm2	1												Zfp931	1
Zfyve26	1												Zfpm2	1
Zmiz2	1												Zfyve26	1
Zmym1	1												Zmiz2	1
Zmym6	1												Zmym1	1
Zp3r	1												Zmym6	1
abParts	1												Zp3r	1
l7Rn6	1												abParts	1
													l7Rn6	1

## Sheet: HF_S5
Klra22	35		CPDB Gene set analysis (candidate gene=3, p-value<0.05)
BC048546	34		p-value	q-value	pathway	members_input_overlap_geneids	# of input members	size	effective_size	source	members_input_overlap			Corrected 12/2/16
Klra6	28		0.000320713	0.0685306	ECM-receptor interaction - Mus musculus (mouse)	Fn1; Tnxb; Itgb3; Comp; Hspg2; Col5a2; Col5a3; Col4a5; Lamb3; Col27a1; Col6a3; Col6a4; Col6a6; Itga9; Lama4; Chad; Itga2b; Itga4; Itga7; Agrn; Itga11; Itga1	22	16401; 16404; 12830; 12832; 12835; 12845; 12643; 16399; 373864; 53867; 109700; 104099; 15530; 68553; 16416; 245026; 11603; 16775; 16780; 14268; 81877; 319480	87	87	KEGG			Klra22	35
Klra18	25		0.00058107	0.0685306	Alzheimers Disease	Apoe; Plcb4; Atp2a3; Psen2; App; Tnfrsf1a; Casp8; Adam10; Lrp1; Lpl; Cdk5; Mapt; Nae1; Cacna1f; Itpr3; Ppp3cb; Itpr1; Cacna1c; Bid; Capn2	20	12568; 53313; 11820; 17762; 11487; 12370; 54652; 18798; 19056; 11816; 21937; 16438; 16956; 16440; 12288; 19165; 12122; 12334; 16971; 234664	79	79	Wikipathways			BC048546	34
Polr1a	25		0.000628721	0.0685306	Transmembrane transport of small molecules	Atp6v1d; Ano8; Tpcn1; Tpcn2; Nup107; Slc22a16; Atp1b2; Ano6; Atp2c2; Sgk2; Ano2; Slc7a3; Slc8a1; Slc12a4; Slco3a1; Abcb6; Slc18a1; Adcy7; Slc6a13; Slc27a1; Slc6a11; Abcd2; Slc22a8; Slc8a3; Atp4a; Slc44a4; Slc22a18; Atp2a3; Atp10a; Gnas; Slc5a11; Nup54; Cftr; Slc2a7; Trpc1; Gng2; Nupl1; Nup155; Slc2a6; Clcnka; Heph; Atp6v1b2; Atp2c1; Slc25a10; Adcy5; Slc9a6; Slc2a4; Abcg5; Nup133; Slc6a2; Gabrg3; …	82	243634; 63993; 232341; 76408; 382014; 11979; 15203; 243616; 103468; 19879; 26874; 338370; 27409; 235574; 73834; 223921; 233979; 18400; 72124; 65221; 27421; 54563; 14412; 22232; 20528; 18669; 11982; 70840; 252972; 108116; 74104; 71844; 57738; 11966; 14702; 170762; 14695; 26569; 14408; 114479; 224129; 14407; 53313; 54670; 236794; 11998; 27219; 70129; 12733; 110893; 14683; 212032; 105722; 231583; 17…	499	496	Reactome			Klra6	27
Urb1	25		0.00115502	0.0944227	Dilated cardiomyopathy - Mus musculus (mouse)	Itga9; Itgb3; Adcy7; Dmd; Actg1; Adcy5; Itga2b; Cacna1c; Itga4; Cacna1f; Itga7; Itga11; Mybpc3; Ttn; Itga1; Slc8a1; Myh6; Gnas; Tpm4; Cacna2d4; Myh7	21	12288; 16399; 16401; 16404; 16416; 20541; 13405; 22138; 109700; 104099; 11465; 319734; 11513; 224129; 14683; 54652; 17868; 326618; 17888; 140781; 319480	90	89	KEGG			Klra18	25
Klra7	24		0.0015219	0.0995326	Pentose phosphate pathway - Mus musculus (mouse)	Pgd; Pgls; Pfkm; Pfkp; G6pdx; Rbks; Fbp1; Aldoa; Tkt; Dera	10	110208; 232449; 11674; 71336; 14121; 14381; 18642; 21881; 56421; 66171	30	30	KEGG			Polr1a	25
Klra9	20		0.00365847	0.122886	Striated Muscle Contraction	Tnnt1; Myh3; Myh6; Myh7; Myh4; Myh8; Tpm4; Neb; Mybpc3; Ttn; Dmd; Actg1	12	140781; 22138; 13405; 17868; 326618; 17888; 11465; 17883; 17885; 21955; 17996; 17884	44	44	Wikipathways			Urb1	25
Klra5	19		0.00368585	0.122886	SIDS Susceptibility Pathways	Ep300; Adcyap1r1; Slc6a4; Sp1; Avp; Tph2; Gnb3; Ppargc1a; Tph1; Nfya; Foxm1; C4b; Scn5a; Gata2; Htr1a	15	20271; 15550; 18044; 21990; 19017; 216343; 14695; 14235; 14461; 12268; 11998; 15567; 20683; 328572; 11517	61	61	Wikipathways			Klra7	24
Mpo	17		0.00429987	0.122886	Pentose and glucuronate interconversions - Mus musculus (mouse)	Ugt1a10; Aldh3a2; Dcxr; Kl; Ugt1a6a; Ugt1a7c; Ugt2b34; Ugt1a1; Ugp2; Gusb	10	11671; 67880; 110006; 394430; 394432; 394436; 94284; 16591; 216558; 100727	34	34	KEGG			Klra9	20
Ankrd26	15		0.00441061	0.122886	Recruitment of mitotic centrosome proteins and complexes	Odf2; Tubgcp5; Clasp1; Numa1; Sfi1; Dync1i2; Alms1; Cep192; Akap9; Tubg1; Dctn2; Cep76; Dync1h1; Cdk5rap2; Ninl; Tubgcp6	16	76707; 328580; 13424; 101706; 13427; 236266; 18286; 103733; 70799; 78177; 214444; 225659; 78887; 100986; 233276; 69654	68	68	Reactome			Klra5	19
Ints10	15		0.00441061	0.122886	Centrosome maturation	Odf2; Tubgcp5; Clasp1; Numa1; Sfi1; Dync1i2; Alms1; Cep192; Akap9; Tubg1; Dctn2; Cep76; Dync1h1; Cdk5rap2; Ninl; Tubgcp6	16	328580; 13424; 101706; 13427; 236266; 76707; 18286; 103733; 70799; 78177; 214444; 225659; 78887; 100986; 233276; 69654	68	68	Reactome			Mpo	17
Mroh2a	14		0.00450959	0.122886	Rho GTPase cycle	Rac2; Arhgap31; Myo9b; Arhgap10; Gmip; A2m; Obscn; Arhgap44; Stard13; Arap3; Arap1; Arhgef4; Arhgef2; Arhgap23; Arhgap22; Tiam2; Pik3r2; Chn2; Arhgef16; Arhgef17; Syde2; Tiam1; Akap13; Depdc1b	24	21844; 380698; 69993; 12549; 226970; 207212; 58996; 18709; 16800; 106952; 243362; 218581; 230972; 78514; 69710; 24001; 214804; 78816; 75547; 239027; 17925; 19354; 232345; 216831	118	118	Reactome			Ankrd26	15
Muc4	14		0.00450959	0.122886	Signaling by Rho GTPases	Rac2; Arhgap31; Myo9b; Arhgap10; Gmip; A2m; Obscn; Arhgap44; Stard13; Arap3; Arap1; Arhgef4; Arhgef2; Arhgap23; Arhgap22; Tiam2; Pik3r2; Chn2; Arhgef16; Arhgef17; Syde2; Tiam1; Akap13; Depdc1b	24	21844; 380698; 69993; 12549; 226970; 207212; 58996; 18709; 16800; 106952; 243362; 218581; 230972; 78514; 69710; 24001; 214804; 78816; 75547; 239027; 17925; 19354; 232345; 216831	118	118	Reactome			Ints10	15
Dnah6	13		0.00555792	0.138424	Ion channel transport	Ano8; Atp4a; Tpcn2; Ano6; Ano2; Tpcn1; Sgk2; Atp2a3; Atp10a; Trpc1; Clcnka; Trpa1; Atp2c1; Gabrg3; Gabrr1; Wnk1; Atp2c2; Atp8b1; Mcoln3; Trpm4; Gabra1; Trpm1; Nalcn; Atp1b2; Unc80; Atp7b	26	68667; 243634; 27219; 171166; 232341; 382014; 329178; 14408; 277328; 11979; 14394; 11944; 252972; 11932; 12733; 54670; 105722; 338370; 235574; 233979; 22063; 14407; 17364; 11982; 53313; 69047	133	133	Reactome			Klra1	13
Hjurp	13		0.00592643	0.138424	XPodNet - protein-protein interactions in the podocyte expanded by STRING	Npr1; Psen2; Invs; Pecam1; Itgb3; Sh2d4a; Tob2; Ptger4; Sp1; Bid; Hsp90ab1; Matr3; Homer3; Flt1; Mpz; Slc6a2; Isl1; Plekhh2; Tiam1; Abl1; Vangl2; Crim1; Cxadr; Erbb4; Sema3f; Cd22; Plxna1; Calb2; Dock4; Agrn; Ptprf; Nid1; Nphs1; Nfatc4; Sdk1; Fn1; Clock; Robo1; Robo2; Camk2b; Thra; Dll1; Irs1; Clic5; Cdkn1b; Map3k5; Utrn; Adcyap1r1; Pde4d; Ppp1ca; Itga1; Grid2; Nt5e; Kcnma1; Itga7; Pkp4; Cdk5; Ol…	120	17528; 231470; 72145; 21844; 17220; 13544; 74244; 13543; 18073; 19876; 74126; 15481; 11864; 13860; 16404; 18109; 12122; 12125; 93742; 16531; 73181; 22288; 18510; 13052; 18704; 18709; 56717; 13505; 16392; 12753; 29817; 108058; 21872; 238871; 76408; 17184; 57259; 17762; 12830; 12370; 12402; 17274; 14107; 26408; 20683; 12308; 20350; 14201; 22084; 54631; 16998; 21833; 16367; 109700; 15530; 23885; 125…	831	827	Wikipathways			Klra17	13
Klra1	13		0.00745863	0.142122	Hypertrophic cardiomyopathy (HCM) - Mus musculus (mouse)	Itga9; Itgb3; Tpm4; Dmd; Actg1; Itga1; Cacna1c; Itga4; Cacna1f; Itga7; Itga11; Mybpc3; Ttn; Itga2b; Slc8a1; Myh6; Cacna2d4; Myh7	18	12288; 109700; 16399; 16401; 16404; 16416; 104099; 11465; 17868; 326618; 13405; 17888; 20541; 319734; 319480; 22138; 140781; 54652	84	84	KEGG			Muc4	13
Klra17	13		0.00779083	0.142122	Muscle contraction	Tnnt1; Myh3; Dmd; Myl12b; Itga1; Myh8; Tpm4; Neb; Mylk; Mybpc3; Ttn; Myh6	12	109700; 107589; 67938; 17883; 326618; 21955; 13405; 17888; 22138; 17868; 17996; 17885	48	48	Reactome			Ptcd3	13
Ptcd3	13		0.00806084	0.142122	Insulin Signaling	Snap25; Rac2; Kif5b; Pik3c2a; Map3k14; Tsc2; Igf1r; Map4k2; Sgk2; Irs1; Insr; Map2k6; Ehd2; Slc2a4; Prkcd; Map3k4; Map3k5; Pfkm; Pik3r4; Stxbp4; Egr1; Rps6kb1; Akt2; Cbl; Rps6kb2; Ptprf; Mtor; Pik3c2g; Pik3r2	29	18642; 20913; 259300; 16001; 12402; 20528; 22084; 19268; 26407; 26408; 16573; 20614; 26412; 26399; 19354; 16337; 75669; 72508; 58988; 18753; 53859; 18705; 18704; 18709; 56717; 13653; 27219; 16367; 11652	157	157	Wikipathways			Dnah6	12
Pzp	12		0.00808282	0.142122	Integrin cell surface interactions	Itga9; Itgb3; Bsg; Fn1; Itga1; Hspg2; Itga4; Col9a3; Itga11; Vcam1; Comp; Cdh1; Itga2b; Itgae	14	16401; 109700; 16407; 12841; 16416; 12845; 319480; 104099; 16399; 12550; 22329; 15530; 14268; 12215	60	60	Reactome			Pzp	12
Unc13a	12		0.00850186	0.142122	Focal adhesion - Mus musculus (mouse)	Rac2; Myl12b; Fn1; Tnxb; Mylk; Mylk3; Capn2; Hgf; Igf1r; Actg1; Comp; Col5a2; Col5a3; Col4a5; Lamb3; Flt1; Itgb3; Akt2; Pik3r2; Col6a3; Col6a4; Col6a6; Erbb2; Itga9; Pdgfra; Parva; Lama4; Chad; Ppp1ca; Itga2b; Itga4; Col27a1; Itga7; Itga11; Itga1; Pak1	36	16401; 16404; 12830; 12832; 12835; 12845; 12334; 18479; 67938; 12643; 16399; 19045; 373864; 53867; 16001; 109700; 104099; 16416; 11465; 13866; 18709; 11652; 245026; 15234; 16775; 16780; 19354; 107589; 14254; 213435; 14268; 68553; 18595; 81877; 319480; 57342	206	206	KEGG			Unc13a	12
Als2	11		0.00869246	0.142122	Integrin-mediated Cell Adhesion	Itga9; Itgb3; Rac2; Rho; Itga2b; Pik3r2; Itga4; Akt2; Itgae; Capn5; Itga11; Map2k6; Git2; Itga1; Tns1; Itga7; Itgad; Pak1; Capn9; Capn2	20	319480; 381924; 26399; 18479; 16416; 19354; 16407; 16404; 16401; 104099; 16399; 26431; 12334; 12337; 21961; 18709; 212541; 73647; 109700; 11652	98	98	Wikipathways			Als2	11
Ankfn1	11		0.00939255	0.142689	cyclic AMP biosynthesis	Gapvd1; Dock8; Adcy7; Adcy5; Dock3; Dock6; Chn2; Adap2; Garnl3; Gnat1; Adcyap1r1; Gnai2; Tbc1d17; Tbc1d15	14	11513; 233204; 66691; 11517; 14678; 69993; 208869; 66687; 224129; 319899; 76088; 99326; 216991; 14685	61	61	MouseCyc			Ankfn1	11
Itpr1	11													Itpr1	11
Lpl	11													Lpl	11
Mks1	11													Mks1	11
Olfr462	11													Olfr462	11
Rfxank	11													Rfxank	11
Col6a6	10													Immt	10
Immt	10													Klra12	10
Klra12	10													Klrb1c	10
Klrb1c	10													1700030K09Rik	9
Vmn2r121	10													Ano2	9
1700030K09Rik	9													Klrb1a	9
Ano2	9													Klrb1b	9
Klrb1a	9													Mrpl35	9
Klrb1b	9													Tmem100	9
Mrpl35	9													Atp6v1b2	8
Synj1	9													Cherp	8
Tmem100	9													Ddo	8
Akap1	8													Lpo	8
Atp6v1b2	8													Olfr463	8
Cherp	8													Synj1	8
Ddo	8													Trim25	8
Lpo	8													Akap1	7
Olfr463	8													Borcs8	7
Trim25	8													Clec2e	7
Aak1	7													Coil	7
Borcs8	7													Col6a5	7
Ccp110	7													Gm1965	7
Clec2e	7													Grm7	7
Coil	7													Il12rb1	7
Col6a5	7													Klrb1-ps1	7
Gm13152	7													Krtap19-3	7
Gm1965	7													Nrip2	7
Gm2022	7													Ppwd1	7
Grm7	7													Scpep1	7
Il12rb1	7													Ushbp1	7
Klrb1-ps1	7													4932438H23Rik	6
Krtap19-3	7													Aak1	6
Nrip2	7													Clec2g	6
Nwd1	7													Col6a6	6
Ppwd1	7													Dgkeos	6
Scpep1	7													Fam21	6
Tmc5	7													Gm156	6
Trhde	7													Klra8	6
Ushbp1	7													Krtap19-2	6
4932438H23Rik	6													Mroh2a	6
Clec2g	6													Nwd1	6
Col6a4	6													Olfr207	6
Cope	6													Olfr374	6
Dgkeos	6													Paxbp1	6
Fam21	6													Slc5a5	6
Gm156	6													Trhde	6
Klra8	6													Use1	6
Krtap19-2	6													Vmn2r117	6
Myo9b	6													Wfikkn2	6
Olfr207	6													Zfp24	6
Olfr374	6													AK052920	5
Paxbp1	6													Abcc3	5
Slc5a5	6													Arrdc2	5
Use1	6													Bzrap1	5
Vmn2r117	6													Cbr1	5
Wfikkn2	6													Ccp110	5
Zfp24	6													Clec12b	5
AK052920	5													Clec1b	5
Abcc3	5													Cope	5
Arrdc2	5													Elmod3	5
Bzrap1	5													Epx	5
Cbr1	5													Espl1	5
Clec12b	5													Gm11437	5
Clec1b	5													Gm13152	5
Elmod3	5													Gm2022	5
Epx	5													Hsh2d	5
Espl1	5													Jak3	5
Gm11437	5													Klra10	5
Hsh2d	5													Klra3	5
Jak3	5													Klra4	5
Klra10	5													Klri1	5
Klra3	5													Myo9b	5
Klra4	5													Nat8f1	5
Klri1	5													Slc18a1	5
Lrrk1	5													Slc22a16	5
Nat8f1	5													Smim10l1	5
Pkd1l2	5													Sub1	5
Slc18a1	5													Sugp2	5
Slc22a16	5													Tmc5	5
Smim10l1	5													Vmn2r115	5
Sub1	5													5530400C23Rik	4
Sugp2	5													9030624J02Rik	4
Syne2	5													A2m	4
Tm6sf2	5													AK029875	4
Tro	5													AK032505	4
Ugt1a6a	5													Abi3bp	4
Vmn2r115	5													Acaca	4
5530400C23Rik	4													Adam28	4
9030624J02Rik	4													Atoh1	4
A2m	4													BC034910	4
AK029875	4													Cd8a	4
AK032505	4													Chn2	4
Abi3bp	4													Clec2h	4
Acaca	4													Comp	4
Adam28	4													Cyp4f18	4
Atoh1	4													D6Ertd527e	4
BC034910	4													Dhx40	4
Cd8a	4													Ell	4
Cdh1	4													Eps15l1	4
Cdh11	4													Fcho1	4
Chn2	4													Ggcx	4
Clec2h	4													Gm10069	4
Comp	4													Gm4736	4
Coq7	4													Gm8882	4
Cyp4f18	4													Hoxb7	4
D6Ertd527e	4													Ice1	4
Dcdc2b	4													Klrb1f	4
Dhx40	4													Krtap15	4
Dux	4													Larp1b	4
Ell	4													Mdn1	4
Eps15l1	4													Morc3	4
Fcho1	4													Mug2	4
Ggcx	4													Myg1	4
Gm10069	4													Ncan	4
Gm4736	4													Nfatc4	4
Gm5114	4													Olfr372	4
Gm8882	4													Olfr464	4
Hoxb7	4													Phc1	4
Ice1	4													Plxna1	4
Ier2	4													Prpmp5	4
Klrb1f	4													Ran	4
Krtap15	4													Skap1	4
Larp1b	4													Smim15	4
Mdn1	4													Sp1	4
Morc3	4													Sugp1	4
Mug2	4													Synrg	4
Myg1	4													Tbc1d15	4
Ncan	4													Tiam1	4
Nfatc4	4													Tm6sf2	4
Olfr372	4													Trim23	4
Olfr464	4													Vamp8	4
Olfr611	4													Vmn2r-ps159	4
Parp8	4													Vmn2r121	4
Phc1	4													Wnk1	4
Pik3c2a	4													Zfp9	4
Plxna1	4													4933413G19Rik	3
Ppfibp1	4													A630005I04Rik	3
Ppm1m	4													AK216726	3
Prpmp5	4													Aaas	3
Ran	4													Arhgap31	3
Skap1	4													Atg7	3
Slco3a1	4													Atp13a1	3
Smg1	4													BC064078	3
Smim15	4													Calr3	3
Son	4													Cdh11	3
Sp1	4													Clec2f	3
Sugp1	4													Colgalt1	3
Synrg	4													Coq7	3
Tbc1d15	4													Cpvl	3
Tiam1	4													Cuedc1	3
Tmc7	4													D130040H23Rik	3
Trim23	4													Dcdc2b	3
Tyk2	4													Dgke	3
Uimc1	4													Elovl7	3
Vamp8	4													Eme1	3
Vmn2r-ps159	4													Erc1	3
Wnk1	4													Eva1c	3
Zfp9	4													Foxm1	3
4933413G19Rik	3													Glyctk	3
A630005I04Rik	3													Gm1966	3
AK216726	3													Gm5114	3
Aaas	3													Gtf2a2	3
Agrn	3													Hjurp	3
Arap1	3													Ier2	3
Arhgap31	3													Il16	3
Atg7	3													Ints2	3
Atp13a1	3													Ipo11	3
BC064078	3													Itfg2	3
C130026I21Rik	3													Klra14-ps	3
Calr3	3													Krtap6-5	3
Cct4	3													Lima1	3
Cdr1	3													Lrrk1	3
Cfap70	3													Mast3	3
Chaf1b	3													Mical3	3
Ciita	3													Mis18a	3
Clec2f	3													Msi2	3
Colgalt1	3													Mycbpap	3
Cpvl	3													Myh7	3
Cuedc1	3													Mylk3	3
D130040H23Rik	3													Myo7a	3
Ddx4	3													Nat8f4	3
Dgke	3													Nat8f5	3
Elovl7	3													Nfu1	3
Eme1	3													Nod2	3
Eps8	3													Olfr373	3
Erc1	3													Olfr611	3
Eva1c	3													Pcyox1	3
Foxm1	3													Pik3c2a	3
Fto	3													Plxnd1	3
Glyctk	3													Prr11	3
Gm1966	3													Rassf4	3
Gtf2a2	3													Rhno1	3
Hsd17b14	3													Rho	3
Il16	3													Setd4	3
Ints2	3													Setmar	3
Invs	3													Slc6a13	3
Ipo11	3													Smg1	3
Itfg1	3													Son	3
Itfg2	3													Spag9	3
Klra14-ps	3													Sumf1	3
Knop1	3													Syne2	3
Krtap6-5	3													Tgoln1	3
Lamtor4	3													Thnsl2	3
Lima1	3													Tmc7	3
Mast3	3													Tph2	3
Med1	3													Uimc1	3
Mical3	3													Uroc1	3
Mis18a	3													Vamp5	3
Msi2	3													Vmn2r29	3
Mycbpap	3													Wdr7	3
Myh7	3													Zfp866	3
Mylk3	3													Zfp869	3
Myo7a	3													Zfp961	3
Nat8f4	3													1700030F18Rik	2
Nat8f5	3													2210409E12Rik	2
Nfkb2	3													2210409E12Rik	2
Nfu1	3													2310045n01rik-mef2b	2
Nod2	3													3110021A11Rik	2
Olfr1532-ps1	3													3110039I08Rik	2
Olfr373	3													3632451O06Rik	2
Olfr64	3													4930474N05Rik	2
Pcyox1	3													4931414P19Rik	2
Plxnd1	3													4932411E22Rik	2
Prmt8	3													4933427D06Rik	2
Prr11	3													AK051019	2
Rassf4	3													AK136154	2
Rhno1	3													AK137525	2
Rho	3													AW209491	2
Runx1t1	3													Abcc6	2
Setd4	3													Abtb1	2
Setmar	3													Acox1	2
Slc6a13	3													Agrn	2
Slc6a2	3													Alox5	2
Spag9	3													Ankle1	2
Spata20	3													Ankra2	2
Sumf1	3													Ankrd17	2
Taf15	3													Ano8	2
Tgoln1	3													Anxa4	2
Thnsl2	3													Arhgap10	2
Tph2	3													Asic1	2
Triobp	3													Asprv1	2
Ugt1a10	3													B4galnt3	2
Uroc1	3													B4galt4	2
Utrn	3													Bcas3	2
Vamp5	3													Bcl2l13	2
Vmn2r29	3													Bend3	2
Vmn2r88	3													Bms1	2
Wdr7	3													Btbd11	2
Zfand4	3													C130026I21Rik	2
Zfp866	3													Cacna1c	2
Zfp869	3													Cacna2d4	2
Zfp961	3													Cad	2
1700030F18Rik	2													Cadm2	2
2010300C02Rik	2													Cand2	2
2210409E12Rik	2													Capg	2
2210409E12Rik	2													Cbl	2
2310045n01rik-mef2b	2													Ccdc167	2
3110021A11Rik	2													Ccdc24	2
3110039I08Rik	2													Cdkn1b	2
3632451O06Rik	2													Cdr1	2
4930474N05Rik	2													Cdv3	2
4931414P19Rik	2													Cecr2	2
4932411E22Rik	2													Cecr5	2
4933427D06Rik	2													Cenpf	2
9430038I01Rik	2													Cenpk	2
A530032D15Rik	2													Cfap53	2
AK018679	2													Cfap54	2
AK043149	2													Chaf1b	2
AK051019	2													Clec1a	2
AK052788	2													Coa4	2
AK136154	2													Col12a1	2
AK137525	2													Col6a4	2
AK142217	2													Crbn	2
AK160964	2													Crtc1	2
AW209491	2													Csgalnact1	2
Aatf	2													Csmd2	2
Abca15	2													DQ719901	2
Abcc6	2													Depdc1b	2
Abtb1	2													Dock8	2
Acox1	2													Dync2h1	2
Afap1	2													Elk3	2
Aig1	2													Ephx4	2
Akap13	2													Eps8	2
Akt2	2													Ercc6l	2
Alox5	2													Etv3	2
Ank3	2													Fam188b	2
Ankle1	2													Fam32a	2
Ankra2	2													Foxf1	2
Ankrd17	2													Fto	2
Ano8	2													Gart	2
Antxr1	2													Gatad2a	2
Anxa4	2													Gfpt1	2
Ap3d1	2													Ghrhr	2
Arhgap10	2													Gm14005	2
Arl4d	2													Gm15698	2
Art4	2													Gm5622	2
Asb3	2													Gmip	2
Asic1	2													Gpaa1	2
Asprv1	2													Gpatch8	2
Athl1	2													Grid2	2
Atp11a	2													Gtf2ird1	2
B4galnt3	2													Gzmg	2
B4galt4	2													Hapln4	2
BB014433	2													Haus8	2
Bcas3	2													Homer3	2
Bcl2l13	2													Hsd17b14	2
Bdp1	2													Ift122	2
Bend3	2													Insr	2
Bms1	2													Iqcc	2
Brcc3	2													Iqsec1	2
Btbd11	2													Itfg1	2
Cacna1c	2													Itga9	2
Cacna2d4	2													KR348528	2
Cad	2													Kars	2
Cadm2	2													Kbtbd12	2
Calb2	2													Kdm5a	2
Cand2	2													Klrc2	2
Capg	2													Klrc3	2
Capn15	2													Kmt2a	2
Cbl	2													Kmt2b	2
Ccdc167	2													Knop1	2
Ccdc24	2													Krtap13	2
Cdkn1b	2													Krtap14	2
Cdv3	2													Krtap6-1	2
Cecr2	2													Lamtor4	2
Cecr5	2													Lca5l	2
Cenpf	2													Lrrc25	2
Cenpk	2													Man2a2	2
Ces1b	2													Mau2	2
Ces1c	2													Mbd4	2
Cfap53	2													Mboat1	2
Cfap54	2													Mcm5	2
Chrng	2													Mcm7	2
Clec1a	2													Mcpt-ps1	2
Clock	2													Med1	2
Cntnap3	2													Mmd	2
Coa4	2													Mmp13	2
Cog5	2													Mrap	2
Cog8	2													Myo5a	2
Col12a1	2													Naaladl1	2
Col5a3	2													Nckap1l	2
Commd7	2													Nfkb2	2
Crbn	2													Nfyb	2
Crtc1	2													Nlrp14	2
Crybg3	2													Nrp2	2
Csgalnact1	2													Olfr1532-ps1	2
Csmd2	2													Olfr181	2
D830031N03Rik	2													Olfr613	2
DQ719901	2													Olfr67	2
Dcp1b	2													Opa1	2
Dennd3	2													P4ha3	2
Dennd5a	2													Pan2	2
Depdc1b	2													Pard3b	2
Dip2a	2													Parp3	2
Dmd	2													Pctp	2
Dnah9	2													Pex1	2
Dnase1l3	2													Pik3r4	2
Doc2a	2													Pkdrej	2
Dock6	2													Plekha7	2
Dock8	2													Plxnb2	2
Dync2h1	2													Pnp2	2
E330009J07Rik	2													Ppargc1a	2
Elk3	2													Ppfibp1	2
Emid1	2													Ppm1m	2
Enpep	2													Prh1	2
Ephx4	2													Prmt8	2
Erbb2ip	2													Rab11fip5	2
Ercc6l	2													Rec8	2
Etv3	2													Retsat	2
Evi2a	2													Rmnd5a	2
Fam188b	2													Rn45s	2
Fam32a	2													Rnf103	2
Farsa	2													Rnft1	2
Fmnl2	2													Rps6kb1	2
Folh1	2													Rtkn2	2
Foxf1	2													Rtn4ip1	2
G6pdx	2													Senp5	2
Gart	2													Slc22a27	2
Gatad2a	2													Slc25a18	2
Gfpt1	2													Slc27a1	2
Ggt1	2													Slc27a3	2
Ggt7	2													Slc35e1	2
Ghrhr	2													Slc38a10	2
Gm14005	2													Slco3a1	2
Gm15698	2													Slit3	2
Gm21276	2													Slitrk1	2
Gm21411	2													Smim7	2
Gm5622	2													Sp110	2
Gmip	2													Spata20	2
Gpaa1	2													St6galnac1	2
Gpatch8	2													Stxbp4	2
Greb1	2													Tada2a	2
Grid2	2													Tctn2	2
Gtf2ird1	2													Tia1	2
Gucy2d	2													Tiam2	2
Gzmg	2													Timmdc1	2
Hapln4	2													Tmem120b	2
Haus8	2													Tmem121	2
Hcn1	2													Tmem221	2
Hddc3	2													Tmem38a	2
Hist2h4	2													Tph1	2
Homer3	2													Tpra1	2
Hoxa3	2													Trav9n-4	2
Ift122	2													Triobp	2
Insr	2													Trnt1	2
Iqca	2													Tro	2
Iqcc	2													Tspan11	2
Iqgap3	2													Tspan9	2
Iqsec1	2													Ttn	2
Itga9	2													Ugt1a6a	2
Itpr3	2													Unc13d	2
KR348528	2													Upf1	2
Kars	2													Ush2a	2
Kbtbd12	2													Vmn1r77	2
Kctd4	2													Vmn2r120	2
Kdm5a	2													Vmn2r88	2
Klrc2	2													Vmp1	2
Klrc3	2													Xirp1	2
Kmt2a	2													Xylt2	2
Kmt2b	2													Ypel2	2
Krtap13	2													Zfand4	2
Krtap14	2													Zfp512b	2
Krtap6-1	2													Zfp868	2
Ksr1	2													Zfp963	2
Ksr2	2													Zfp964	2
Kxd1	2													Zfyve26	2
Lca5l	2													0610010F05Rik	1
Lhx1	2													0610030E20Rik	1
Lnp	2													1110038B12Rik	1
Lrpprc	2													1700003G18Rik	1
Lrrc25	2													1700019B03Rik	1
Lrrc56	2													1700020D05Rik	1
Lyst	2													1700025G04Rik	1
Man2a2	2													2010106E10Rik	1
Mau2	2													2010300C02Rik	1
Mbd1	2													2310057N15Rik	1
Mbd4	2													2610002M06Rik	1
Mboat1	2													2610005L07Rik	1
Mcm5	2													4732456N10Rik	1
Mcm7	2													4921501E09Rik	1
Mcpt-ps1	2													4930402K13Rik	1
Med13	2													4930470P17Rik	1
Mmd	2													4930550C14Rik	1
Mmp13	2													4930597G03Rik	1
Mpp3	2													4933416I08Rik	1
Mpp5	2													5031434C07Rik	1
Mrap	2													5730460C07Rik	1
Mtor	2													6330408A02Rik	1
Mybpc3	2													6330549D23Rik	1
Myh15	2													8430408G22Rik	1
Myo5a	2													9130019P16Rik	1
Naaladl1	2													9430016H08Rik	1
Nbeal1	2													9430038I01Rik	1
Nckap1l	2													9530003J23Rik	1
Nfyb	2													9530053A07Rik	1
Nlrp14	2													A330008L17Rik	1
Npff	2													A530032D15Rik	1
Nrap	2													A530095I07Rik	1
Nrp2	2													A630019I02Rik	1
Ntrk2	2													A730036I17Rik	1
Nup107	2													A930003A15Rik	1
Ogdhl	2													AA986860	1
Olfr177	2													AI314180	1
Olfr181	2													AK007249	1
Olfr612	2													AK009182	1
Olfr613	2													AK013480	1
Olfr67	2													AK018679	1
Opa1	2													AK020705	1
Opn4	2													AK028111	1
P4ha3	2													AK030236	1
Pan2	2													AK036072	1
Pard3b	2													AK037411	1
Parp3	2													AK040794	1
Pctp	2													AK041465	1
Pds5a	2													AK043149	1
Pecr	2													AK043780	1
Pex1	2													AK044750	1
Pik3c2g	2													AK044848	1
Pik3r4	2													AK048941	1
Pkd1l1	2													AK053994	1
Pkdrej	2													AK077029	1
Plekha7	2													AK083199	1
Plekhg3	2													AK084157	1
Plekhh2	2													AK085827	1
Plxna3	2													AK088233	1
Plxnb2	2													AK132634	1
Pnp2	2													AK133166	1
Ppargc1a	2													AK137356	1
Prh1	2													AK137985	1
Prkdc	2													AK140784	1
Prr12	2													AK141620	1
Prss35	2													AK142217	1
Psap	2													AK145544	1
Psip1	2													AK145614	1
Ptchd1	2													AK157632	1
Ptpn22	2													AK157878	1
Ptprf	2													AK158152	1
Rab11fip5	2													AK164470	1
Rbbp6	2													AK165076	1
Rec8	2													AK171712	1
Retsat	2													AK197669	1
Rmnd5a	2													AK215907	1
Rn45s	2													AY358078	1
Rnf103	2													Aamp	1
Rnft1	2													Aatf	1
Robo1	2													Abcd2	1
Rps6kb1	2													Abcg1	1
Rrs1	2													Abi3	1
Rtkn2	2													Acacb	1
Rtn4ip1	2													Acadvl	1
Saxo2	2													Acan	1
Sbsn	2													Accn1/B830045N13Rik	1
Senp5	2													Ace2	1
Skida1	2													Acyp1	1
Slc15a2	2													Adam10	1
Slc22a27	2													Adam33	1
Slc25a18	2													Adam8	1
Slc27a1	2													Adamts12	1
Slc27a3	2													Adamts19	1
Slc35e1	2													Adamts6	1
Slc38a10	2													Adamts7	1
Slit3	2													Adap2	1
Slitrk1	2													Adcy5	1
Smco3	2													Adcy7	1
Smim7	2													Adcyap1r1	1
Snw1	2													Add2	1
Sox6	2													Afap1	1
Sp110	2													Agk	1
Sp3	2													Agmo	1
Speer4d	2													Ago1	1
Sspo	2													Agtpbp1	1
St6galnac1	2													Aif1	1
Stxbp4	2													Ak2	1
Syt17	2													Akap5	1
Syvn1	2													Akap9	1
Tada2a	2													Akna	1
Tada3	2													Akt2	1
Tanc2	2													Aldh18a1	1
Tctn2	2													Aldh1l2	1
Tfr2	2													Aldh3a2	1
Tia1	2													Aldoa	1
Tiam2	2													Alms1	1
Timeless	2													Alpk3	1
Timmdc1	2													Amer2	1
Tjp1	2													Amigo1	1
Tmem120b	2													Amz1	1
Tmem121	2													Anapc2	1
Tmem221	2													Ankrd33	1
Tmem38a	2													Ankrd45	1
Tmem71	2													Ankrd49	1
Tph1	2													Ankrd49	1
Tpra1	2													Ankrd52	1
Trav9n-4	2													Ankrd55	1
Trnt1	2													Ano4	1
Trpm1	2													Ano6	1
Tspan11	2													Antxr1	1
Tspan9	2													Anxa7	1
Ttn	2													Ap1g2	1
Tubg1	2													Ap1m1	1
Tubgcp5	2													Apba2	1
Tulp4	2													Apold1	1
Tvp23a	2													App	1
Ulk1	2													Arap1	1
Ulk4	2													Arap3	1
Unc13d	2													Arfgef3	1
Upf1	2													Arhgap22	1
Ush2a	2													Arhgap23	1
Usp9y	2													Arhgap44	1
Uvrag	2													Arhgef16	1
Vezt	2													Arhgef17	1
Vmn1r77	2													Arhgef19	1
Vmn2r116	2													Arhgef2	1
Vmn2r120	2													Arnt2	1
Vmn2r89	2													Art2a-ps	1
Vmp1	2													Art4	1
Vprbp	2													Asah1	1
Vrtn	2													Asb11	1
Vsig10l	2													Asb17	1
Wdfy4	2													Ash2l	1
Wdr3	2													Asph	1
Xirp1	2													Atg9a	1
Xylt2	2													Atp10a	1
Ypel2	2													Atp11a	1
Zan	2													Atp1b2	1
Zbtb43	2													Atp2a3	1
Zfhx2	2													Atp2c1	1
Zfhx2os	2													Atp4a	1
Zfp512b	2													Atp5c1	1
Zfp74	2													Atp5f1	1
Zfp868	2													Atp6ap2	1
Zfp90	2													Atp8a2	1
Zfp963	2													Atp8b1	1
Zfp964	2													Atpaf1	1
Zfyve26	2													Azi2	1
abParts	2													B020004C17Rik	1
0610010F05Rik	1													B4galt2	1
0610030E20Rik	1													B9d1	1
1110038B12Rik	1													BC003331	1
1700003G18Rik	1													BC027072	1
1700011L22Rik	1													Babam1	1
1700019B03Rik	1													Bag4	1
1700020D05Rik	1													Batf2	1
1700025G04Rik	1													Bbs4	1
1700030J22Rik	1													Bbs7	1
2010106E10Rik	1													Bche	1
2010111I01Rik	1													Bcorl1	1
2310034C09Rik	1													Bdp1	1
2310057N15Rik	1													Bet1l	1
2410016O06Rik	1													Bfsp2	1
2610002M06Rik	1													Bid	1
2610005L07Rik	1													Bmp10	1
2810025M15Rik	1													Bmp3	1
4732456N10Rik	1													Bnip3l	1
4833420G17Rik	1													Bpnt1	1
4921501E09Rik	1													Brca2	1
4930402K13Rik	1													Brd2	1
4930412O13Rik	1													Brd8	1
4930470P17Rik	1													Brinp1	1
4930486L24Rik	1													Brip1os	1
4930529M08Rik	1													Brpf1	1
4930550C14Rik	1													Brpf3	1
4930595M18Rik	1													Brsk1	1
4930597G03Rik	1													Bsg	1
4932414J04Rik	1													Bud13	1
4932438A13Rik	1													C030039L03Rik	1
4933416I08Rik	1													C130021I20Rik	1
5031434C07Rik	1													C330007P06Rik	1
5430419D17Rik	1													C430049B03Rik	1
5730460C07Rik	1													C4b	1
6330408A02Rik	1													CK137956	1
6330409D20Rik	1													Caap1	1
6330549D23Rik	1													Cabin1	1
8430408G22Rik	1													Cacna1g	1
9130019O22Rik	1													Cacna1h	1
9130019P16Rik	1													Calr4	1
9130023H24Rik	1													Camk2b	1
9230104L09Rik	1													Camk2d	1
9430016H08Rik	1													Capn15	1
9530003J23Rik	1													Car10	1
9530053A07Rik	1													Card11	1
A230046K03Rik	1													Caskin1	1
A330008L17Rik	1													Casp8	1
A530095I07Rik	1													Cat	1
A630019I02Rik	1													Ccdc124	1
A730036I17Rik	1													Ccdc138	1
A930003A15Rik	1													Ccdc141	1
AA986860	1													Ccdc175	1
AI314180	1													Ccdc191	1
AK007249	1													Ccdc28b	1
AK009182	1													Ccdc38	1
AK013480	1													Ccdc39	1
AK020705	1													Ccdc51	1
AK020711	1													Ccdc63	1
AK028111	1													Ccdc67	1
AK030236	1													Ccdc77	1
AK032255	1													Ccdc80	1
AK036016	1													Ccdc88a	1
AK036072	1													Ccl3	1
AK037411	1													Ccl4	1
AK040794	1													Ccnf	1
AK041465	1													Ccnj	1
AK042374	1													Ccser2	1
AK043780	1													Cct4	1
AK044750	1													Cd163l1	1
AK044848	1													Cd22	1
AK048564	1													Cd300c	1
AK048846	1													Cdh24	1
AK048941	1													Cdk14	1
AK053994	1													Cdk5rap2	1
AK077029	1													Cdkl4	1
AK080484	1													Cdkn3	1
AK083199	1													Celsr1	1
AK084157	1													Cemip	1
AK085695	1													Cep131	1
AK085827	1													Cerkl	1
AK088233	1													Cfap100	1
AK132634	1													Cfap206	1
AK133166	1													Cfap69	1
AK134270	1													Cfap70	1
AK134717	1													Cfhr2	1
AK136784	1													Cftr	1
AK137356	1													Chad	1
AK137985	1													Champ1	1
AK138086	1													Chd6	1
AK138592	1													Chd8	1
AK138949	1													Chit1	1
AK140784	1													Chrm1	1
AK141620	1													Chrna6	1
AK145544	1													Ciao1	1
AK145614	1													Cib3	1
AK157632	1													Ciita	1
AK157878	1													Cilp2	1
AK158152	1													Cited2	1
AK162785	1													Ckap2l	1
AK162857	1													Ckmt1	1
AK164470	1													Clca2	1
AK165076	1													Clcnka	1
AK168746	1													Cldn10	1
AK171712	1													Cldn14	1
AK172714	1													Clic5	1
AK197669	1													Clic6	1
AK215907	1													Clint1	1
AU040320	1													Clip2	1
AY358078	1													Clock	1
Aacs	1													Clspn	1
Aamp	1													Cltc	1
Abca1	1													Cma2	1
Abca14	1													Cmya5	1
Abcb1b	1													Cndp2	1
Abcb4	1													Cngb3	1
Abcb6	1													Cnpy4	1
Abcd2	1													Cntfr	1
Abcg1	1													Cntn4	1
Abcg5	1													Cog5	1
Abi3	1													Cog6	1
Abl1	1													Col10a1	1
Abra	1													Col14a1	1
Acaa1b	1													Col20a1	1
Acacb	1													Col27a1	1
Acadsb	1													Col5a2	1
Acadvl	1													Col5a3	1
Acan	1													Col6a3	1
Acat1	1													Col8a2	1
Accn1/B830045N13Rik	1													Col9a3	1
Ace2	1													Coro7	1
Ackr4	1													Cox11	1
Acpp	1													Cpped1	1
Acss3	1													Cpsf6	1
Actg1	1													Crb1	1
Acvr1	1													Crhr2	1
Acy1	1													Crlf1	1
Acyp1	1													Crxos	1
Adam10	1													Cs	1
Adam29	1													Csrp1	1
Adam33	1													Cth	1
Adam8	1													Ctsd	1
Adamts12	1													Cttnbp2	1
Adamts19	1													Cul4a	1
Adamts20	1													Cul9	1
Adamts6	1													Cxadr	1
Adamts7	1													Cxcr2	1
Adap2	1													Cyp17a1	1
Adcy5	1													Cyp20a1	1
Adcy7	1													Cyp46a1	1
Adcyap1r1	1													D130043K22Rik	1
Add2	1													D430041D05Rik	1
Adgra1	1													D830031N03Rik	1
Adgrb3	1													DQ072390	1
Adgrf5	1													DQ554303	1
Adssl1	1													Dars2	1
Afap1l2	1													Dbr1	1
Agk	1													Dcp1b	1
Agmo	1													Ddr2	1
Ago1	1													Ddx11	1
Agtpbp1	1													Ddx17	1
Agtr2	1													Ddx39b	1
Ahcyl1	1													Ddx49	1
Ahnak	1													Ddx55	1
Ahrr	1													Dennd3	1
Aif1	1													Dennd5a	1
Aim1l	1													Dera	1
Ak2	1													Desi1	1
Ak8	1													Dhx9	1
Akap5	1													Diaph3	1
Akap8l	1													Dimt1	1
Akap9	1													Dip2a	1
Akna	1													Dirc2	1
Aldh18a1	1													Dleu2	1
Aldh1a2	1													Dlgap5	1
Aldh1l2	1													Dll1	1
Aldh3a2	1													Dmbt1	1
Aldoa	1													Dmd	1
Alg2	1													Dnah10	1
Alg5	1													Dnah9	1
Alms1	1													Dnajc21	1
Alpk1	1													Dnajc27	1
Alpk3	1													Dnajc4	1
Amd1	1													Dnajc5	1
Amer2	1													Dnajc7	1
Amigo1	1													Dnase1l3	1
Amz1	1													Dnase2b	1
Anapc15	1													Dnmt3l	1
Anapc2	1													Doc2b	1
Angpt2	1													Dock2	1
Ankef1	1													Dock3	1
Ankrd11	1													Dock4	1
Ankrd23	1													Dock5	1
Ankrd27	1													Dock6	1
Ankrd33	1													Dopey1	1
Ankrd35	1													Drd5	1
Ankrd36	1													Dsc1	1
Ankrd45	1													Dtnb	1
Ankrd49	1													Dusp16	1
Ankrd49	1													Dux	1
Ankrd52	1													Dvl2	1
Ankrd55	1													Dync1i2	1
Ankrd6	1													Dynll2	1
Ankrd7	1													Dyrk3	1
Anks3	1													Dyrk4	1
Anln	1													E2f8	1
Ano4	1													E330009J07Rik	1
Ano6	1													E530001F21Rik	1
Anxa3	1													Ebf2	1
Anxa7	1													Eda	1
Ap1g2	1													Edem1	1
Ap1m1	1													Edil3	1
Ap5z1	1													Efr3a	1
Apba2	1													Egr1	1
Apbb3	1													Ehbp1l1	1
Apoe	1													Ehd3	1
Apold1	1													Ei24	1
App	1													Elf4	1
Aptx	1													Elp3	1
Arap3	1													Emc3	1
Arfgef3	1													Enc1	1
Arhgap22	1													Enpep	1
Arhgap23	1													Epyc	1
Arhgap44	1													Erbb2	1
Arhgef16	1													Erbb4	1
Arhgef17	1													Ercc8	1
Arhgef19	1													Ergic3	1
Arhgef2	1													Esx1	1
Arhgef26	1													Etv6	1
Arhgef4	1													Evi2a	1
Arid1b	1													Exoc7	1
Arl13a	1													Exog	1
Arl5a	1													Eya1	1
Armc4	1													Fabp1	1
Armc5	1													Faf2	1
Armt1	1													Fam129c	1
Arnt2	1													Fam136a	1
Art2a-ps	1													Fam214a	1
Asah1	1													Fam227a	1
Asb11	1													Fam57b	1
Asb17	1													Fam65c	1
Ash2l	1													Fam76b	1
Asph	1													Fam83c	1
Atf7ip	1													Fam83e	1
Atg9a	1													Fam83g	1
Atm	1													Fam83h	1
Atmin	1													Fan1	1
Atn1	1													Far2	1
Atp10a	1													Farsb	1
Atp10d	1													Fasn	1
Atp1b2	1													Fastk	1
Atp2a3	1													Fastkd1	1
Atp2c1	1													Fat4	1
Atp2c2	1													Fau	1
Atp4a	1													Fbxl14	1
Atp5c1	1													Fbxl20	1
Atp5f1	1													Fbxl21	1
Atp6ap2	1													Fbxl5	1
Atp6v1d	1													Fbxo36	1
Atp7b	1													Fbxo40	1
Atp8a2	1													Fbxo7	1
Atp8b1	1													Fchsd1	1
Atp8b4	1													Fdxacb1	1
Atpaf1	1													Fer	1
Atxn1	1													Fes	1
Avp	1													Fgd5	1
Azi2	1													Fgf23	1
B020004C17Rik	1													Fhl3	1
B3galt5	1													Figla	1
B4galt2	1													Fip1l1	1
B9d1	1													Fkbp4	1
BC002163	1													Fkbp5	1
BC003331	1													Flt1	1
BC005624	1													Fn1	1
BC026585	1													Fnbp1	1
BC027072	1													Focad	1
BC029853	1													Foxn1	1
BC030867	1													Fras1	1
BC039798	1													Fry	1
BC062254	1													Fstl5	1
BC096037	1													Fut1	1
Babam1	1													G6pdx	1
Bach2	1													Gabra1	1
Bag4	1													Gad1	1
Bag6	1													Gale	1
Batf2	1													Galns	1
Bbs4	1													Galnt3	1
Bbs7	1													Galnt6	1
Bcat2	1													Galr2	1
Bche	1													Gapt	1
Bckdk	1													Garnl3	1
Bcl2l11	1													Gars	1
Bcor	1													Gdf1	1
Bcorl1	1													Gdf15	1
Bet1l	1													Gdpd1	1
Bfsp2	1													Gfm2	1
Bid	1													Ggt1	1
Bin1	1													Ggt7	1
Bin2	1													Ghrh	1
Birc6	1													Gipr	1
Bmp10	1													Git2	1
Bmp3	1													Gja1	1
Bnip3l	1													Gls2	1
Bpifb1	1													Glt8d2	1
Bpnt1	1													Gm10228	1
Brca2	1													Gm10229	1
Brd2	1													Gm10364	1
Brd8	1													Gm10389	1
Brinp1	1													Gm1070	1
Brip1os	1													Gm10754	1
Brpf1	1													Gm11532	1
Brpf3	1													Gm11541	1
Brsk1	1													Gm11545	1
Bsg	1													Gm11562	1
Btbd10	1													Gm11710	1
Bud13	1													Gm12185	1
C030039L03Rik	1													Gm12250	1
C130021I20Rik	1													Gm15292	1
C330007P06Rik	1													Gm15401	1
C430049B03Rik	1													Gm17484	1
C4b	1													Gm17821	1
C77080	1													Gm21276	1
C8g	1													Gm21411	1
C9	1													Gm21951	1
CK137956	1													Gm4759	1
Caap1	1													Gm4922	1
Cabin1	1													Gm4981	1
Cacna1e	1													Gm4984	1
Cacna1f	1													Gm5134	1
Cacna1g	1													Gm525	1
Cacna1h	1													Gm5592	1
Cacna1i	1													Gm5800	1
Cacybp	1													Gm5885	1
Calr4	1													Gm6040	1
Camk2b	1													Gm609	1
Camk2d	1													Gm6402	1
Capn2	1													Gm839	1
Capn5	1													Gm973	1
Capn9	1													Gmcl1	1
Car10	1													Gna13	1
Card11	1													Gnai2	1
Caskin1	1													Gnas	1
Casp8	1													Gnat1	1
Casr	1													Gng2	1
Cass4	1													Golgb1	1
Cast	1													Gpr101	1
Cat	1													Gpr174	1
Cbfa2t2	1													Gpr39	1
Ccar2	1													Gpr45	1
Ccdc108	1													Gpr55	1
Ccdc117	1													Gpr62	1
Ccdc124	1													Gprc5b	1
Ccdc138	1													Gprc6a	1
Ccdc141	1													Gpx8	1
Ccdc175	1													Greb1	1
Ccdc178	1													Grhl1	1
Ccdc180	1													Gria2	1
Ccdc186	1													Gria4	1
Ccdc191	1													Grk1	1
Ccdc28b	1													Grk4	1
Ccdc33	1													Grn	1
Ccdc38	1													Gsg1	1
Ccdc39	1													Gsr	1
Ccdc47	1													Gtf2e1	1
Ccdc51	1													Gtf2i	1
Ccdc60	1													Gtf3c1	1
Ccdc63	1													Gtpbp3	1
Ccdc67	1													Gtse1	1
Ccdc73	1													Gucy2e	1
Ccdc77	1													Gucy2g	1
Ccdc7b	1													Gulo	1
Ccdc80	1													Gulp1	1
Ccdc88a	1													Gzmd	1
Ccdc94	1													Gzmn	1
Ccl17	1													H2-M5	1
Ccl20	1													H2afy2	1
Ccl3	1													Hacd4	1
Ccl4	1													Hbb-b2	1
Ccnf	1													Hbb-bs	1
Ccnj	1													Hbp1	1
Ccnjl	1													Hcfc2	1
Ccr7	1													Hdhd1a	1
Ccser2	1													Hdx	1
Cct8l1	1													Hecw1	1
Cd163l1	1													Helb	1
Cd177	1													Heph	1
Cd22	1													Herc2	1
Cd276	1													Herc3	1
Cd300c	1													Herpud2	1
Cd6	1													Hexb	1
Cd99l2	1													Hgf	1
Cdc42bpg	1													Hic2	1
Cdh12	1													Hint2	1
Cdh24	1													Homez	1
Cdh9	1													Hook2	1
Cdk14	1													Hook3	1
Cdk5	1													Hoxa3	1
Cdk5rap2	1													Hoxa4	1
Cdkl4	1													Hoxaas2	1
Cdkl5	1													Hpgds	1
Cdkn3	1													Hps1	1
Cdrt4	1													Hrh1	1
Celsr1	1													Hs1bp3	1
Cemip	1													Hsd17b7	1
Cenpw	1													Hsfy2	1
Cep104	1													Hspa4l	1
Cep128	1													Hspa8	1
Cep131	1													Htr1d	1
Cep192	1													Htr1f	1
Cep41	1													Hunk	1
Cep76	1													Hyal1	1
Cerkl	1													Hyal2	1
Cfap100	1													Ifi44	1
Cfap206	1													Ifit1bl2	1
Cfap46	1													Ifit2	1
Cfap69	1													Ifnar1	1
Cfhr2	1													Ift140	1
Cftr	1													Ift88	1
Cgnl1	1													Igdcc3	1
Chad	1													Igf1r	1
Champ1	1													Igfbp7	1
Chat	1													Ik	1
Chd6	1													Ikbkap	1
Chd8	1													Il7	1
Chic1	1													Il9r	1
Chit1	1													Inmt	1
Chl1	1													Inpp4b	1
Chordc1	1													Inpp5j	1
Chrm1	1													Invs	1
Chrna2	1													Iqcf3	1
Chrna6	1													Iqgap2	1
Chst15	1													Iqgap3	1
Churc1	1													Irak4	1
Ciao1	1													Irf2bpl	1
Cib3	1													Itga2b	1
Cilp2	1													Itga4	1
Cit	1													Itga7	1
Cited2	1													Itgae	1
Ckap2l	1													Itgb3	1
Ckmt1	1													Itpr3	1
Clasp1	1													Itprip	1
Clca1	1													Itpripl1	1
Clca2	1													Jade1	1
Clcnka	1													Jak2	1
Cldn10	1													Jmjd7	1
Cldn14	1													Kansl3	1
Clec7a	1													Kcna5	1
Clhc1	1													Kcna6	1
Clic5	1													Kcnab3	1
Clic6	1													Kcnb2	1
Clint1	1													Kcnj1	1
Clip2	1													Kcnma1	1
Clip4	1													Kctd4	1
Clpb	1													Kdm3a	1
Clspn	1													Kdm3b	1
Cltc	1													Kdm4b	1
Clybl	1													Kif1a	1
Cma2	1													Kif1b	1
Cmc2	1													Kif21b	1
Cmya5	1													Kif23	1
Cndp2	1													Kif2a	1
Cnep1r1	1													Kif5b	1
Cngb3	1													Kl	1
Cnot7	1													Klf4	1
Cnpy4	1													Klhl26	1
Cnr1	1													Klhl5	1
Cntfr	1													Klhl6	1
Cntn4	1													Klhl9	1
Cntnap4	1													Klk1b3	1
Cog6	1													Klra19	1
Col10a1	1													Klra2	1
Col14a1	1													Klra23	1
Col20a1	1													Klrb1	1
Col27a1	1													Klrc1	1
Col4a5	1													Klri2	1
Col5a2	1													Klrk1	1
Col6a3	1													Kmt2c	1
Col8a2	1													Kpna7	1
Col9a3	1													Kras	1
Coq4	1													Krt20	1
Coq9	1													Krt74	1
Coro7	1													Krt78	1
Cox11	1													Krt82	1
Cpne5	1													Krtap16-3	1
Cpped1	1													Krtap19-1	1
Cpsf6	1													Krtap19-4	1
Cpt1c	1													Krtap20-2	1
Crb1	1													Krtap4-1	1
Crhr2	1													Ksr1	1
Crim1	1													Ksr2	1
Crlf1	1													Ktn1	1
Crot	1													Kxd1	1
Crxos	1													LOC100038947	1
Cs	1													Lama4	1
Csrnp3	1													Lamb3	1
Csrp1	1													Large	1
Cth	1													Lcn6	1
Ctns	1													Ldb3	1
Ctrb1	1													Lgi4	1
Cts6	1													Lhfpl1	1
Ctsd	1													Lhx1	1
Cttnbp2	1													Llgl2	1
Cul4a	1													Lman1l	1
Cul9	1													Lman2	1
Cxadr	1													Lmtk3	1
Cxcr2	1													Lnp	1
Cybb	1													Lpar2	1
Cyp17a1	1													Lpar4	1
Cyp20a1	1													Lpcat2	1
Cyp2d22	1													Lrba	1
Cyp46a1	1													Lrch2	1
Cyp4f39	1													Lrrc16b	1
Cytip	1													Lrrc56	1
D130043K22Rik	1													Lrrn3	1
D3Ertd254e	1													Lsm4	1
D430041D05Rik	1													Lta4h	1
D930015E06Rik	1													Ltbp2	1
DQ072390	1													Ltbp3	1
DQ554303	1													Ly6g5b	1
Dapk1	1													Lypd3	1
Dars2	1													Lyrm2	1
Dbh	1													Lzts1	1
Dbn1	1													M38679	1
Dbr1	1													M6pr	1
Dctn2	1													Mad2l1	1
Dcxr	1													Mad2l2	1
Ddias	1													Mageb1	1
Ddr2	1													Mageb2	1
Ddx11	1													Maml1	1
Ddx17	1													Map2k6	1
Ddx18	1													Map3k14	1
Ddx39b	1													Map3k4	1
Ddx49	1													Map4k2	1
Ddx55	1													Mapkapk3	1
Ddx6	1													Mapt	1
Dennd4a	1													2016-03-04	1
Dera	1													Marco	1
Desi1	1													Mast4	1
Dhcr7	1													Mat2a	1
Dhx29	1													Mbd1	1
Dhx9	1													Mcam	1
Diaph3	1													Mcm2	1
Dimt1	1													Mcoln3	1
Dirc2	1													Mcpt2	1
Dleu2	1													Mcpt4	1
Dlg3	1													Mcpt9	1
Dlgap4	1													Med13	1
Dlgap5	1													Mep1b	1
Dll1	1													Metap1d	1
Dll3	1													Metap2	1
Dmbt1	1													Mettl17	1
Dmgdh	1													Mfsd12	1
Dnah10	1													Mfsd5	1
Dnaic1	1													Mfsd8	1
Dnajc10	1													Mgll	1
Dnajc13	1													Micall1	1
Dnajc21	1													Mid2	1
Dnajc27	1													Mir351	1
Dnajc4	1													Mir450b	1
Dnajc5	1													Mir6977	1
Dnajc7	1													Mir99ahg	1
Dnase2a	1													Mkrn2os	1
Dnase2b	1													Mlxip	1
Dnmt3l	1													Mmp25	1
Doc2b	1													Mmrn2	1
Dock2	1													Mms19	1
Dock3	1													Mms22l	1
Dock4	1													Mnd1-ps	1
Dock5	1													Mov10	1
Dopey1	1													Mphosph6	1
Dpf2	1													Mphosph9	1
Dpp6	1													Mpp3	1
Dpysl3	1													Mpp5	1
Drc7	1													Mroh1	1
Drd5	1													Mrpl4	1
Drg2	1													Mrps22	1
Dsc1	1													Mrps23	1
Dsc2	1													Mrps31	1
Dscaml1	1													Ms4a4b	1
Dsel	1													Msh4	1
Dsg1a	1													Mst1r	1
Dtnb	1													Mt4	1
Dus3l	1													Mtf2	1
Dusp16	1													Mtm1	1
Dvl2	1													Mtmr4	1
Dvl3	1													Mtor	1
Dxo	1													Mtus1	1
Dync1h1	1													Muc6	1
Dync1i2	1													Mug1	1
Dynll2	1													Mul1	1
Dyrk3	1													Mum1l1	1
Dyrk4	1													Mup7	1
E130309D02Rik	1													Mus81	1
E2f8	1													Mvb12a	1
E430018J23Rik	1													Mx2	1
E530001F21Rik	1													Mxd1	1
Ebf2	1													Mybbp1a	1
Eda	1													Mybpc3	1
Edem1	1													Mycn	1
Edil3	1													Myh15	1
Efr3a	1													Myh2	1
Egfem1	1													Myh4	1
Egr1	1													Myh6	1
Ehbp1l1	1													Myh8	1
Ehd2	1													Myo18a	1
Ehd3	1													Myo5c	1
Ei24	1													Myzap	1
Eif2d	1													N6amt1	1
Eif3c	1													Nanog	1
Eif3k	1													Nanos3	1
Eif4g3	1													Napa	1
Elf4	1													Nat6	1
Elf5	1													Nat8f6	1
Elmo1	1													Nav3	1
Eln	1													Nbeal1	1
Elp3	1													Ncaph	1
Emc3	1													Nckap1	1
Eme2	1													Ncoa2	1
Eml6	1													Ncor1	1
Enc1	1													Ndufa13	1
Enho	1													Ndufa4	1
Ep300	1													Ndufc2	1
Epb41l2	1													Ndufs1	1
Epha10	1													Nfix	1
Epha2	1													Nfya	1
Epyc	1													Ngdn	1
Erbb2	1													Ninj2	1
Erbb4	1													Nktr	1
Ercc2	1													Nlrc3	1
Ercc8	1													Nlrp5-ps	1
Ergic3	1													Nmnat2	1
Esx1	1													Nmur1	1
Ets2	1													Nom1	1
Etv6	1													Nos3	1
Exoc7	1													Npat	1
Exog	1													Npff	1
Exosc5	1													Nphs1	1
Exosc9	1													Npr1	1
Eya1	1													Nr2c1	1
F13a1	1													Nr2c2ap	1
Fabp1	1													Nrap	1
Faf2	1													Nsdhl	1
Fam126b	1													Nsun5	1
Fam129c	1													Nt5e	1
Fam136a	1													Ntm	1
Fam160a2	1													Ntmt1	1
Fam160b2	1													Nubp1	1
Fam184b	1													Nucb2	1
Fam195b	1													Nudcd1	1
Fam198a	1													Nuggc	1
Fam210a	1													Nup107	1
Fam213a	1													Nup155	1
Fam214a	1													Nup210	1
Fam214b	1													Nup54	1
Fam227a	1													Nxnl1	1
Fam234b	1													Nxpe4	1
Fam26f	1													Obscn	1
Fam46d	1													Ocel1	1
Fam57b	1													Ogt	1
Fam65c	1													Olfml2a	1
Fam76b	1													Olfr1028	1
Fam83c	1													Olfr1161	1
Fam83e	1													Olfr1179	1
Fam83g	1													Olfr1248	1
Fam83h	1													Olfr1305	1
Fan1	1													Olfr1404	1
Fancd2	1													Olfr1414	1
Fap	1													Olfr177	1
Far2	1													Olfr192	1
Farp2	1													Olfr196	1
Farsb	1													Olfr197	1
Fasn	1													Olfr243	1
Fastk	1													Olfr275	1
Fastkd1	1													Olfr305	1
Fat1	1													Olfr433	1
Fat4	1													Olfr48	1
Fau	1													Olfr506	1
Fbn2	1													Olfr525	1
Fbp1	1													Olfr532	1
Fbxl14	1													Olfr549	1
Fbxl20	1													Olfr551	1
Fbxl21	1													Olfr574	1
Fbxl5	1													Olfr576	1
Fbxo36	1													Olfr60	1
Fbxo40	1													Olfr612	1
Fbxo7	1													Olfr629	1
Fcgbp	1													Olfr64	1
Fchsd1	1													Olfr725	1
Fdxacb1	1													Olfr730	1
Fer	1													Olfr742	1
Fes	1													Olig2	1
Fgd5	1													Oplah	1
Fgf1	1													Opn4	1
Fgf13	1													Orc1	1
Fgf23	1													Otof	1
Fgfr1op2	1													Otud7a	1
Fgl1	1													Ovgp1	1
Fgr	1													Oxtr	1
Fhad1	1													P2rx5	1
Fhl3	1													Pabpc5	1
Fhod3	1													Pabpn1	1
Figla	1													Pacrg	1
Fip1l1	1													Papd7	1
Fkbp4	1													Pappa	1
Fkbp5	1													Pard3	1
Flt1	1													Parp1	1
Fn1	1													Parp10	1
Fnbp1	1													Parpbp	1
Fnip2	1													Parva	1
Focad	1													Patl1	1
Folr2	1													Pcbp4	1
Foxa1	1													Pcdh12	1
Foxn1	1													Pcdhb19	1
Foxp2	1													Pcdhb3	1
Fras1	1													Pcdhga7	1
Frem2	1													Pcnp	1
Frk	1													Pcnx2	1
Frmd6	1													Pcsk6	1
Frmpd1	1													Pde2a	1
Frmpd3	1													Pde4c	1
Fry	1													Pde4dip	1
Fstl5	1													Pdgfra	1
Fubp1	1													Pdia2	1
Fuca1	1													Pdilt	1
Fut1	1													Pdzd2	1
Fyco1	1													Pdzk1	1
G530011O06Rik	1													Pear1	1
Gabra1	1													Pecam1	1
Gabrg3	1													Pecr	1
Gabrr1	1													Perm1	1
Gad1	1													Pfas	1
Gale	1													Pfdn1	1
Galns	1													Pfkm	1
Galnt15	1													Pfkp	1
Galnt3	1													Pgd	1
Galnt4	1													Pgls	1
Galnt6	1													Phc3	1
Galr2	1													Phospho1	1
Gapt	1													Phyhipl	1
Gapvd1	1													Pibf1	1
Garnl3	1													Piezo1	1
Gars	1													Pigg	1
Gata2	1													Pigm	1
Gcnt4	1													Pih1d3	1
Gdf1	1													Pik3c2g	1
Gdf15	1													Pik3r2	1
Gdpd1	1													Pisd-ps1	1
Gfm2	1													Piwil1	1
Gfod2	1													Pkd1l1	1
Ggps1	1													Pkn3	1
Ghrh	1													Plbd1	1
Gipr	1													Plcb4	1
Git2	1													Plcxd1	1
Gja1	1													Plekhg1	1
Gls2	1													Plekhg3	1
Glt8d2	1													Plet1os	1
Gm10228	1													Plin2	1
Gm10229	1													Plxna3	1
Gm10364	1													Pnisr	1
Gm10389	1													Pnpla6	1
Gm1070	1													Poll	1
Gm10754	1													Polr2i	1
Gm10789	1													Polr3a	1
Gm11532	1													Popdc2	1
Gm11541	1													Pou3f4	1
Gm11545	1													Ppa2	1
Gm11562	1													Ppef1	1
Gm11710	1													Ppfia3	1
Gm12185	1													Ppm1h	1
Gm12250	1													Ppm1j	1
Gm12295	1													Ppp1ca	1
Gm13242	1													Ppp6r2	1
Gm13498	1													Pramel7	1
Gm14124	1													Prb1	1
Gm14459	1													Prc1	1
Gm15292	1													Prdm2	1
Gm15401	1													Prdm8	1
Gm16287	1													Prex1	1
Gm16386	1													Prkcd	1
Gm17455	1													Prkdc	1
Gm17484	1													Prokr1	1
Gm17821	1													Proser1	1
Gm21951	1													Prr12	1
Gm4759	1													Prr15	1
Gm4922	1													Prss29	1
Gm4981	1													Prss35	1
Gm4984	1													Prx	1
Gm5134	1													Psen2	1
Gm525	1													Psip1	1
Gm5478	1													Psmb3	1
Gm5592	1													Ptch1	1
Gm5712	1													Ptchd1	1
Gm5800	1													Ptger4	1
Gm5885	1													Ptgfr	1
Gm6040	1													Pth2r	1
Gm609	1													Ptpn22	1
Gm6402	1													Ptpn4	1
Gm6614	1													Ptprf	1
Gm6815	1													Qsox2	1
Gm839	1													Rab11fip3	1
Gm973	1													Rab36	1
Gmcl1	1													Rab3gap2	1
Gmds	1													Rab42	1
Gmeb1	1													Rab8a	1
Gna13	1													Rabgap1l	1
Gnai2	1													Rac2	1
Gnas	1													Rad21l	1
Gnat1	1													Rai2	1
Gnb3	1													Ranbp10	1
Gng2	1													Rarb	1
Gnl2	1													Rasd2	1
Gnpat	1													Rasef	1
Golga7	1													Rasgef1a	1
Golgb1	1													Rassf9	1
Gpatch3	1													Rbbp6	1
Gpc4	1													Rbm10	1
Gpr101	1													Rbm28	1
Gpr158	1													Rbm44	1
Gpr174	1													Rbm48	1
Gpr39	1													Rbm5	1
Gpr45	1													Rcbtb2	1
Gpr55	1													Rcvrn	1
Gpr62	1													Rexo1	1
Gprc5b	1													Rfc3	1
Gprc6a	1													Rfng	1
Gpt	1													Rfx7	1
Gpx8	1													Rgl1	1
Gramd1b	1													Rgl3	1
Grhl1	1													Rgsl1	1
Gria2	1													Rhbdf1	1
Gria4	1													Rimklb	1
Grina	1													Rlf	1
Grk1	1													Rnase4	1
Grk4	1													Rnaseh2a	1
Grm4	1													Rnd3	1
Grn	1													Rnf145	1
Gsdma3	1													Rnf180	1
Gsdmc4	1													Rnf43	1
Gsg1	1													Rnmtl1	1
Gsn	1													Rpgrip1	1
Gsr	1													Rpl18a	1
Gtdc1	1													Rpl3	1
Gtf2e1	1													Rpl31	1
Gtf2i	1													Rpp25	1
Gtf3c1	1													Rps12	1
Gtpbp3	1													Rps6kb2	1
Gtse1	1													Rps6kc1	1
Gucy2e	1													Rs1	1
Gucy2g	1													Rsbn1l	1
Gulo	1													Rsph6a	1
Gulp1	1													Rttn	1
Gusb	1													Runx1t1	1
Gypa	1													Rusc1	1
Gzmd	1													Rwdd2b	1
Gzmn	1													S1pr1	1
H2-M5	1													Sardh	1
H2-T23	1													Sash1	1
H2afy2	1													Scaf4	1
Haao	1													Scd3	1
Hacd4	1													Scg2	1
Haus1	1													Scn5a	1
Hbb-b2	1													Sdk1	1
Hbb-bs	1													Sdk2	1
Hbp1	1													Sdr9c7	1
Hcfc2	1													Sema3c	1
Hcrtr2	1													Sema3f	1
Hdac5	1													Sema3g	1
Hdhd1a	1													Senp3	1
Hdx	1													2016-09-11	1
Heatr3	1													2016-09-03	1
Hecw1	1													Serpina1c	1
Hecw2	1													Serpina3a	1
Helb	1													Setd1a	1
Hemk1	1													Setd3	1
Heph	1													Sez6l	1
Herc2	1													Sgce	1
Herc3	1													Sgtb	1
Herpud2	1													Sh2d1b1	1
Hexb	1													Sh2d3c	1
Hgf	1													Sh2d4a	1
Hgs	1													Sh2d6	1
Hic2	1													Sh3d19	1
Hint2	1													Sh3pxd2b	1
Hist1h3h	1													Shf	1
Hist4h4	1													Shfm1	1
Hk3	1													Shmt1	1
Hmcn1	1													Siglec1	1
Homez	1													Sipa1l1	1
Hook2	1													Slc15a2	1
Hook3	1													Slc16a6	1
Hoxa4	1													Slc19a1	1
Hoxaas2	1													Slc22a21	1
Hoxd11	1													Slc22a28	1
Hpgds	1													Slc22a7	1
Hps1	1													Slc22a8	1
Hps3	1													Slc25a10	1
Hrh1	1													Slc25a31	1
Hs1bp3	1													Slc26a1	1
Hsd17b11	1													Slc2a4	1
Hsd17b7	1													Slc45a4	1
Hsfy2	1													Slc5a7	1
Hsp90ab1	1													Slc6a11	1
Hspa12a	1													Slc6a2	1
Hspa4l	1													Slc7a9	1
Hspa8	1													Slc8a3	1
Hspg2	1													Slc8b1	1
Htatsf1	1													Slc9c1	1
Htr1a	1													Smarca4	1
Htr1d	1													Smarcad1	1
Htr1f	1													Smarce1	1
Hunk	1													Smco3	1
Huwe1	1													Smek2	1
Hyal1	1													Smu1	1
Hyal2	1													Snap25	1
Hydin	1													Snora33	1
Idh1	1													Snrpf	1
Ido2	1													Snw1	1
Ifi27	1													Snx16	1
Ifi44	1													Snx25	1
Ifit1bl2	1													Snx29	1
Ifit2	1													Snx30	1
Ifnar1	1													Sod1	1
Ifrd2	1													Sp3	1
Ift140	1													Sp6	1
Ift88	1													Spag5	1
Igdcc3	1													Spdef	1
Igdcc4	1													Spdye4a	1
Igf1r	1													Speer4d	1
Igfbp7	1													Spg7	1
Ighmbp2	1													Spi1	1
Ik	1													Spink11	1
Ikbip	1													Spsb1	1
Ikbkap	1													Sptan1	1
Il7	1													Srbd1	1
Il9r	1													Srd5a1	1
Ilf3	1													Srprb	1
Impg1	1													Ssc4d	1
Ing1	1													Ssh1	1
Ing2	1													Sspo	1
Inhbb	1													St8sia5	1
Inmt	1													Stac2	1
Inpp4b	1													Stam2	1
Inpp5j	1													Stat3	1
Insrr	1													Stat5a	1
Ints4	1													Stmnd1	1
Ints8	1													Stoml1	1
Iqcf3	1													Stox1	1
Iqcf4	1													Stox2	1
Iqgap2	1													Stxbp6	1
Iqsec2	1													Suclg1	1
Irak4	1													Supt5	1
Irf2bpl	1													Supt6	1
Irf8	1													Svip	1
Irs1	1													Swi5	1
Irx6	1													Swt1	1
Isl1	1													Sycp1-ps1	1
Itga1	1													Syde2	1
Itga11	1													Sympk	1
Itga2b	1													Syn3	1
Itga4	1													Syndig1	1
Itga7	1													Synpo2l	1
Itgad	1													Syt17	1
Itgae	1													Syt6	1
Itgb3	1													Sytl2	1
Itm2a	1													TCR	1
Itprip	1													Taf15	1
Itpripl1	1													Taf4b	1
Jade1	1													Tanc2	1
Jade2	1													Tas2r104	1
Jak2	1													Tas2r107	1
Jakmip1	1													Tas2r113	1
Jarid2	1													Tas2r124	1
Jmjd1c	1													Tas2r131	1
Jmjd7	1													Tas2r136	1
Kansl3	1													Tbc1d16	1
Kat6a	1													Tbc1d19	1
Katnal1	1													Tbc1d2	1
Kcna5	1													Tbc1d21	1
Kcna6	1													Tbck	1
Kcnab3	1													Tbl1x	1
Kcnb2	1													Tceal8	1
Kcnh1	1													Tchh	1
Kcnj1	1													Tdpoz3	1
Kcnma1	1													Telo2	1
Kcnq5	1													Tep1	1
Kctd21	1													Tex19.1	1
Kdm3a	1													Tex36	1
Kdm3b	1													Tfdp1	1
Kdm4b	1													Tgfbr2	1
Kif1a	1													Tgm3	1
Kif1b	1													Tgm5	1
Kif21a	1													Thrap3	1
Kif21b	1													Thsd7a	1
Kif22	1													Timeless	1
Kif23	1													Tjp1	1
Kif26b	1													Tlr12	1
Kif2a	1													Tlr8	1
Kif5b	1													Tlr9	1
Kifc3	1													Tmcc1	1
Kl	1													Tmco4	1
Klf4	1													Tmem130	1
Klhl26	1													Tmem143	1
Klhl5	1													Tmem161a	1
Klhl6	1													Tmem182	1
Klhl9	1													Tmem211	1
Klk1b3	1													Tmem234	1
Klra19	1													Tmem39b	1
Klra2	1													Tmem45a	1
Klra23	1													Tmem57	1
Klrb1	1													Tmem71	1
Klrc1	1													Tmf1	1
Klri2	1													Tnfrsf14	1
Klrk1	1													Tnfrsf1a	1
Kmt2c	1													Tnnt1	1
Kmt2d	1													Tnrc6c	1
Kndc1	1													Tns1	1
Kntc1	1													Tns2	1
Kpna7	1													Tns4	1
Kpnb1	1													Tob1	1
Kras	1													Tom1l1	1
Krt20	1													Top3a	1
Krt25	1													Tox3	1
Krt74	1													Tpcn1	1
Krt78	1													Tpcn2	1
Krt81	1													Tpmt	1
Krt82	1													Tprkb	1
Krtap16-1	1													Tpst1	1
Krtap16-3	1													Trak2	1
Krtap19-1	1													Trank1	1
Krtap19-4	1													Trappc11	1
Krtap20-2	1													Trappc12	1
Krtap4-1	1													Trappc8	1
Krtap4-2	1													Trav16	1
Krtdap	1													Trav17	1
Ktn1	1													Trav5-4	1
L3mbtl1	1													Trav6-7-dv9	1
LOC100038947	1													Trav9-2	1
LOC105242399	1													Trav9-4	1
Lama4	1													Trdv5	1
Lamb3	1													Trim16	1
Large	1													Trim30b	1
Lcn6	1													Trim30b	1
Ldb3	1													Trim32	1
Ldlrad4	1													Trim37	1
Lenep	1													Trim55	1
Lgi4	1													Trim80	1
Lhfpl1	1													Trip11	1
Lig3	1													Trnau1ap	1
Lingo4	1													Trp53i11	1
Llgl2	1													Trp73	1
Lman1l	1													Trpa1	1
Lman2	1													Trpc1	1
Lmtk3	1													Trub2	1
Lnx1	1													Tsen2	1
Lpar2	1													Tsen54	1
Lpar4	1													Tshz2	1
Lpar6	1													Tssk6	1
Lpcat2	1													Tsx	1
Lrba	1													Ttc21a	1
Lrch1	1													Ttc23	1
Lrch2	1													Ttc27	1
Lrch4	1													Ttc30a1	1
Lrp1	1													Ttc5	1
Lrrc16b	1													Ttl	1
Lrrn3	1													Ttll13	1
Lsm4	1													Ttll8	1
Lta4h	1													Tubd1	1
Ltbp2	1													Tubg1	1
Ltbp3	1													Tubgcp5	1
Lurap1l	1													Tulp1	1
Ly6g5b	1													Tulp3	1
Ly9	1													Tulp4	1
Lypd3	1													Tvp23a	1
Lyrm2	1													Txlna	1
Lyrm5	1													Txlnb	1
Lzts1	1													Txndc8	1
M38679	1													Tymp	1
M6pr	1													Tyms	1
Mad2l1	1													Tyms-ps	1
Mad2l2	1													Ube2l3	1
Mageb1	1													Ubn2	1
Mageb2	1													Ubtfl1	1
Maged1	1													Uggt1	1
Mageh1	1													Uggt2	1
Maml1	1													Ugp2	1
Map2k6	1													Ugt1a7c	1
Map3k14	1													Ugt2b34	1
Map3k4	1													Uhrf1bp1l	1
Map3k5	1													Ulk1	1
Map4k2	1													Ulk4	1
Mapkapk3	1													Unc80	1
Mapt	1													Usp18	1
2016-03-01	1													Usp21	1
2016-03-04	1													Usp35	1
Marco	1													Usp44	1
Mast4	1													Utp18	1
Mat2a	1													Utrn	1
Matr3	1													Vangl2	1
Mbd6	1													Vapa	1
Mcam	1													Vat1	1
Mccc2	1													Vcam1	1
Mcm2	1													Vezf1	1
Mcoln3	1													Vezt	1
Mcph1	1													Vmn1r26	1
Mcpt2	1													Vmn1r35	1
Mcpt4	1													Vmn1r47	1
Mcpt9	1													Vmn1r53	1
Me3	1													Vmn2r106	1
Med12l	1													Vmn2r110	1
Med30	1													Vmn2r114	1
Megf6	1													Vmn2r116	1
Mei4	1													Vmn2r123	1
Mep1b	1													Vmn2r51	1
Mertk	1													Vmn2r52	1
Metap1	1													Vmn2r56	1
Metap1d	1													Vmn2r66	1
Metap2	1													Vmn2r89	1
Mettl13	1													Vnn3	1
Mettl17	1													Vps13b	1
Mettl24	1													Vps16	1
Mettl25	1													Vps26b	1
Mettl4	1													Vps45	1
Mfsd12	1													Vps54	1
Mfsd5	1													Vrtn	1
Mfsd8	1													Vta1	1
Mgat4b	1													Vwde	1
Mgll	1													Wapl	1
Mgrn1	1													Wbp2nl	1
Miat	1													Wbp4	1
Micall1	1													Wdfy3	1
Mid2	1													Wdfy4	1
Mina	1													Wdpcp	1
Mipol1	1													Wdr18	1
Mir351	1													Wdr24	1
Mir450b	1													Wdr27	1
Mir6977	1													Wdr3	1
Mir99ahg	1													Wdr35	1
Mirg	1													Wdr44	1
Mis18bp1	1													Wdr60	1
Mkrn2os	1													Wdr62	1
Mllt4	1													Wdr93	1
Mlx	1													Wfdc17	1
Mlxip	1													Wfdc18	1
Mmp16	1													Wnk1	1
Mmp25	1													Wscd1	1
Mmp27	1													X02969	1
Mmrn2	1													X03863	1
Mms19	1													X63927	1
Mms22l	1													Xirp2	1
Mnd1-ps	1													Xkrx	1
Mns1	1													Xpc	1
Morc1	1													Yae1d1	1
Mov10	1													Yars	1
Mphosph6	1													Ybx2	1
Mphosph9	1													Ylpm1	1
Mpi	1													Zbbx	1
Mprip	1													Zbtb17	1
Mpz	1													Zbtb43	1
Mroh1	1													Zc3h10	1
Mrpl39	1													Zc3h11a	1
Mrpl4	1													Zc4h2	1
Mrps22	1													Zcchc14	1
Mrps23	1													Zcchc24	1
Mrps31	1													Zdhhc25	1
Mrvi1	1													Zdhhc6	1
Ms4a4b	1													Zeb1	1
Msh4	1													Zfhx2	1
Mst1r	1													Zfhx2os	1
Mt1	1													Zfhx3	1
Mt2	1													Zfp12	1
Mt4	1													Zfp189	1
Mta1	1													Zfp202	1
Mta3	1													Zfp235	1
Mtf2	1													Zfp281	1
Mtm1	1													Zfp365	1
Mtmr4	1													Zfp385a	1
Mtrf1	1													Zfp456	1
Mtrr	1													Zfp462	1
Mtus1	1													Zfp513	1
Muc20	1													Zfp521	1
Muc6	1													Zfp592	1
Mug1	1													Zfp609	1
Mul1	1													Zfp672	1
Mum1l1	1													Zfp68	1
Mup13	1													Zfp709	1
Mup7	1													Zfp729b	1
Mus81	1													Zfp74	1
Mvb12a	1													Zfp800	1
Mx2	1													Zfp811	1
Mxd1	1													Zfp821	1
Mxra8	1													Zfp831	1
Mybbp1a	1													Zfp882	1
Mybl1	1													Zfp90	1
Mybph	1													Zfp940	1
Mycn	1													Zfp950	1
Myh2	1													Zfpm1	1
Myh3	1													Zic3	1
Myh4	1													Zic5	1
Myh6	1													Zkscan17	1
Myh7b	1													Zkscan7	1
Myh8	1													Zmat3	1
Myl12b	1													Zmym6	1
Mylk	1													Znfx1	1
Myo15b	1													Zranb1	1
Myo16	1													Zswim2	1
Myo18a	1													abParts	1
Myo5c	1													TcR V alpha	2
Myrfl	1
Myt1	1
Myzap	1
Mzb1	1
N4bp2	1
N6amt1	1
Nab2	1
Nae1	1
Nalcn	1
Nanog	1
Nanos3	1
Napa	1
Napg	1
Nat6	1
Nat8f6	1
Nav3	1
Ncam1	1
Ncapg	1
Ncaph	1
Ncf2	1
Nckap1	1
Ncoa2	1
Ncoa3	1
Ncor1	1
Ndel1	1
Ndfip2	1
Ndrg3	1
Ndufa13	1
Ndufa2	1
Ndufa4	1
Ndufc2	1
Ndufs1	1
Neb	1
Necap2	1
Nek10	1
Neurl1a	1
Nexn	1
Nfasc	1
Nfix	1
Nfx1	1
Nfya	1
Nfyc	1
Ngdn	1
Nhs	1
Nid1	1
Ninj2	1
Ninl	1
Nipa2	1
Nipbl	1
Nkpd1	1
Nktr	1
Nlrc3	1
Nlrc5	1
Nlrp5-ps	1
Nmnat2	1
Nmt2	1
Nmur1	1
Nom1	1
Nos3	1
Nox4	1
Npat	1
Nphs1	1
Npr1	1
Nqo2	1
Nr2c1	1
Nr2c2ap	1
Nrde2	1
Nrep	1
Nrf1	1
Nsa2	1
Nsdhl	1
Nsun5	1
Nt5e	1
Ntm	1
Ntmt1	1
Ntpcr	1
Nub1	1
Nubp1	1
Nucb2	1
Nudcd1	1
Nudcd3	1
Nuggc	1
Numa1	1
Nup133	1
Nup155	1
Nup210	1
Nup210l	1
Nup54	1
Nupl1	1
Nxnl1	1
Nxpe4	1
Oas1a	1
Oas2	1
Obscn	1
Ocel1	1
Odf2	1
Ogt	1
Olfml1	1
Olfml2a	1
Olfr1028	1
Olfr1161	1
Olfr1179	1
Olfr1226	1
Olfr1248	1
Olfr1305	1
Olfr1404	1
Olfr1414	1
Olfr175-ps1	1
Olfr192	1
Olfr196	1
Olfr197	1
Olfr243	1
Olfr275	1
Olfr295	1
Olfr305	1
Olfr433	1
Olfr48	1
Olfr506	1
Olfr520	1
Olfr525	1
Olfr53	1
Olfr532	1
Olfr549	1
Olfr551	1
Olfr574	1
Olfr576	1
Olfr60	1
Olfr629	1
Olfr651	1
Olfr705	1
Olfr725	1
Olfr730	1
Olfr742	1
Olig2	1
Oplah	1
Orc1	1
Osbp	1
Osbpl5	1
Otof	1
Otog	1
Otud7a	1
Ovgp1	1
Oxct2b	1
Oxtr	1
P2rx5	1
Pabpc5	1
Pabpn1	1
Pacrg	1
Padi3	1
Pafah2	1
Pak1	1
Papd7	1
Pappa	1
Paqr9	1
Pard3	1
Parp1	1
Parp10	1
Parpbp	1
Parva	1
Patl1	1
Pax1	1
Pax8	1
Pbx2	1
Pcbp4	1
Pcdh12	1
Pcdh20	1
Pcdh9	1
Pcdhb18	1
Pcdhb19	1
Pcdhb3	1
Pcdhb9	1
[truncated: 730 more rows]

## Sheet: HF_S7
Klra22	35		CPDB Gene set analysis (candidate gene=3, p-value<0.05)										Corrected 12/2/16
BC048546	34		p-value	q-value	pathway	members_input_overlap_geneids	# of input members	size	effective_size	source	members_input_overlap		Mroh2a	11
Klra6	28		2.62691e-06	0.000803509	XPodNet - protein-protein interactions in the podocyte expanded by STRING	Usp8; Npr1; Ncoa1; Ptpn13; Psen2; Invs; Gab1; Insr; Fyb; Pecam1; Itgb3; Anxa2; Sh2d4a; Zfp128; Tob2; Ptger4; Sp1; Bid; Hsp90ab1; Plec; Git1; Matr3; Homer3; Flt1; Mpz; Slc6a2; Isl1; Micall2; Plekhh2; Ncstn; Tiam1; Cdk5r1; Abl1; Vangl2; Crim1; Cldn6; Slc6a3; Cxadr; Mapk9; Dicer1; Erbb4; Sema3f; Cd22; Plxna1; Calb2; Dock4; Agrn; Ptprf; Nid1; Nphs1; Lamc2; Sdk1; Fn1; Clock; Robo1; Robo2; Camk2b; Thra…	177	17528; 231470; 72145; 20963; 13162; 18810; 11600; 14219; 243833; 21844; 17220; 13544; 74244; 13543; 18073; 19876; 74126; 15481; 11864; 13860; 16404; 18109; 12122; 12125; 12569; 93742; 16531; 74055; 73181; 22288; 12050; 18510; 13052; 18707; 18704; 18709; 18708; 19249; 56717; 13505; 16392; 12753; 29817; 108058; 21872; 53885; 238871; 76408; 17184; 57259; 17762; 77579; 216963; 22371; 12830; 12370; 12…	831	827	Wikipathways		Prmt9	10
Klra18	25		3.51645e-06	0.000803509	ECM-receptor interaction - Mus musculus (mouse)	Fn1; Tnxb; Itgb3; Itgb4; Comp; Hspg2; Col5a2; Col5a3; Col4a5; Lamb3; Tnr; Col27a1; Col1a2; Col6a3; Col6a4; Col6a6; Itga9; Lama3; Lama4; Col11a2; Chad; Cd44; Itga2; Itga4; Itga7; Agrn; Itga11; Itga2b; Lamc2; Vwf; Itga1	31	12815; 16401; 16404; 12830; 12832; 12835; 12843; 12845; 12643; 16398; 16399; 373864; 53867; 109700; 104099; 15530; 68553; 16416; 12505; 245026; 11603; 22371; 192897; 16774; 16775; 16780; 16782; 14268; 21960; 81877; 319480	87	87	KEGG		Ppwd1	8
Polr1a	25		2.66659e-05	0.00406211	Focal adhesion - Mus musculus (mouse)	Rac2; Myl12b; Fn1; Actn4; Tnxb; Mylk; Gsk3b; Capn2; Hgf; Parva; Flt4; Igf1r; Mylk3; Akt2; Actg1; Comp; Pik3cd; Col5a2; Col5a3; Col4a5; Arhgap5; Lamb3; Flt1; Parvg; Tnr; Itgb3; Prkcg; Itgb4; Col27a1; Col1a2; Pik3r2; Pik3r1; Col6a3; Mapk9; Cav2; Col6a4; Col6a6; Erbb2; Itga9; Pdgfra; Lama3; Lama4; Chad; Col11a2; Ppp1ca; Itga2b; Itga2; Itga4; Pik3r5; Itga7; Itga11; Itga1; Lamc2; Vwf; Pak1	55	12815; 16401; 16404; 12830; 12832; 12835; 12843; 12845; 12334; 18479; 67938; 11855; 12643; 16398; 16399; 64099; 19045; 373864; 53867; 16001; 109700; 104099; 60595; 16416; 11465; 320207; 13866; 18707; 18708; 18709; 11652; 245026; 56637; 18752; 26420; 22371; 12390; 192897; 15234; 16774; 16775; 16780; 16782; 19354; 107589; 14254; 14257; 213435; 14268; 21960; 68553; 18595; 81877; 319480; 57342	206	206	KEGG		Arhgap10	6
Urb1	25		4.98419e-05	0.00569443	Transmembrane transport of small molecules	Ano8; Gngt1; Slc22a18; Nup107; Slc22a16; Ano6; Ano2; Slc6a13; Slc6a11; Slc6a14; Sgk2; Slc39a6; Abcg1; Abcg5; Slc2a9; Slc2a7; Slc2a6; Slc2a4; Slc2a1; Atp2c2; Slco1a1; Slc35a2; Trpm4; Gabra1; Trpm1; Slc6a3; Slc6a2; Abcc9; Slc15a2; Slc15a3; Atp6v1d; Gnas; Nup93; Slc22a7; Slc18a1; Slc22a8; Atp8a1; Gng2; Nupl1; Clcnka; Heph; Atp2c1; Slc25a10; Adcy5; Adcy7; Adcy8; Abca7; Atp4a; Slc35c1; Slc4a10; Aaas; …	110	77706; 243634; 63993; 63959; 232341; 20525; 76408; 382014; 13162; 11979; 15203; 28248; 117591; 243616; 103468; 19879; 20503; 26874; 338370; 27409; 235574; 73834; 223921; 233979; 18400; 11980; 72124; 114644; 14699; 65221; 27421; 54563; 14412; 236727; 22232; 20528; 18669; 56774; 94178; 11982; 228368; 70840; 252972; 108116; 74104; 71844; 57738; 320707; 11966; 14702; 106957; 67760; 170762; 14695; 265…	499	496	Reactome		Muc4	6
Klra7	24		0.000263562	0.020617	PI3K-Akt signaling pathway - Mus musculus (mouse)	Nos3; Pik3r1; Col6a6; Lpar6; Gnb4; Pkn3; Tnxb; Gnb3; Gsk3b; Hgf; Ifnar1; Itga11; Lpar2; Rps6kb2; Tsc2; Flt4; Lpar4; Angpt1; Hsp90ab1; Itgb3; Akt2; Itgb4; Syk; Comp; Tsc1; Pik3cd; Epha2; Col5a2; Col5a3; Col4a5; Creb3l1; Gng2; Angpt2; Mtor; Lamb3; Tcl1b1; Fgf14; Insr; Irs1; Bcl2l11; Tnr; Cdkn1b; Ppp2r3a; Csf1r; Igf1r; Fn1; Rps6kb1; Fgf13; Pik3r5; Flt1; Col1a2; Pik3r2; Gngt1; Col6a3; Col6a4; Fgf1; S…	79	16398; 16399; 16401; 16404; 235542; 16416; 16452; 16453; 18595; 16653; 18707; 18708; 18709; 12576; 78134; 12643; 14695; 14696; 14699; 14702; 12669; 192897; 16774; 16775; 16780; 16782; 27379; 20963; 12815; 12830; 12832; 12835; 12843; 12845; 27219; 53867; 12978; 320207; 53978; 72508; 15234; 68553; 16196; 373864; 109700; 64654; 15516; 245026; 56637; 269643; 11600; 11601; 11652; 56717; 64930; 21960; …	356	348	KEGG		Vmn2r121	6
Klra9	20		0.000270683	0.020617	Alzheimers Disease	Apoe; Capn1; Psen2; Cacna1c; Casp8; Gsk3b; Capn2; Mapt; Lrp1; Atp2a3; Bid; Adam10; Itpr3; Itpr1; Ncstn; Lpl; Cdk5r1; Cacna1f; Nae1; Ide; Plcb4; App; Tnfrsf1a; Cdk5; Ppp3cb	25	12568; 12333; 15925; 53313; 11820; 56637; 17762; 11487; 59287; 12370; 54652; 18798; 19056; 11816; 21937; 16438; 16956; 16440; 12288; 19165; 12122; 12334; 12569; 16971; 234664	79	79	Wikipathways		Ugt1a10	5
Klra5	19		0.000819577	0.0448968	Dilated cardiomyopathy - Mus musculus (mouse)	Gnas; Cacna1c; Cacna1f; Itgb3; Actg1; Tpm4; Tpm1; Cacna2d2; Cacna2d4; Adcy5; Adcy7; Dmd; Adcy8; Slc8a1; Itgb4; Itga9; Myh6; Myh7; Itga2b; Itga2; Itga4; Itga7; Itga11; Mybpc3; Ttn; Itga1	26	12288; 16398; 16399; 16401; 16404; 16416; 20541; 13405; 22138; 109700; 104099; 11465; 319734; 11513; 11514; 224129; 14683; 54652; 192897; 17868; 326618; 17888; 56808; 140781; 22003; 319480	90	89	KEGG		9030624J02Rik	4
Mroh2a	18		0.0008676	0.0448968	Focal Adhesion	Rac2; Fn1; Tnxb; Mylk; Gsk3b; Capn1; Hgf; Itgb3; Actg1; Pik3cd; Fgr; Col5a2; Col5a3; Map2k6; Arhgap5; Lamb3; Flt1; Itgad; Itgae; Tnr; Akt2; Pik3r4; Col1a2; Pik3r2; Pik3r1; Farp2; Mapk9; Cav2; Itgb4; Erbb2; Itga9; Pdgfra; Lama3; Lama4; Col11a2; Chad; Itga2b; Itga2; Itga4; Pik3r5; Itga7; Itga11; Lamc2; Vwf; Pak1	45	22371; 56637; 12832; 319480; 381924; 11465; 192897; 16774; 16775; 11652; 14268; 19354; 16416; 107589; 16780; 16782; 14191; 12390; 18595; 26399; 13866; 16407; 16404; 12643; 12843; 104099; 15234; 16398; 16399; 16401; 75669; 18479; 12333; 227377; 14254; 11855; 53867; 21960; 18707; 320207; 18709; 18708; 12815; 26420; 81877	182	182	Wikipathways		Ccp110	4
Mpo	17		0.000884183	0.0448968	Insulin Signaling	Snap25; Rac2; Kif5b; Gsk3b; Map3k12; Map3k14; Pik3r2; Tsc2; Tsc1; Igf1r; Map4k2; Akt2; Sgk2; Pik3cd; Irs1; Prkcd; Insr; Map2k6; Gab1; Slc2a4; Ehd2; Ehd1; Map3k1; Rps6ka2; Slc2a1; Map3k5; Pfkm; Pik3r4; Map3k4; Pik3r1; Mapk9; Egr1; Rps6kb1; Pik3c2a; Cbl; Rps6kb2; Ptprf; Mtor; Pik3c2g; Stxbp4	40	18642; 20913; 56637; 64930; 259300; 16001; 12402; 20528; 22084; 19268; 26401; 26404; 26407; 26408; 16573; 20614; 26412; 20112; 20525; 26399; 19354; 26420; 13660; 14388; 16337; 75669; 72508; 58988; 18753; 53859; 18707; 18705; 18704; 18709; 18708; 56717; 13653; 27219; 16367; 11652	157	157	Wikipathways		Cdh1	4
Muc4	17		0.00102268	0.0456312	Platelet homeostasis	Stim1; Mrvi1; Nos3; Apob; Atp2a3; Pde1b; Gnas; Prkg2; Fgr; Pde2a; Gng2; Atp2b2; Slc8a1; Itpr3; Slc8a3; Itpr1; Atp2b3	17	18127; 238055; 17540; 11941; 207728; 16438; 14191; 53313; 14683; 110893; 20866; 19092; 14702; 20541; 320707; 18574; 16440	50	50	Reactome		Ddx4	4
Ankrd26	15		0.0011133	0.0456312	Axon guidance - Mus musculus (mouse)	Dpysl2; Robo1; Robo2; Gsk3b; Fes; Rac2; Plxnb2; Plxnb3; Lrrc4c; Limk1; Epha2; Epha1; Gnai2; Nfatc4; Sema3b; Slit3; Slit2; Abl1; Sema4c; Sema6c; Sema6a; Ephb2; Sema3c; Ephb1; Ephb6; Sema3g; Sema3f; Plxna3; Plxna1; Unc5d; Cdk5; Ppp3cb; Pak1; Kras	34	13835; 13836; 13844; 18479; 20563; 20564; 11350; 268902; 19056; 12934; 13848; 218877; 16653; 12568; 140570; 140571; 56637; 14159; 14678; 270190; 210801; 20347; 20348; 20350; 20353; 20358; 20360; 19354; 18844; 18846; 241568; 19876; 73181; 16885	129	129	KEGG		Dopey1	4
Hjurp	15		0.00128005	0.0456312	Semaphorin interactions	Myh10; Plxnb3; Dpysl2; Rac2; Myl12b; Dpysl3; Plxna3; Itga1; Plxna1; Limk1; Gsk3b; Hsp90ab1; Erbb2; Cdk5r1; Fes; Plxnd1; Farp2; Sema6a; Pak1; Cdk5	20	16885; 14159; 19354; 109700; 18846; 12569; 67938; 12568; 227377; 77579; 12934; 20358; 18844; 56637; 22240; 18479; 140571; 67784; 13866; 15516	64	64	Reactome		Fto	4
Ints10	15		0.00146646	0.0456312	SLC-mediated transmembrane transport	Slc9a7; Slc22a18; Nup107; Slc22a16; Nup93; Slc16a7; Slc8a3; Slc12a4; Slc5a11; Slc38a2; Slc6a13; Slc6a11; Slc22a8; Slc18a1; Slc6a14; Slc44a4; Nup133; Nup54; Nupl1; Nup155; Heph; Slc39a6; Slc25a10; Slc9a6; Slco3a1; Slc2a9; Slc4a10; Slc2a7; Slc2a6; Slc22a21; Slc2a4; Slc2a1; Slc15a2; Slco1a1; Slc35a2; Slc15a3; Slc8a1; Slc47a1; Slc35c1; Slc6a3; Slc6a2; Aaas; Nup210; Seh1l; Slc7a9; Hk3; Slc13a3; Avp; S…	57	108116; 22232; 63993; 108114; 63959; 20525; 56517; 228368; 20528; 20541; 114479; 110877; 15203; 233836; 56774; 28248; 27376; 67473; 117591; 243616; 20538; 103468; 19879; 11998; 20503; 236794; 70840; 70129; 216225; 71805; 110893; 71844; 435818; 223921; 13162; 26569; 57738; 18400; 231583; 234865; 72124; 114644; 212032; 26457; 65221; 54563; 106957; 30962; 269113; 94229; 67760; 170762; 11989; 14412; …	249	249	Reactome		Hjurp	4
Dnah6	13		0.00156541	0.0456312	Inactivation, recovery and regulation of the phototransduction cascade	Gngt1; Gucy2f; Metap1; Metap2; Ppef1; Rcvrn; Pde6a; Nmt2; Rho; Gnat1; Grk1; Gucy2e	12	14699; 56307; 19674; 24013; 212541; 237178; 14919; 245650; 225600; 18108; 14685; 75624	31	31	Reactome		Parp8	4
Klra1	13		0.00156541	0.0456312	ABC-family proteins mediated transport	Abcg1; Abcg5; Abcc9; Abcb1b; Cftr; Abca7; Abcb6; Abcb5; Abcc6; Abcd2; Apoa1; Abcc3	12	74104; 11806; 27409; 76408; 27403; 27421; 20928; 12638; 77706; 11307; 26874; 18669	31	31	Reactome		Smg1	4
Klra17	13		0.00159759	0.0456312	Calcium signaling pathway - Mus musculus (mouse)	Cacna1h; Cacna1i; Ptgfr; Nos3; Gnas; Camk2d; Pde1b; Cacna1c; Cacna1e; Camk2b; Cacna1g; Adcy7; Slc25a5; P2rx5; Adra1b; Atp2a3; Drd5; Gna14; Gna15; Slc25a31; Itpr3; Itpr1; Plce1; Adcy8; Pdgfra; Prkcg; Mylk; Adrb2; Cacna1f; Oxtr; Slc8a1; Slc8a3; Atp2b3; Erbb2; Stim1; Stim2; Plcb4; Erbb4; Mylk3; Chrm1; Plcd3; Hrh1; Ppp3cb; Atp2b2	44	12288; 12290; 12291; 12323; 13866; 13869; 16438; 16440; 20541; 53313; 107589; 15465; 19056; 73333; 19220; 72469; 116873; 18574; 108058; 18595; 11941; 11548; 13492; 320707; 18127; 11514; 11555; 110893; 18752; 74055; 14675; 14676; 14683; 94045; 18798; 58226; 54652; 12669; 20866; 213435; 239556; 11513; 11740; 18430	183	182	KEGG		Smim15	4
Ptcd3	13		0.00203405	0.0517978	IL-6 signaling Pathway	Ncoa1; Ppp2r2c; Gsk3b; Fes; Mapt; Rps6ka2; Fgr; Map2k6; Bmx; Stat3; Ppp2r3a; Prkcd; Map3k4; Cdk5r1; Eif2a; Pik3r1; Tyk2; Gab1; Erbb2; Rps6kb1; Stat5b; Stat5a; Jak2; Cdk5; Ep300; Btk; Pik3r2	27	17762; 20848; 54721; 56637; 20851; 26407; 328572; 235542; 20112; 14191; 26399; 13866; 17977; 12229; 14388; 72508; 12569; 12568; 18753; 229317; 269643; 18709; 18708; 20850; 14159; 16452; 12169	99	99	Wikipathways		Trim23	4
Als2	12		0.00205944	0.0517978	Extracellular matrix organization	Tll1; Hspg2; Adamts3; Vcan; Dst; Trappc4; Bmp10; Capn1; Col8a2; Itga2b; Col5a2; Itgb3; Ltbp3; Fn1; Ltbp1; Ddr2; Comp; Tnr; Adam10; Col5a3; Col4a5; Ctrb1; Plec; Vcam1; Cdh1; Lamb3; Bsg; Itgae; Mmp16; Ncan; Mmp13; Fbn2; Ncstn; Col27a1; Col1a2; A2m; Col20a1; Col10a1; Itga9; Lama3; Lama4; Col11a2; Cd44; Itga2; Itga4; Col9a3; Itga7; Nid1; Itga11; Itga1; Lamc2; Ncam1	52	60409; 16416; 12333; 11487; 16404; 104099; 17386; 12550; 12154; 18810; 13003; 16401; 12841; 12830; 53867; 12815; 13518; 319480; 18073; 16774; 12832; 22329; 21960; 16407; 16782; 12215; 16398; 12845; 12813; 330119; 66473; 16775; 268977; 73368; 14119; 59287; 21892; 17967; 13004; 17389; 12505; 14268; 109700; 12843; 16780; 16998; 232345; 16399; 329941; 18214; 15530; 373864	227	226	Reactome		Vmn2r117	4
Pzp	12		0.00215352	0.0517978	The phototransduction cascade	Gngt1; Gucy2f; Metap1; Metap2; Ppef1; Rcvrn; Pde6a; Nmt2; Rho; Gnat1; Grk1; Gucy2e	12	14699; 56307; 19674; 24013; 212541; 237178; 14919; 245650; 225600; 18108; 14685; 75624	32	32	Reactome		Arhgap24	3
Unc13a	12		0.00237165	0.0541923	Alpha6-Beta4 Integrin Signaling Pathway	Erbb2; Irs1; Lama3; Itgb4; Mst1r; Dst; Dsp; Pik3cd; Prkcd; Smad2; Trp73; Abl1; Plec; Pik3r2; Pik3r1; Lamc2; Mtor; Lamb3; Pak1; Erbb2ip	20	18479; 18707; 18709; 18708; 16780; 16782; 18753; 192897; 19882; 18810; 13866; 22062; 16367; 13518; 56717; 17126; 109620; 11350; 59079; 16774	67	67	Wikipathways		Ces1c	3
Vmn2r121	12		0.00316372	0.0686641	ABC transporters - Mus musculus (mouse)	Abcg1; Abcd2; Abcg5; Abcb1b; Abcb4; Cftr; Abca7; Abcb6; Abcc9; Abcb5; Abca1; Abcb9; Abcc3; Abcc6; Abca9	15	56325; 77706; 27403; 27421; 11303; 11307; 217262; 20928; 76408; 12638; 27409; 18669; 18670; 74104; 26874	46	46	KEGG		Coq7	3
Ankfn1	11		0.00330549	0.0686641	Cholinergic synapse - Mus musculus (mouse)	Gngt1; Camk2d; Gnb4; Cacna1c; Gnb3; Akt2; Pik3cd; Cacna1f; Creb3l1; Gng2; Itpr3; Itpr1; Gnai2; Adcy5; Adcy7; Adcy8; Prkcg; Pik3r5; Camk2b; Pik3r1; Plcb4; Kcnq5; Chrna6; Chrm1; Jak2; Chat; Slc5a7; Kras; Pik3r2	29	12288; 12323; 16438; 16440; 16452; 226922; 12647; 18798; 108058; 11440; 320207; 11513; 11514; 16653; 18707; 18708; 18709; 26427; 18752; 14678; 14695; 14696; 14699; 14702; 54652; 12669; 224129; 11652; 63993	114	112	KEGG		Dctd	3
Col6a6	11		0.00367573	0.0730353	Arrhythmogenic right ventricular cardiomyopathy (ARVC) - Mus musculus (mouse)	Itga9; Itgb3; Dmd; Itgb4; Actn4; Itga1; Itga2; Cacna1c; Itga4; Gja1; Dsp; Itga7; Slc8a1; Jup; Itga11; Cacna1f; Itga2b; Cacna2d2; Dsc2; Cacna2d4; Actg1	21	12288; 192897; 109700; 16398; 16399; 16401; 16404; 16416; 104099; 109620; 13506; 11465; 13405; 16480; 60595; 14609; 56808; 20541; 319734; 319480; 54652	74	74	KEGG		Elovl7	3
Immt	11		0.00400443	0.0762509	Pentose phosphate pathway - Mus musculus (mouse)	Pgd; Pgls; Pfkm; H6pd; Pfkp; G6pdx; Rbks; Fbp1; Aldoa; Tkt; Dera	11	110208; 232449; 11674; 71336; 14121; 14381; 18642; 21881; 56421; 100198; 66171	30	30	KEGG		Gm13152	3
Itpr1	11		0.00439362	0.0772262	cyclic AMP biosynthesis	Gapvd1; Dock8; Adcy7; Adcy5; Dock6; Dock3; Adcy8; Dock7; Adap2; Chn2; Gna15; Garnl3; Gnat1; Dock9; Adcyap1r1; Gnai2; Tbc1d17; Tbc1d15	18	14676; 67299; 11513; 233204; 66691; 11517; 14678; 69993; 208869; 66687; 11514; 224129; 319899; 76088; 99326; 105445; 216991; 14685	61	61	MouseCyc		Gm2022	3
Lpl	11		0.00439362	0.0772262	SIDS Susceptibility Pathways	Pou3f2; Ep300; Tph2; Adcyap1r1; Slc6a4; Sp1; Avp; Ppargc1a; Gnb3; Tph1; Nfya; Vipr2; C4b; Vipr1; Foxm1; Scn5a; Gata2; Htr1a	18	22355; 20271; 15550; 18044; 21990; 19017; 22354; 216343; 14695; 14235; 14461; 18992; 12268; 11998; 15567; 20683; 328572; 11517	61	61	Wikipathways		Hydin	3
Mks1	11		0.00534588	0.0865276	Neurotransmitter Release Cycle	Snap25; Slc38a2; Dnajc5; Hspa8; Unc13b; Chat; Slc5a7; Slc6a13; Slc6a11; Gad1; Gls2	11	14415; 12647; 63993; 13002; 216456; 243616; 20614; 67760; 15481; 22249; 14412	31	31	Reactome		Ipo11	3
Olfr462	11		0.00549441	0.0865276	Apoptotic execution phase	Satb1; Clspn; Kpnb1; Prkcd; Casp8; Dffa; Stk24; Plec; Mapt; Apc; Cdh1; Dsg1a; Bmx; Gsn	14	13510; 11789; 16211; 17762; 227753; 18753; 12370; 13347; 12550; 223255; 269582; 18810; 20230; 12169	44	44	Reactome		Kif1b	3
Rfxank	11		0.00549441	0.0865276	Striated Muscle Contraction	Tnnt1; Myh3; Myh6; Myh7; Myh4; Actn4; Myh8; Tpm4; Neb; Tpm1; Mybpc3; Ttn; Dmd; Actg1	14	140781; 22138; 13405; 17868; 326618; 17888; 11465; 17883; 17885; 21955; 22003; 60595; 17996; 17884	44	44	Wikipathways		Knop1	3
Klra12	10		0.00568015	0.0865276	Apoptosis	Mapt; Clspn; Casp8; Arhgap10; Dapk2; Dapk1; Tnfrsf1a; Bid; Dffa; Stk24; Plec; Diablo; Cdh1; Bmx; Gzmd; Gzmg; Bcl2l11; Dynll2; Gzmn; Prkcd; Dsg1a; Gsn; Maged1; Kpnb1; Satb1; Apc	26	20230; 12550; 18810; 12125; 245839; 11789; 13143; 12370; 227753; 13347; 12122; 14944; 78514; 16211; 17762; 69635; 223255; 21937; 269582; 14941; 12169; 66593; 13510; 18753; 94275; 68097	101	101	Reactome		Lsm6	3
Klrb1c	10		0.00608334	0.0896802	Regulation of actin cytoskeleton - Mus musculus (mouse)	Rac2; Myl12b; Fn1; Actn4; Mylk; Itga11; Ssh2; Ssh3; Ssh1; Iqgap2; Iqgap3; Itgb3; Actg1; Limk1; Pik3cd; Itgad; Gna13; Fgf13; Gsn; Git1; Itgae; Fgf14; Myh10; Arhgef4; Fgf1; Tiam1; Pik3r5; Pik3r2; Pik3r1; Wasf2; Nckap1; Itgb4; Itga9; Pdgfra; Nckap1l; Ppp1ca; Itga2b; Itga2; Itga4; Mylk3; Chrm1; Itga7; Pak1; Insrr; Itga1; Apc; Fgf23; Kras	48	11789; 16398; 16399; 16401; 16404; 16407; 16416; 18479; 77579; 19045; 245857; 109700; 64654; 50884; 226970; 18595; 544963; 11465; 320207; 404710; 60595; 16653; 18707; 18708; 18709; 237860; 231637; 67938; 14674; 14164; 14168; 14169; 23920; 12669; 192897; 216963; 105855; 19354; 107589; 213435; 14268; 104099; 381924; 16885; 227753; 319480; 21844; 242687	218	216	KEGG		Rhno1	3
Prmt9	10		0.00636876	0.0909539	ErbB signaling pathway - Mus musculus (mouse)	Camk2d; Camk2b; Gsk3b; Pik3cd; Gab1; Cdkn1b; Prkcg; Pik3r5; Pik3r2; Pik3r1; Abl1; Mapk9; Erbb2; Erbb4; Rps6kb1; Akt2; Cbl; Rps6kb2; Stat5b; Stat5a; Mtor; Pak1; Kras	23	108058; 12323; 13866; 13869; 18479; 14388; 11350; 58988; 12402; 20851; 12576; 320207; 16653; 18707; 18708; 18709; 26420; 72508; 56637; 18752; 20850; 11652; 56717	87	87	KEGG		Sp110	3
1700030K09Rik	9		0.00729728	0.098084	Rho GTPase cycle	Rac2; Arhgap22; Arhgap31; Myo9b; Arhgap10; Gmip; Arhgap5; A2m; Obscn; Arhgap44; Stard13; Arap3; Arap1; Arhgef4; Arhgef2; Arhgap23; Tiam1; Tiam2; Pik3r2; Arhgap24; Arhgap28; Chn2; Arhgef16; Arhgef17; Arhgef18; Syde2; Akap13; Depdc1b; Dlc1	29	21844; 380698; 102098; 69993; 12549; 11855; 226970; 207212; 58996; 18709; 16800; 50768; 106952; 243362; 218581; 230972; 78514; 69710; 24001; 214804; 78816; 75547; 239027; 17925; 19354; 231532; 232345; 216831; 268970	118	118	Reactome		Thap1	3
Ano2	9		0.00729728	0.098084	Signaling by Rho GTPases	Rac2; Arhgap22; Arhgap31; Myo9b; Arhgap10; Gmip; Arhgap5; A2m; Obscn; Arhgap44; Stard13; Arap3; Arap1; Arhgef4; Arhgef2; Arhgap23; Tiam1; Tiam2; Pik3r2; Arhgap24; Arhgap28; Chn2; Arhgef16; Arhgef17; Arhgef18; Syde2; Akap13; Depdc1b; Dlc1	29	21844; 380698; 102098; 69993; 12549; 11855; 226970; 207212; 58996; 18709; 16800; 50768; 106952; 243362; 218581; 230972; 78514; 69710; 24001; 214804; 78816; 75547; 239027; 17925; 19354; 231532; 232345; 216831; 268970	118	118	Reactome		Tmc5	3
Klrb1a	9		0.00767037	0.100153	Axon guidance	Cacna1h; Pspn; Dpysl2; Dpysl3; Robo1; Kif4; Cacna1c; Cacna1f; Gsk3b; Chl1; Nfasc; Fes; Rac2; Nrp2; Myl12b; Plxnb3; Itgb3; Limk1; Hsp90ab1; Col4a5; Plxnd1; Ncam1; Rgma; Myh10; Erbb2; Ncan; Clasp1; Prnp; Rps6ka2; Cdk5r1; Slit2; Abl1; Sema6a; Ephb2; Itga9; Dlg3; Ptprt; Farp2; Plxna1; Plxna3; Itga1; Itga2; Col9a3; Ank1; Cdk5; Itga2b; Slit3; Pak1; Kras	49	20563; 16416; 12569; 53310; 20112; 11350; 13844; 104099; 17967; 16398; 22240; 13866; 16885; 12830; 19197; 12841; 54652; 20358; 244058; 12568; 12934; 15516; 11733; 20564; 12661; 19122; 18846; 12288; 67938; 19876; 67784; 16571; 77579; 76707; 58226; 56637; 18479; 13004; 140571; 18187; 14159; 19354; 16653; 109700; 19281; 227377; 16399; 18844; 269116	225	224	Reactome		Tmc7	3
Klrb1b	9		0.00844674	0.106631	Hypertrophic cardiomyopathy (HCM) - Mus musculus (mouse)	Cacna1c; Cacna1f; Itgb3; Itgb4; Tpm4; Tpm1; Cacna2d2; Cacna2d4; Dmd; Slc8a1; Actg1; Itga9; Myh6; Myh7; Itga1; Itga2; Itga4; Itga7; Itga11; Mybpc3; Ttn; Itga2b	22	12288; 192897; 109700; 16398; 16399; 16401; 16404; 16416; 104099; 22003; 11465; 17868; 326618; 13405; 17888; 56808; 20541; 319734; 319480; 22138; 140781; 54652	84	84	KEGG		Ttc29	3
Mrpl35	9		0.00863316	0.106631	Cell junction organization	Cdh11; Pard3; Lama3; Mllt4; Dst; Cdh24; Mpp5; Lamc2; Jup; Cdh12; Plec; Ctnnd1; Cdh1; Parva; Lamb3; Rsu1; Cadm2	17	93742; 12552; 13518; 16780; 215654; 239096; 56217; 16774; 12550; 20163; 16782; 16480; 18810; 17356; 12388; 57342; 239857	60	60	Reactome		Tulp4	3
Ppwd1	9		0.00907194	0.109102	Ion transport by P-type ATPases	Atp2c1; Atp4a; Atp2a3; Atp10a; Atp8a1; Atp1b2; Atp8b1; Atp2c2; Atp2b3; Atp2b2; Atp7b	11	11941; 235574; 11982; 53313; 11944; 11932; 320707; 54670; 11980; 11979; 69047	33	33	Reactome		Ush2a	3
Synj1	9		0.00979116	0.114732	Transport of glucose and other sugars, bile salts and organic acids, metal ions and amine compounds	Slc22a18; Slc22a16; Slc16a7; Slc5a11; Slc6a13; Slc18a1; Slc22a8; Slc6a11; Slc6a14; Slc44a4; Heph; Slc39a6; Slc2a9; Slc2a7; Slc2a6; Slc22a21; Slc2a4; Slc2a1; Slc47a1; Slc6a3; Slc6a2; Slc13a3; Slc22a7; Slc5a7	24	63993; 108114; 20525; 13162; 20528; 15203; 233836; 56774; 67473; 117591; 243616; 20538; 19879; 20503; 70840; 70129; 435818; 18400; 114644; 56517; 110877; 106957; 14412; 227659	95	95	Reactome		Vmn2r-ps159	3
Tmem100	9												Vmn2r115	3
Akap1	8												Zswim4	3
Atp6v1b2	8												2410141K09Rik	2
Cherp	8												9530053A07Rik	2
Ddo	8												A630005I04Rik	2
Lpo	8												AK164737	2
Olfr463	8												Add2	2
Trim25	8												Adgrv1	2
Aak1	7												Anxa4	2
Arhgap10	7												Apba1	2
Borcs8	7												Atp2b2	2
Ccp110	7												Atrn	2
Clec2e	7												C130026I21Rik	2
Coil	7												Calr3	2
Col6a5	7												Cav2	2
Gm13152	7												Ccdc141	2
Gm1965	7												Cd44	2
Gm2022	7												Cenpk	2
Grm7	7												Chst15	2
Il12rb1	7												Clec7a	2
Klrb1-ps1	7												Depdc1b	2
Krtap19-3	7												Disc1	2
Nrip2	7												Dlc1	2
Nwd1	7												Dmxl2	2
Scpep1	7												Ehd1	2
Tmc5	7												Ell2	2
Trhde	7												Eppk1	2
Ushbp1	7												Fam83d	2
4932438H23Rik	6												Fibp	2
9030624J02Rik	6												Flg2	2
Clec2g	6												Gas5	2
Col6a4	6												Gcfc2	2
Cope	6												Gm10466	2
Dgkeos	6												Gm21411	2
Fam21	6												Gm765	2
Gm156	6												Hist4h4	2
Klra8	6												Iars2	2
Krtap19-2	6												Ksr2	2
Mdn1	6												Lama3	2
Myo9b	6												Mboat1	2
Olfr207	6												Mdn1	2
Olfr374	6												Mgat3	2
Paxbp1	6												Mlxipl	2
Rhno1	6												Muc5ac	2
Slc5a5	6												Mvb12b	2
Tro	6												Mycn	2
Ugt1a6a	6												Nbeal1	2
Use1	6												Nip7	2
Vmn2r115	6												Nlrc5	2
Vmn2r117	6												Nod2	2
Wfikkn2	6												Nrep	2
Zfp24	6												Oas2	2
AK052920	5												Ogt	2
Abcc3	5												Ovgp1	2
Abi3bp	5												Pear1	2
Arrdc2	5												Peg10	2
Bzrap1	5												Pfdn2	2
Calr3	5												Phc3	2
Cbr1	5												Pik3c2a	2
Cdh11	5												Pik3c2g	2
Clec12b	5												Pilra	2
Clec1b	5												Pisd-ps1	2
Dopey1	5												Pisd-ps2	2
Elmod3	5												Pkd1l3	2
Epx	5												Plbd1	2
Espl1	5												Ppm1g	2
Gm11437	5												Ppp3cb	2
Hsh2d	5												Rasd1	2
Ice1	5												Rbmxl1	2
Jak3	5												Recql4	2
Klra10	5												Rn45s	2
Klra3	5												Rrs1	2
Klra4	5												Sema4c	2
Klri1	5												Sfi1	2
Lrrk1	5												Shb	2
Morc3	5												Slc25a48	2
Nat8f1	5												Slc6a14	2
Pkd1l2	5												Slc6a2	2
Slc18a1	5												Speer4cos	2
Slc22a16	5												Srebf2	2
Smg1	5												Stk36	2
Smim10l1	5												Svep1	2
Sub1	5												Tal2	2
Sugp2	5												Thap11	2
Syne2	5												Treh	2
Synrg	5												Ttn	2
Tm6sf2	5												Usp48	2
Tulp4	5												Vmn2r114	2
Ugt1a10	5												Vmn2r116	2
Vmn2r-ps159	5												Vmn2r88	2
5530400C23Rik	4												Vps45	2
A2m	4												Wnt4	2
AK029875	4												Zcchc14	2
AK032505	4												Zfp462	2
Acaca	4												0610030E20Rik	1
Adam28	4												0610038B21Rik	1
Agrn	4												1300017J02Rik	1
Atoh1	4												1600014C10Rik	1
BC034910	4												1700001K19Rik	1
Cd8a	4												1700001L05Rik	1
Cdh1	4												1700003G18Rik	1
Ces1c	4												1700007B14Rik	1
Chn2	4												1700010I14Rik	1
Clec2h	4												1700011L22Rik	1
Comp	4												1700030F18Rik	1
Coq7	4												1700088E04Rik	1
Cyp4f18	4												1700123L14Rik	1
D6Ertd527e	4												1810055G02Rik	1
Dcdc2b	4												2010111I01Rik	1
Ddx4	4												2010300C02Rik	1
Dhx40	4												2010315B03Rik	1
Dux	4												2310002L09Rik	1
Ell	4												2310022A10Rik	1
Eps15l1	4												2410089E03Rik	1
Fcho1	4												2610005L07Rik	1
Fto	4												2610020H08Rik	1
Ggcx	4												3110039M20Rik	1
Gm10069	4												4921517D22Rik	1
Gm4736	4												4930407I10Rik	1
Gm5114	4												4930444P10Rik	1
Gm8882	4												4930550L24Rik	1
Hoxb7	4												4930562C15Rik	1
Hsd17b14	4												4930590J08Rik	1
Hydin	4												4931409K22Rik	1
Ier2	4												4933406M09Rik	1
Klrb1f	4												4933412E24Rik	1
Krtap15	4												5730455P16Rik	1
Krtap6-5	4												6330409D20Rik	1
Ksr2	4												9430038I01Rik	1
Larp1b	4												9530003J23Rik	1
Mug2	4												9530068E07Rik	1
Myg1	4												9530082P21Rik	1
Ncan	4												9530091C08Rik	1
Nfatc4	4												A330008L17Rik	1
Olfr372	4												A530032D15Rik	1
Olfr464	4												A930007I19Rik	1
Olfr611	4												AF251705	1
Parp8	4												AF529169	1
Phc1	4												AK016170	1
Pik3c2a	4												AK018092	1
Plxna1	4												AK029170	1
Ppfibp1	4												AK037592	1
Ppm1m	4												AK041465	1
Prpmp5	4												AK046026	1
Ran	4												AK046661	1
Rn45s	4												AK048846	1
Rrs1	4												AK049295	1
Runx1t1	4												AK051482	1
Skap1	4												AK053727	1
Slco3a1	4												AK083199	1
Smim15	4												AK087617	1
Son	4												AK087644	1
Sp1	4												AK131876	1
Sugp1	4												AK133155	1
Tbc1d15	4												AK134117	1
Tiam1	4												AK136784	1
Tmc7	4												AK137356	1
Trim23	4												AK137868	1
Ttn	4												AK138592	1
Tyk2	4												AK140784	1
Uimc1	4												AK140926	1
Ush2a	4												AK142135	1
Utrn	4												AK142217	1
Vamp8	4												AK144448	1
Wnk1	4												AK145544	1
Zfp9	4												AK162036	1
2010300C02Rik	3												AK163075	1
4933413G19Rik	3												AK163333	1
9530053A07Rik	3												Aacs	1
A530032D15Rik	3												Abca7	1
A630005I04Rik	3												Abca9	1
AK216726	3												Abcb5	1
Aaas	3												Abcb9	1
Add2	3												Abcc9	1
Anxa4	3												Abhd1	1
Arap1	3												Abi1	1
Arhgap24	3												Abi3bp	1
Arhgap31	3												Acacb	1
Arl4d	3												Accs	1
Atg7	3												Acot2	1
Atp13a1	3												Actl7b	1
BC064078	3												Actn4	1
Bdp1	3												Adam8	1
C130026I21Rik	3												Adamts16	1
Ccdc141	3												Adamts20	1
Cct4	3												Adamts3	1
Cdr1	3												Adamts6	1
Cfap70	3												Adamts9	1
Chaf1b	3												Adap2	1
Chst15	3												Adcy5	1
Ciita	3												Adcy7	1
Clec2f	3												Adcy8	1
Colgalt1	3												Add3	1
Cpvl	3												Adgre5	1
Cuedc1	3												Adgrf2	1
D130040H23Rik	3												Adgrl2	1
Dctd	3												Adpgk	1
Dennd5a	3												Adra1b	1
Dgke	3												Adrb2	1
Dync2h1	3												Aebp1	1
Elovl7	3												Afap1l2	1
Eme1	3												Agbl4	1
Eps8	3												Agrn	1
Erc1	3												Ahrr	1
Eva1c	3												Ahsa2	1
Farsa	3												Aida	1
Foxf1	3												Aifm1	1
Foxm1	3												Akap5	1
Ggt7	3												Akr1c14	1
Glyctk	3												Aldh3a2	1
Gm1966	3												Alk	1
Gm21411	3												Alkbh2	1
Gmip	3												Als2	1
Gtf2a2	3												Amigo1	1
Hapln4	3												Angel2	1
Hist4h4	3												Angpt1	1
Il16	3												Ank1	1
Ints2	3												Ankfy1	1
Invs	3												Ankib1	1
Ipo11	3												Ankmy1	1
Itfg1	3												Ankrd27	1
Itfg2	3												Ankrd45	1
Kif1b	3												Ankrd49	1
Klra14-ps	3												Ankrd49	1
Knop1	3												Ankrd60	1
Lamtor4	3												Anks1b	1
Lima1	3												Anln	1
Lsm6	3												Anxa2	1
Mast3	3												Anxa5	1
Med1	3												Ap1g1	1
Mical3	3												Ap3b2	1
Mis18a	3												Apc	1
Mpp5	3												Apoa1	1
Msi2	3												Apob	1
Mycbpap	3												Apobec3	1
Myh7	3												Apoe	1
Mylk3	3												Apol6	1
Myo5a	3												Apool	1
Myo7a	3												Arfgef3	1
Nat8f4	3												Arhgap22	1
Nat8f5	3												Arhgap28	1
Nbeal1	3												Arhgap5	1
Nckap1l	3												Arhgef10	1
Nfkb2	3												Arhgef18	1
Nfu1	3												Arhgef39	1
Nod2	3												Arid1b	1
Oas2	3												Arl4d	1
Ogt	3												Arl6	1
Olfr1532-ps1	3												Armc8	1
Olfr373	3												Arntl2	1
Olfr64	3												Art4	1
Opn4	3												Asap3	1
Pan2	3												Aste1	1
Pcyox1	3												Asxl1	1
Pear1	3												Asxl2	1
Pik3r4	3												Atg2a	1
Pisd-ps1	3												Atp10b	1
Pkd1l3	3												Atp2b3	1
Plxna3	3												Atp2c1	1
Plxnb2	3												Atp8a1	1
Plxnd1	3												Atxn1	1
Ppp3cb	3												Atxn7l1	1
Prmt8	3												Atxn7l2	1
Prr11	3												Azin1	1
Rassf4	3												B3gnt2	1
Rho	3												B4galnt2	1
Setd4	3												B4galt6	1
Setmar	3												BC006965	1
Sfi1	3												BC147413	1
Skida1	3												Bach2	1
Slc15a2	3												Bach2os	1
Slc6a13	3												Bag5	1
Slc6a2	3												Bahcc1	1
Sp110	3												Baz1b	1
Spag9	3												Bbs1	1
Spata20	3												Bbs7	1
Sumf1	3												Bcl2l15	1
Tada3	3												Bcl2l2	1
Taf15	3												Bdp1	1
Tgoln1	3												Blm	1
Thap1	3												Bmpr1b	1
Thnsl2	3												Bmx	1
Tph2	3												Bpnt1	1
Triobp	3												Brinp1	1
Ttc29	3												Brwd1	1
Tvp23a	3												Bsg	1
Ulk4	3												Bsn	1
Unc13d	3												Btk	1
Uroc1	3												Btnl2	1
Usp9y	3												Bub1	1
Vamp5	3												Bud13	1
Vmn1r77	3												Bud31	1
Vmn2r116	3												C1qtnf1	1
Vmn2r29	3												C2cd2	1
Vmn2r88	3												C87499	1
Wdr7	3												Cacna1f	1
Zan	3												Cacna2d2	1
Zbtb43	3												Capn1	1
Zfand4	3												Caprin1	1
Zfp866	3												Car15	1
Zfp869	3												Car9	1
Zfp961	3												Card6	1
Zfyve26	3												Casr	1
Zswim4	3												Catsper3	1
abParts	3												Cbfa2t3	1
0610030E20Rik	2												Ccbl1	1
1700030F18Rik	2												Ccdc130	1
2210409E12Rik	2												Ccdc30	1
2210409E12Rik	2												Ccdc38	1
2310045n01rik-mef2b	2												Ccdc40	1
2410141K09Rik	2												Ccdc43	1
3110021A11Rik	2												Ccdc51	1
3110039I08Rik	2												Ccdc88a	1
3632451O06Rik	2												Ccdc90b	1
4930474N05Rik	2												Ccr1	1
4931414P19Rik	2												Cd101	1
4932411E22Rik	2												Cd200r1	1
4933427D06Rik	2												Cd2ap	1
9430038I01Rik	2												Cd34	1
9530003J23Rik	2												Cdc7	1
AK018679	2												Cdh11	1
AK043149	2												Cdh22	1
AK051019	2												Cdk12	1
AK052788	2												Cdk14	1
AK136154	2												Cdk5r1	1
AK137525	2												Cdkn1b	1
AK138592	2												Cdkn2aip	1
AK142217	2												Cenpc1	1
AK145544	2												Cep104	1
AK160964	2												Cep170b	1
AK164737	2												Cep290	1
AW209491	2												Cep41	1
Aatf	2												Ces1h	1
Abca15	2												Ces2b	1
Abcc6	2												Chd3os	1
Abtb1	2												Chd7	1
Acacb	2												Chml	1
Acox1	2												Chodl	1
Adam8	2												Chst4	1
Adcy5	2												Ciart	1
Adcy7	2												Ckap2l	1
Adgrv1	2												Cldn6	1
Afap1	2												Clec16a	1
Afap1l2	2												Clip2	1
Ahrr	2												Clk1	1
Aig1	2												Cln8	1
Akap13	2												Cltc	1
Akap5	2												Cmbl	1
Akt2	2												Cngb3	1
Aldh3a2	2												Cnksr1	1
Alox5	2												Cnot3	1
Ank3	2												Cntnap5c	1
Ankle1	2												Cntrob	1
Ankra2	2												Coa5	1
Ankrd17	2												Col11a2	1
Ankrd27	2												Col1a2	1
Ankrd49	2												Col6a3	1
Ankrd49	2												Col6a6	1
Anln	2												Col9a2	1
Ano8	2												Cplx4	1
Antxr1	2												Cpn1	1
Ap3d1	2												Cpped1	1
Apba1	2												Cpt1b	1
Arfgef3	2												Creb3l1	1
Arhgap22	2												Crebrf	1
Arid1b	2												Crtac1	1
Art4	2												Crxos	1
Asb3	2												Csf1r	1
Asic1	2												Csprs	1
Asprv1	2												Ctgf	1
Athl1	2												Ctnnal1	1
Atp11a	2												Ctnnd1	1
Atp2b2	2												Ctnnd2	1
Atrn	2												Cts6	1
Atxn1	2												Cts8	1
B4galnt3	2												Cyb5r3	1
B4galt4	2												Cylc1	1
BB014433	2												Cyp26c1	1
Bach2	2												Cyp2d9	1
Bbs7	2												Cyp2w1	1
Bcas3	2												Cyp3a13	1
Bcl2l13	2												Cyp4f13	1
Bend3	2												Cysrt1	1
Bms1	2												Cytip	1
Bpnt1	2												D2Wsu81e	1
Brcc3	2												D630003M21Rik	1
Brinp1	2												D930015E06Rik	1
Bsg	2												DQ715827	1
Btbd11	2												DQ719901	1
Cacna1c	2												Daam2	1
Cacna1f	2												Dapk1	1
Cacna2d4	2												Dapk2	1
Cad	2												Dchs1	1
Cadm2	2												Dctn1	1
Calb2	2												Ddhd1	1
Cand2	2												Ddit4l	1
Capg	2												Ddx17	1
Capn15	2												Ddx50	1
Casr	2												Def6	1
Cav2	2												Defb25	1
Cbl	2												Dennd5a	1
Ccdc167	2												Dennd6a	1
Ccdc24	2												Denr	1
Ccdc51	2												Depdc5	1
Ccdc88a	2												Dera	1
Cd44	2												Dffa	1
Cdkn1b	2												Dgat2	1
Cdv3	2												Dhrs7	1
Cecr2	2												Dhx29	1
Cecr5	2												Dhx9	1
Cenpf	2												Diablo	1
Cenpk	2												Dicer1	1
Cep104	2												Dido1	1
Cep41	2												Dimt1	1
Ces1b	2												Dlgap4	1
Cfap53	2												Dnah10	1
Cfap54	2												Dnah17	1
Chrng	2												Dnah2	1
Clec1a	2												Dnajb4	1
Clec7a	2												Dnajc21	1
Clip2	2												Dnpep	1
Clock	2												Dock11	1
Cltc	2												Dock7	1
Cngb3	2												Dock9	1
Cntnap3	2												Dok5	1
Coa4	2												Dpysl2	1
Cog5	2												Dqx1	1
Cog8	2												Drd5	1
Col12a1	2												Drg2	1
Col5a3	2												Dsp	1
Col6a3	2												Dst	1
Commd7	2												Dvl3	1
Cpped1	2												Dync2h1	1
Crbn	2												Dyrk3	1
Crtc1	2												Dzip1l	1
Crybg3	2												E130310I04Rik	1
Csgalnact1	2												E4f1	1
Csmd2	2												E530001F21Rik	1
D830031N03Rik	2												Ebf2	1
D930015E06Rik	2												Efcab11	1
DQ719901	2												Ehmt1	1
Dapk1	2												Eif2a	1
Dcp1b	2												Eif4a3	1
Dennd3	2												Elavl3	1
Depdc1b	2												Eldr	1
Dip2a	2												Elmo2	1
Disc1	2												Eml5	1
Dlc1	2												Eml6	1
Dlgap4	2												Entpd3	1
Dmd	2												Eomes	1
Dmxl2	2												Ep300	1
Dnah9	2												Epb41	1
Dnase1l3	2												Epb41l4a	1
Doc2a	2												Epg5	1
Dock6	2												Epha1	1
Dock8	2												Ephb1	1
Drg2	2												Ephb2	1
Dvl3	2												Ephb6	1
Dyrk3	2												Ephx1	1
E330009J07Rik	2												Eps8	1
Ebf2	2												Ercc8	1
Ehd1	2												Erp27	1
Elk3	2												Esp3	1
Ell2	2												Esx1	1
Emid1	2												Evi5	1
Eml6	2												Evpl	1
Enpep	2												Exoc1	1
Ep300	2												Exoc7	1
Ephx4	2												Eya4	1
Eppk1	2												Fabp7	1
Erbb2ip	2												Fam124b	1
Ercc6l	2												Fam129b	1
Esx1	2												Fam20a	1
Etv3	2												Fam214a	1
Evi2a	2												Fam234b	1
Exoc7	2												Fam65b	1
Fam188b	2												Fam83g	1
Fam214a	2												Fancd2	1
Fam32a	2												Fank1	1
Fam83d	2												Fap	1
Fam83g	2												Farsa	1
Fancd2	2												Fbp1	1
Fap	2												Fbxl13	1
Fbp1	2												Fbxo22	1
Fdxacb1	2												Fbxo25	1
Fibp	2												Fbxw11	1
Flg2	2												Fbxw4	1
Fmnl2	2												Fcrl5	1
Fnbp1	2												Fdxacb1	1
Folh1	2												Fer1l5	1
Fras1	2												Fgf14	1
Fyco1	2												Fgfr1op2	1
G6pdx	2												Fggy	1
Gart	2												Flt4	1
Gas5	2												Flywch1	1
Gatad2a	2												Fmn2	1
Gcfc2	2												Fmr1nb	1
Gfpt1	2												Fnbp1	1
Ggt1	2												Fndc3c1	1
Ghrhr	2												Foxa3	1
Gm10466	2												Foxc1	1
Gm14005	2												Foxf1	1
Gm15698	2												Fra10ac1	1
Gm21276	2												Fras1	1
Gm5622	2												Frem1	1
Gm765	2												Frmd3	1
Gnas	2												Frmd4a	1
Gpaa1	2												Frmpd4	1
Gpatch8	2												Fscb	1
Gpc4	2												Fsd1l	1
Greb1	2												Fus	1
Grid2	2												Fyb	1
Gtf2ird1	2												Fyco1	1
Gucy2d	2												Fzr1	1
Gzmg	2												G530011O06Rik	1
Hacd4	2												Gab1	1
Haus8	2												Gabbr1	1
Hcn1	2												Galnt18	1
Hddc3	2												Galnt2	1
Hist2h4	2												Ganab	1
Hmcn1	2												Gc	1
Homer3	2												Gcn1l1	1
Hoxa3	2												Gcnt4	1
Hspa4l	2												Gfod1	1
Hspg2	2												Gfpt2	1
Iars2	2												Ggt7	1
Ifi44	2												Git1	1
Ift122	2												Gldc	1
Ikbkap	2												Glipr1l1	1
Insr	2												Glrx2	1
Ints4	2												Gltp	1
Iqca	2												Gm10324	1
Iqcc	2												Gm10635	1
Iqgap3	2												Gm10814	1
Iqsec1	2												Gm1141	1
Irak4	2												Gm11569	1
Itga9	2												Gm20741	1
Itgad	2												Gm21319	1
Itgae	2												Gm4922	1
Itpr3	2												Gm4981	1
KR348528	2												Gm595	1
Kars	2												Gm6402	1
Kbtbd12	2												Gm6588	1
Kctd4	2												Gm7173	1
Kdm3a	2												Gm773	1
Kdm5a	2												Gm8234	1
Kl	2												Gm8267	1
Klrc2	2												Gm8787	1
Klrc3	2												Gm8994	1
Kmt2a	2												Gmip	1
Kmt2b	2												Gna14	1
Kmt2d	2												Gna15	1
Krtap13	2												Gnas	1
Krtap14	2												Gnb4	1
Krtap6-1	2												Gngt1	1
Ksr1	2												Gnptab	1
Kxd1	2												Got2	1
Lama3	2												Gpa33	1
Lca5l	2												Gpc4	1
Lhx1	2												Gpcpd1	1
Lman1l	2												Gpr179	1
Lnp	2												Gpr19	1
Lrba	2												Gpr89	1
Lrp1	2												Gprasp2	1
Lrpprc	2												Gprc5c	1
Lrrc25	2												Gprin1	1
Lrrc56	2												Gramd1a	1
Ltbp3	2												Grhl1	1
Lyst	2												Grik5	1
Man2a2	2												Gsg1	1
Mast4	2												Gsk3b	1
Mau2	2												Gsta3	1
Mbd1	2												Gtf2h3	1
Mbd4	2												Gtf2ird1	1
Mboat1	2												Gucy2f	1
Mcm5	2												Gypa	1
Mcm7	2												H2bfm	1
Mcpt-ps1	2												H6pd	1
Med13	2												Habp2	1
Metap2	2												Hacd4	1
Mettl13	2												Hadh	1
Mettl24	2												Hao1	1
Mfsd5	2												Hapln4	1
Mgat3	2												Hat1	1
Micall1	2												Hcn1	1
Mlxipl	2												Hcrt	1
Mmd	2												Hdac6	1
Mmp13	2												Hdlbp	1
Mms19	2												Helz2	1
Mpp3	2												Hemgn	1
Mrap	2												Hhla1	1
Mrpl4	2												Hip1r	1
Mtor	2												Hist1h1t	1
Muc5ac	2												Hist1h2ae	1
Mvb12b	2												Hmcn1	1
Mybpc3	2												Hmgn3	1
Mycn	2												Hnrnpc	1
Myh15	2												Hook2	1
Myrfl	2												Hoxb5	1
Naaladl1	2												Hpse	1
Nalcn	2												Hs3st6	1
Nav3	2												Hscb	1
Nek10	2												Hsd17b14	1
Nfyb	2												Hsf5	1
Ninl	2												Hspa4l	1
Nip7	2												Hspg2	1
Nlrc5	2												Htra2	1
Nlrp14	2												Ibtk	1
Nos3	2												Ice1	1
Npff	2												Ide	1
Nrap	2												Ifi44	1
Nrep	2												Ifit1	1
Nrp2	2												Igfbp7	1
Ntrk2	2												Igfl3	1
Nubp1	2												Igsf1	1
Nup107	2												Ikbip	1
Nup210l	2												Ikbkap	1
Ogdhl	2												Il27ra	1
Olfr177	2												Ilvbl	1
Olfr181	2												Immt	1
Olfr612	2												Inip	1
Olfr613	2												Ino80d	1
Olfr67	2												Ints4	1
Opa1	2												Iqce	1
Ovgp1	2												Iqck	1
P4ha3	2												Irak4	1
Pappa	2												Irf7	1
Pard3	2												Itga2	1
Pard3b	2												Itga4	1
Parp3	2												Itga9	1
Pcsk6	2												Itgad	1
Pctp	2												Itgae	1
Pds5a	2												Itgb4	1
Pdzd2	2												Iws1	1
Pecr	2												Jazf1	1
Peg10	2												Jup	1
Pex1	2												Kank4	1
Pfdn2	2												Kat8	1
Phc3	2												Katna1	1
Phrf1	2												Katnbl1	1
Pik3c2g	2												Kcna7	1
Pilra	2												Kcnh4	1
Pisd-ps2	2												Kcnj16	1
Piwil1	2												Kcnn1	1
Pkd1l1	2												Kcns2	1
Pkdrej	2												Kctd12b	1
Plbd1	2												Kdm2a	1
Plekha7	2												Kdm3a	1
Plekhg3	2												Kel	1
Plekhh2	2												Kif24	1
Pnp2	2												Kif2a	1
Pnpla6	2												Kif4	1
Poll	2												Kif6	1
Ppargc1a	2												Kl	1
Ppm1g	2												Klhl14	1
Prex1	2												Klhl33	1
Prh1	2												Klhl9	1
Prkdc	2												Klk1b9	1
Prr12	2												Klra18	1
Prr14	2												Kmt2c	1
Prss35	2												Kmt2d	1
Prx	2												Kndc1	1
Psap	2												Kras	1
Psip1	2												Krt86	1
Psmb2	2												Krtap5-5	1
Psmb8	2												Krtap6-5	1
Ptchd1	2												Krtap9-3	1
Pth2r	2												LOC100038947	1
Ptpn22	2												Lamc2	1
Ptprf	2												Lamtor4	1
Rab11fip5	2												Lcp1	1
Rabgap1l	2												Limk1	1
Rarb	2												Lin7b	1
Rasd1	2												Lingo2	1
Rbbp6	2												Lingo3	1
Rbmxl1	2												Lman1l	1
Rec8	2												Lmf1	1
Recql4	2												Lnp	1
Retsat	2												Loxl3	1
Rfng	2												Lrba	1
Rimklb	2												Lrcol1	1
Rmnd5a	2												Lrmp	1
Rnf103	2												Lrp1	1
Rnft1	2												Lrp12	1
Robo1	2												Lrp4	1
Rpl13a	2												Lrrc43	1
Rps6kb1	2												Lrrc4c	1
Rsbn1l	2												Lrriq3	1
Rtkn2	2												Ltbp1	1
Rtn4ip1	2												Ltbp3	1
Saxo2	2												Ltn1	1
Sbsn	2												Macc1	1
Scap	2												Magee1	1
Sdk1	2												Malrd1	1
Sema4c	2												Map3k1	1
Senp5	2												Map3k12	1
Sh3d19	2												Map7	1
Shb	2												Mapk9	1
Slc19a1	2												Mapkapk5	1
Slc22a18	2												Mark4	1
Slc22a27	2												Mas1	1
Slc25a18	2												Mast4	1
Slc25a48	2												Mcm6	1
Slc27a1	2												Mcoln1	1
Slc27a3	2												Mctp2	1
Slc2a4	2												Mcts2	1
Slc35e1	2												Mdm1	1
Slc38a10	2												Med12	1
Slc6a14	2												Med26	1
Slc7a3	2												Metap1	1
Slit3	2												Metap2	1
Slitrk1	2												Mettl13	1
Smarce1	2												Mettl2	1
Smco3	2												Mettl24	1
Smim7	2												Mettl6	1
Smo	2												Mfi2	1
Snw1	2												Mfsd2b	1
Sox6	2												Mfsd5	1
Sp140	2												Mfsd6l	1
Sp3	2												Micall1	1
Speer4cos	2												Micall2	1
Speer4d	2												Mif4gd	1
Sptan1	2												Mir3572	1
Srebf2	2												Mir669h	1
Ssh1	2												Mir99ahg	1
Sspo	2												Mixl1	1
St6galnac1	2												Mmp13	1
Stat5b	2												Mms19	1
Stk36	2												Mnd1-ps	1
Stxbp4	2												Mogat2	1
Supt5	2												Mon1a	1
Svep1	2												Mon2	1
Syt17	2												Morc3	1
Syvn1	2												Mpdz	1
Tada2a	2												Mphosph10	1
Tal2	2												Mphosph6	1
Tanc2	2												Mpp5	1
Tcf12	2												Mpp7	1
Tctn2	2												Mr1	1
Tenm3	2												Mroh8	1
Tfr2	2												Mrpl4	1
Thap11	2												Msr1	1
Thoc2	2												Mtdh	1
Thumpd1	2												Mthfd1l	1
Tia1	2												Mtmr3	1
Tiam2	2												Mtr	1
Timeless	2												Muc6	1
Timmdc1	2												Mum1	1
Tjp1	2												Mvk	1
Tmem120b	2												Myef2	1
Tmem121	2												Myh10	1
Tmem132c	2												Myh8	1
Tmem221	2												Mylk3	1
Tmem38a	2												Myo15	1
Tmem71	2												Myo1a	1
Tmtc2	2												Myo5a	1
Top3a	2												Myo6	1
Tph1	2												Myo7b	1
Tpra1	2												Myo9a	1
Trav17	2												Myrfl	1
Trav9n-4	2												Naif1	1
Treh	2												Nalcn	1
Trip11	2												Nav3	1
Trnt1	2												Nbeal2	1
Trpm1	2												Nckap1l	1
Tspan11	2												Ncoa1	1
Tspan9	2												Ncstn	1
Ttc23	2												Ndufa4	1
Tubg1	2												Ndufaf2	1
Tubgcp5	2												Necab2	1
Tubgcp6	2												Nefh	1
Txndc2	2												Nek10	1
Uggt2	2												Nek6	1
Ugt3a2	2												Nemf	1
Ulk1	2												Neurog1	1
Upf1	2												Nfix	1
Urgcp	2												Nhlh1	1
Usp21	2												Nin	1
Usp28	2												Ninl	1
Usp48	2												Nipal3	1
Uvrag	2												Nisch	1
Vcam1	2												Nkain3	1
Vezf1	2												Nkiras1	1
Vezt	2												Nlgn3	1
Vmn2r114	2												Nlrc4	1
Vmn2r120	2												Nme5	1
Vmn2r89	2												Nmrk2	1
Vmp1	2												Nos3	1
Vprbp	2												Notch4	1
Vps26b	2												Noxred1	1
Vps45	2												Nphp1	1
Vrtn	2												Nprl2	1
Vsig10l	2												Nptx2	1
Wdfy4	2												Nr1h4	1
Wdr24	2												Nr2c1	1
Wdr3	2												Nr3c2	1
Wdr81	2												Nsfl1c	1
Wnt4	2												Ntan1	1
Xirp1	2												Nubp1	1
Xkr8	2												Nucb2	1
Xylt2	2												Nup210l	1
Ypel2	2												Nup93	1
Zbtb17	2												Nutm1	1
Zcchc14	2												Nvl	1
Zfhx2	2												Nyap1	1
Zfhx2os	2												OTTMUSG00000002180	1
Zfp235	2												Ociad2	1
Zfp462	2												Odf2l	1
Zfp512b	2												Olfr1019	1
Zfp74	2												Olfr1022	1
Zfp868	2												Olfr1048	1
Zfp90	2												Olfr1122	1
Zfp940	2												Olfr1148	1
Zfp963	2												Olfr1209	1
Zfp964	2												Olfr1443	1
0610010F05Rik	1												Olfr146	1
0610038B21Rik	1												Olfr305	1
1110038B12Rik	1												Olfr31	1
1300017J02Rik	1												Olfr391-ps	1
1600014C10Rik	1												Olfr558	1
1700001K19Rik	1												Olfr745	1
1700001L05Rik	1												Olfr857	1
1700003G18Rik	1												Olfr994	1
1700007B14Rik	1												Opn4	1
1700010I14Rik	1												Oprd1	1
1700011L22Rik	1												Oprk1	1
1700019B03Rik	1												Orc3	1
1700020D05Rik	1												Osbpl10	1
1700025G04Rik	1												Osgepl1	1
1700030J22Rik	1												Osmr	1
1700088E04Rik	1												Otoa	1
1700123L14Rik	1												Otud1	1
1810055G02Rik	1												Otud5	1
2010106E10Rik	1												P4ha2	1
2010111I01Rik	1												Pacsin2	1
2010315B03Rik	1												Pag1	1
2310002L09Rik	1												Palm	1
2310022A10Rik	1												Pan2	1
2310034C09Rik	1												Pappa	1
2310057N15Rik	1												Pappa2	1
2410016O06Rik	1												Pard3	1
2410089E03Rik	1												Parvg	1
2610002M06Rik	1												Pask	1
2610005L07Rik	1												Patl2	1
2610020H08Rik	1												Patz1	1
2810025M15Rik	1												Pcbd1	1
3110039M20Rik	1												Pcdh11x	1
4732456N10Rik	1												Pcdha9	1
4833420G17Rik	1												Pcdhga6	1
4921501E09Rik	1												Pcnx3	1
4921517D22Rik	1												Pcsk6	1
4930402K13Rik	1												Pde1b	1
4930407I10Rik	1												Pde6a	1
4930412O13Rik	1												Pdzd2	1
4930444P10Rik	1												Pex12	1
4930470P17Rik	1												Pfkfb4	1
4930486L24Rik	1												Pgr	1
4930529M08Rik	1												Phf12	1
4930550C14Rik	1												Phf21a	1
4930550L24Rik	1												Phrf1	1
4930562C15Rik	1												Phtf2	1
4930590J08Rik	1												Pik3cd	1
4930595M18Rik	1												Pik3r1	1
4930597G03Rik	1												Pik3r4	1
4931409K22Rik	1												Pik3r5	1
4932414J04Rik	1												Pinlyp	1
4932438A13Rik	1												Pitpnm2	1
4933406M09Rik	1												Piwil1	1
4933412E24Rik	1												Pkd1l1	1
4933416I08Rik	1												Pkhd1	1
5031434C07Rik	1												Plaa	1
5430419D17Rik	1												Plbd2	1
5730455P16Rik	1												Plcd3	1
5730460C07Rik	1												Plce1	1
6330408A02Rik	1												Plcl1	1
6330409D20Rik	1												Plec	1
6330549D23Rik	1												Plekha7	1
8430408G22Rik	1												Plekhm3	1
9130019O22Rik	1												Plk5	1
9130019P16Rik	1												Plxna3	1
9130023H24Rik	1												Plxnb2	1
9230104L09Rik	1												Pnmt	1
9430016H08Rik	1												Pnpla6	1
9530068E07Rik	1												Pold1	1
9530082P21Rik	1												Pole2	1
9530091C08Rik	1												Poll	1
A230046K03Rik	1												Polr2j	1
A330008L17Rik	1												Pomgnt1	1
A530095I07Rik	1												Pomt2	1
A630019I02Rik	1												Popdc3	1
A730036I17Rik	1												Pot1a	1
A930003A15Rik	1												Pou3f2	1
A930007I19Rik	1												Pou6f1	1
AA986860	1												Ppargc1a	1
AF251705	1												Ppfibp1	1
AF529169	1												Ppm1d	1
AI314180	1												Ppp2r2c	1
AK007249	1												Pramel7	1
AK009182	1												Preb	1
AK013480	1												Prepl	1
AK016170	1												Prex1	1
AK018092	1												Prickle3	1
AK020705	1												Prkcg	1
AK020711	1												Prkg2	1
AK028111	1												Prkra	1
AK029170	1												Prmt8	1
AK030236	1												Prnp	1
AK032255	1												Proc	1
AK036016	1												Prpf18	1
AK036072	1												Prpf3	1
AK037411	1												Prpf31	1
AK037592	1												Prpf39	1
AK040794	1												Prpmp5	1
AK041465	1												Prr14	1
AK042374	1												Prrt4	1
AK043780	1												Prtg	1
AK044750	1												Prx	1
AK044848	1												Psd3	1
AK046026	1												Psmb2	1
AK046661	1												Psmb3	1
AK048564	1												Psmb8	1
AK048846	1												Psmc3ip	1
AK048941	1												Psmc4	1
AK049295	1												Psmd1	1
AK051482	1												Psmg3	1
AK053727	1												Ptchd4	1
AK053994	1												Ptges2	1
AK077029	1												Ptges3	1
AK080484	1												Pth2r	1
AK083199	1												Pthlh	1
AK084157	1												Ptms	1
AK085695	1												Ptpn13	1
AK085827	1												Ptprq	1
AK087617	1												Pus1	1
AK087644	1												Pvalb	1
AK088233	1												Pwp1	1
AK131876	1												Qrich2	1
AK132634	1												R3hdm1	1
AK133155	1												Rabgap1l	1
AK133166	1												Rad54l2	1
AK134117	1												Ralgps2	1
AK134270	1												Ranbp1	1
AK134717	1												Rarb	1
AK136784	1												Rbm47	1
AK137356	1												Rbm5	1
AK137868	1												Rbms2	1
AK137985	1												Rbms3	1
AK138086	1												Rbpjl	1
AK138949	1												Rdh18-ps	1
AK140784	1												Repin1	1
AK140926	1												Resp18	1
AK141620	1												Retnlg	1
AK142135	1												Rfng	1
AK144448	1												Rgma	1
AK145614	1												Rgs22	1
AK157632	1												Rhox11	1
AK157878	1												Rhpn1	1
AK158152	1												Rif1	1
AK162036	1												Rimklb	1
AK162785	1												Rinl	1
AK162857	1												Rnaseh2a	1
AK163075	1												Rnf113a2	1
AK163333	1												Rnf14	1
AK164470	1												Rnf169	1
AK165076	1												Rnf32	1
AK168746	1												Rpap1	1
AK171712	1												Rpgrip1l	1
AK172714	1												Rph3al	1
AK197669	1												Rpl13a	1
AK215907	1												Rpl31	1
AU040320	1												Rps6ka2	1
AY358078	1												Rpusd1	1
Aacs	1												Rreb1	1
Aamp	1												Rsad2	1
Abca1	1												Rsbn1l	1
Abca14	1												Rsu1	1
Abca7	1												Rtel1	1
Abca9	1												Runx1t1	1
Abcb1b	1												Rwdd4a	1
Abcb4	1												S100a16	1
Abcb5	1												Sall4	1
Abcb6	1												Sap130	1
Abcb9	1												Scamp3	1
Abcc9	1												Scap	1
Abcd2	1												Scarb1	1
Abcg1	1												Scgb3a1	1
Abcg5	1												Sclt1	1
Abhd1	1												Scn11a	1
Abi1	1												Scyl3	1
Abi3	1												Sdk1	1
Abl1	1												Sec31b	1
Abra	1												Sema3b	1
Acaa1b	1												Sema6a	1
Acadsb	1												Senp3	1
Acadvl	1												2016-09-11	1
Acan	1												2016-09-02	1
Acat1	1												Serpina3h	1
Accn1/B830045N13Rik	1												Serpinb3c	1
Accs	1												Serpinc1	1
Ace2	1												Setdb2-phf11c	1
Ackr4	1												Sfr1	1
Acot2	1												Sfxn5	1
Acpp	1												Sgtb	1
Acss3	1												Sh2d4b	1
Actg1	1												Sh3d19	1
Actl7b	1												Sh3tc1	1
Actn4	1												Shank2	1
Acvr1	1												Shcbp1l	1
Acy1	1												Skida1	1
Acyp1	1												Skint1	1
Adam10	1												Skiv2l2	1
Adam29	1												Slc10a7	1
Adam33	1												Slc13a3	1
Adamts12	1												Slc15a2	1
Adamts16	1												Slc16a7	1
Adamts19	1												Slc16a9	1
Adamts20	1												Slc19a1	1
Adamts3	1												Slc22a18	1
Adamts6	1												Slc25a1	1
Adamts7	1												Slc25a23	1
Adamts9	1												Slc25a5	1
Adap2	1												Slc29a1	1
Adcy8	1												Slc2a1	1
Adcyap1r1	1												Slc2a4	1
Add3	1												Slc2a9	1
Adgra1	1												Slc35c1	1
Adgrb3	1												Slc38a2	1
Adgre5	1												Slc38a8	1
Adgrf2	1												Slc39a6	1
Adgrf5	1												Slc43a3	1
Adgrl2	1												Slc45a1	1
Adpgk	1												Slc47a1	1
Adra1b	1												Slc4a10	1
Adrb2	1												Slc5a8	1
Adssl1	1												Slc6a3	1
Aebp1	1												Slc7a3	1
Agbl4	1												Slc9a3r1	1
Agk	1												Slc9a7	1
Agmo	1												Slco1a1	1
Ago1	1												Slfnl1	1
Agtpbp1	1												Slit2	1
Agtr2	1												Smad2	1
Ahcyl1	1												Smarce1	1
Ahnak	1												Smim1	1
Ahsa2	1												Smim4	1
Aida	1												Smo	1
Aif1	1												Sncaip	1
Aifm1	1												Snf8	1
Aim1l	1												Snrnp25	1
Ak2	1												Snrnp35	1
Ak8	1												Snrpf	1
Akap8l	1												Snx12	1
Akap9	1												Snx20	1
Akna	1												Socs5	1
Akr1c14	1												Sorcs1	1
Aldh18a1	1												Sorcs2	1
Aldh1a2	1												Sp140	1
Aldh1l2	1												Spaca7	1
Aldoa	1												Spag17	1
Alg2	1												Spast	1
Alg5	1												Spire2	1
Alk	1												Sprr1a	1
Alkbh2	1												Sptan1	1
Alms1	1												Sptlc2	1
Alpk1	1												Srp68	1
Alpk3	1												Srprb	1
Amd1	1												Srr	1
Amer2	1												Ssh1	1
Amigo1	1												St5	1
Amz1	1												St6galnac1	1
Anapc15	1												St6galnac2	1
Anapc2	1												St8sia1	1
Angel2	1												Stat5a	1
Angpt1	1												Stat5b	1
Angpt2	1												Stim2	1
Ank1	1												Stk24	1
Ankef1	1												Stk38l	1
Ankfy1	1												Sult1c1	1
Ankib1	1												Supt5	1
Ankmy1	1												Susd4	1
Ankrd11	1												Suv420h1	1
Ankrd23	1												Swt1	1
Ankrd33	1												Syk	1
Ankrd35	1												Syne1	1
Ankrd36	1												Synm	1
Ankrd45	1												Synrg	1
Ankrd52	1												Taar2	1
Ankrd55	1												Tada3	1
Ankrd6	1												Taf15	1
Ankrd60	1												Tanc2	1
Ankrd7	1												Tbc1d9	1
Anks1b	1												Tbc1d9b	1
Anks3	1												Tbrg1	1
Ano4	1												Tcf12	1
Ano6	1												Tcl1b1	1
Anxa2	1												Tctn2	1
Anxa3	1												Tdrd3	1
Anxa5	1												Tdrd5	1
Anxa7	1												Tead1	1
Ap1g1	1												Tecr	1
Ap1g2	1												Tekt3	1
Ap1m1	1												Tenm3	1
Ap3b2	1												Terf2	1
Ap5z1	1												Tfap2a	1
Apba2	1												Tfap2e	1
Apbb3	1												Tgfbr3	1
Apc	1												Tha1	1
Apoa1	1												Thoc1	1
Apob	1												Thoc2	1
Apobec3	1												Thumpd1	1
Apoe	1												Timeless	1
Apol6	1												Tll1	1
Apold1	1												Tlr13	1
Apool	1												Tmc6	1
App	1												Tmem110	1
Aptx	1												Tmem132b	1
Arap3	1												Tmem132c	1
Arhgap23	1												Tmem132d	1
Arhgap28	1												Tmem184c	1
Arhgap44	1												Tmem199	1
Arhgap5	1												Tmem231	1
Arhgef10	1												Tmem41a	1
Arhgef16	1												Tmem54	1
Arhgef17	1												Tmem63b	1
Arhgef18	1												Tmem8c	1
Arhgef19	1												Tmpo	1
Arhgef2	1												Tmprss15	1
Arhgef26	1												Tmtc2	1
Arhgef39	1												Tnfaip8l1	1
Arhgef4	1												Tnks	1
Arl13a	1												Tnpo1	1
Arl5a	1												Tnr	1
Arl6	1												Tnrc6b	1
Armc4	1												Top3a	1
Armc5	1												Tor3a	1
Armc8	1												Tpbg	1
Armt1	1												Tpm1	1
Arnt2	1												Tpst2	1
Arntl2	1												Tpx2	1
Art2a-ps	1												Traf1	1
Asah1	1												Traf4	1
Asap3	1												Traf5	1
Asb11	1												Trav17	1
Asb17	1												Trim41	1
Ash2l	1												Trim66	1
Asph	1												Trim69	1
Aste1	1												Trim9	1
Asxl1	1												Trip11	1
Asxl2	1												Trmt6	1
Atf7ip	1												Trnau1ap	1
Atg2a	1												Tro	1
Atg9a	1												Trp63	1
Atm	1												Trpv5	1
Atmin	1												Tsc1	1
Atn1	1												Tsfm	1
Atp10a	1												Tsga10ip	1
Atp10b	1												Ttc13	1
Atp10d	1												Ttc16	1
Atp1b2	1												Ttc23	1
Atp2a3	1												Ttc23l	1
Atp2b3	1												Ttc25	1
Atp2c1	1												Ttc32	1
Atp2c2	1												Ttc41	1
Atp4a	1												Ttk	1
Atp5c1	1												Tubgcp5	1
Atp5f1	1												Tubgcp6	1
Atp6ap2	1												Tvp23a	1
Atp6v1d	1												Txndc2	1
Atp7b	1												Uba7	1
Atp8a1	1												Ubap2l	1
Atp8a2	1												Ubash3b	1
Atp8b1	1												Ube2e1	1
Atp8b4	1												Ube2j1	1
Atpaf1	1												Ube3a	1
Atxn7l1	1												Ubr5	1
Atxn7l2	1												Ucp3	1
Avp	1												Uggt2	1
Azi2	1												Ugt1a1	1
Azin1	1												Ugt1a6a	1
B020004C17Rik	1												Ugt3a2	1
B3galt5	1												Uhrf1bp1	1
B3gnt2	1												Ulk4	1
B4galnt2	1												Unc13b	1
B4galt2	1												Unc13d	1
B4galt6	1												Unc5d	1
B9d1	1												Urgcp	1
BC002163	1												Usp21	1
BC003331	1												Usp26	1
BC005624	1												Usp28	1
BC006965	1												Usp34	1
BC026585	1												Usp5	1
BC027072	1												Usp53	1
BC029853	1												Usp8	1
BC030867	1												Usp9y	1
BC039798	1												Utf1	1
BC062254	1												Utrn	1
BC096037	1												Vac14	1
BC147413	1												Vapa	1
Babam1	1												Vcam1	1
Bach2os	1												Vcan	1
Bag4	1												Vdr	1
Bag5	1												Vezf1	1
Bag6	1												Vipr1	1
Bahcc1	1												Vipr2	1
Batf2	1												Vmn1r202	1
Baz1b	1												Vmn1r232	1
Bbs1	1												Vmn1r74	1
Bbs4	1												Vmn1r77	1
Bcat2	1												Vmn2r19	1
Bche	1												Vmn2r90	1
Bckdk	1												Vmo1	1
Bcl2l11	1												Vps13a	1
Bcl2l15	1												Vps25	1
Bcl2l2	1												Vps26b	1
Bcor	1												Vps39	1
Bcorl1	1												Vps51	1
Bet1l	1												Vwf	1
Bfsp2	1												Wdr17	1
Bid	1												Wdr24	1
Bin1	1												Wdr26	1
Bin2	1												Wdr46	1
Birc6	1												Wdr81	1
Blm	1												Wdr91	1
Bmp10	1												Wiz	1
Bmp3	1												Wnt7a	1
Bmpr1b	1												Wrn	1
Bmx	1												Wwtr1	1
Bnip3l	1												Xkr5	1
Bpifb1	1												Xkr8	1
Brca2	1												Xpnpep1	1
Brd2	1												Xpo5	1
Brd8	1												Yeats2	1
Brip1os	1												Yeats4	1
Brpf1	1												Ythdc2	1
Brpf3	1												Zan	1
Brsk1	1												Zbtb11	1
Brwd1	1												Zbtb17	1
Bsn	1												Zbtb39	1
Btbd10	1												Zbtb43	1
Btk	1												Zbtb9	1
Btnl2	1												Zc2hc1c	1
Bub1	1												Zcwpw1	1
Bud13	1												Zdhhc15	1
Bud31	1												Zfand3	1
C030039L03Rik	1												Zfp101	1
C130021I20Rik	1												Zfp128	1
C1qtnf1	1												Zfp133-ps	1
C2cd2	1												Zfp180	1
C330007P06Rik	1												Zfp235	1
C430049B03Rik	1												Zfp275	1
C4b	1												Zfp398	1
C77080	1												Zfp467	1
C87499	1												Zfp507	1
C8g	1												Zfp516	1
C9	1												Zfp532	1
CK137956	1												Zfp534	1
Caap1	1												Zfp536	1
Cabin1	1												Zfp598	1
Cacna1e	1												Zfp629	1
Cacna1g	1												Zfp646	1
Cacna1h	1												Zfp870	1
Cacna1i	1												Zfp940	1
Cacna2d2	1												Zfyve26	1
Cacybp	1												Zkscan1	1
Calr4	1												Zmynd8	1
Camk2b	1												Znrd1as	1
Camk2d	1												Zscan22	1
Capn1	1												Zswim1	1
Capn2	1												Zswim8	1
Capn5	1												Zzef1	1
Capn9	1												abParts	1
Caprin1	1												mFLJ00251	1
Car10	1
Car15	1
Car9	1
Card11	1
Card6	1
Caskin1	1
Casp8	1
Cass4	1
Cast	1
Cat	1
Catsper3	1
Cbfa2t2	1
Cbfa2t3	1
Ccar2	1
Ccbl1	1
Ccdc108	1
Ccdc117	1
Ccdc124	1
Ccdc130	1
Ccdc138	1
Ccdc175	1
Ccdc178	1
Ccdc180	1
Ccdc186	1
Ccdc191	1
Ccdc28b	1
Ccdc30	1
Ccdc33	1
Ccdc38	1
Ccdc39	1
Ccdc40	1
Ccdc43	1
Ccdc47	1
Ccdc60	1
Ccdc63	1
Ccdc67	1
Ccdc73	1
Ccdc77	1
Ccdc7b	1
Ccdc80	1
Ccdc90b	1
Ccdc94	1
Ccl17	1
Ccl20	1
Ccl3	1
Ccl4	1
Ccnf	1
Ccnj	1
Ccnjl	1
Ccr1	1
Ccr7	1
Ccser2	1
Cct8l1	1
Cd101	1
Cd163l1	1
Cd177	1
Cd200r1	1
Cd22	1
Cd276	1
Cd2ap	1
Cd300c	1
Cd34	1
Cd6	1
Cd99l2	1
Cdc42bpg	1
Cdc7	1
Cdh12	1
Cdh22	1
Cdh24	1
Cdh9	1
Cdk12	1
Cdk14	1
Cdk5	1
Cdk5r1	1
Cdk5rap2	1
Cdkl4	1
Cdkl5	1
Cdkn2aip	1
Cdkn3	1
Cdrt4	1
Celsr1	1
Cemip	1
Cenpc1	1
Cenpw	1
Cep128	1
Cep131	1
Cep170b	1
Cep192	1
Cep290	1
Cep76	1
Cerkl	1
Ces1h	1
Ces2b	1
Cfap100	1
Cfap206	1
Cfap46	1
Cfap69	1
Cfhr2	1
Cftr	1
Cgnl1	1
Chad	1
Champ1	1
Chat	1
Chd3os	1
Chd6	1
Chd7	1
Chd8	1
Chic1	1
Chit1	1
Chl1	1
Chml	1
Chodl	1
Chordc1	1
Chrm1	1
Chrna2	1
Chrna6	1
Chst4	1
Churc1	1
Ciao1	1
Ciart	1
Cib3	1
Cilp2	1
Cit	1
Cited2	1
Ckap2l	1
Ckmt1	1
Clasp1	1
Clca1	1
Clca2	1
Clcnka	1
Cldn10	1
Cldn14	1
Cldn6	1
Clec16a	1
Clhc1	1
Clic5	1
Clic6	1
Clint1	1
Clip4	1
Clk1	1
Cln8	1
Clpb	1
Clspn	1
Clybl	1
Cma2	1
Cmbl	1
Cmc2	1
Cmya5	1
Cndp2	1
Cnep1r1	1
Cnksr1	1
Cnot3	1
Cnot7	1
Cnpy4	1
Cnr1	1
Cntfr	1
Cntn4	1
Cntnap4	1
Cntnap5c	1
Cntrob	1
Coa5	1
Cog6	1
Col10a1	1
Col11a2	1
Col14a1	1
Col1a2	1
Col20a1	1
Col27a1	1
Col4a5	1
Col5a2	1
Col8a2	1
Col9a2	1
Col9a3	1
Coq4	1
Coq9	1
Coro7	1
Cox11	1
Cplx4	1
Cpn1	1
Cpne5	1
Cpsf6	1
Cpt1b	1
Cpt1c	1
Crb1	1
Creb3l1	1
Crebrf	1
Crhr2	1
Crim1	1
Crlf1	1
Crot	1
Crtac1	1
Crxos	1
Cs	1
Csf1r	1
Csprs	1
Csrnp3	1
Csrp1	1
Ctgf	1
Cth	1
Ctnnal1	1
Ctnnd1	1
Ctnnd2	1
Ctns	1
Ctrb1	1
Cts6	1
Cts8	1
Ctsd	1
Cttnbp2	1
Cul4a	1
Cul9	1
Cxadr	1
Cxcr2	1
Cyb5r3	1
Cybb	1
Cylc1	1
Cyp17a1	1
Cyp20a1	1
Cyp26c1	1
Cyp2d22	1
Cyp2d9	1
Cyp2w1	1
Cyp3a13	1
Cyp46a1	1
Cyp4f13	1
Cyp4f39	1
Cysrt1	1
Cytip	1
D130043K22Rik	1
D2Wsu81e	1
D3Ertd254e	1
D430041D05Rik	1
D630003M21Rik	1
DQ072390	1
DQ554303	1
DQ715827	1
Daam2	1
Dapk2	1
Dars2	1
Dbh	1
Dbn1	1
Dbr1	1
Dchs1	1
Dctn1	1
Dctn2	1
Dcxr	1
Ddhd1	1
Ddias	1
Ddit4l	1
Ddr2	1
Ddx11	1
Ddx17	1
Ddx18	1
Ddx39b	1
Ddx49	1
Ddx50	1
Ddx55	1
Ddx6	1
Def6	1
Defb25	1
Dennd4a	1
Dennd6a	1
Denr	1
Depdc5	1
Dera	1
Desi1	1
Dffa	1
Dgat2	1
Dhcr7	1
Dhrs7	1
Dhx29	1
Dhx9	1
Diablo	1
Diaph3	1
Dicer1	1
Dido1	1
Dimt1	1
Dirc2	1
Dleu2	1
Dlg3	1
Dlgap5	1
Dll1	1
Dll3	1
Dmbt1	1
Dmgdh	1
Dnah10	1
Dnah17	1
Dnah2	1
Dnaic1	1
Dnajb4	1
Dnajc10	1
Dnajc13	1
Dnajc21	1
Dnajc27	1
Dnajc4	1
Dnajc5	1
Dnajc7	1
Dnase2a	1
Dnase2b	1
Dnmt3l	1
Dnpep	1
Doc2b	1
Dock11	1
Dock2	1
Dock3	1
Dock4	1
Dock5	1
Dock7	1
Dock9	1
Dok5	1
Dpf2	1
Dpp6	1
Dpysl2	1
Dpysl3	1
Dqx1	1
Drc7	1
Drd5	1
Dsc1	1
Dsc2	1
Dscaml1	1
Dsel	1
Dsg1a	1
Dsp	1
Dst	1
Dtnb	1
Dus3l	1
Dusp16	1
Dvl2	1
Dxo	1
Dync1h1	1
Dync1i2	1
Dynll2	1
Dyrk4	1
Dzip1l	1
E130309D02Rik	1
E130310I04Rik	1
E2f8	1
E430018J23Rik	1
E4f1	1
E530001F21Rik	1
Eda	1
Edem1	1
Edil3	1
Efcab11	1
Efr3a	1
Egfem1	1
Egr1	1
Ehbp1l1	1
Ehd2	1
Ehd3	1
Ehmt1	1
Ei24	1
Eif2a	1
Eif2d	1
Eif3c	1
Eif3k	1
Eif4a3	1
Eif4g3	1
Elavl3	1
Eldr	1
Elf4	1
Elf5	1
Elmo1	1
Elmo2	1
Eln	1
Elp3	1
Emc3	1
Eme2	1
Eml5	1
Enc1	1
Enho	1
Entpd3	1
Eomes	1
Epb41	1
Epb41l2	1
Epb41l4a	1
Epg5	1
Epha1	1
Epha10	1
Epha2	1
Ephb1	1
Ephb2	1
Ephb6	1
Ephx1	1
Epyc	1
Erbb2	1
Erbb4	1
Ercc2	1
Ercc8	1
Ergic3	1
Erp27	1
Esp3	1
Ets2	1
Etv6	1
Evi5	1
Evpl	1
Exoc1	1
Exog	1
Exosc5	1
Exosc9	1
Eya1	1
Eya4	1
F13a1	1
Fabp1	1
Fabp7	1
Faf2	1
Fam124b	1
Fam126b	1
Fam129b	1
Fam129c	1
Fam136a	1
Fam160a2	1
Fam160b2	1
Fam184b	1
Fam195b	1
Fam198a	1
Fam20a	1
Fam210a	1
Fam213a	1
Fam214b	1
Fam227a	1
Fam234b	1
Fam26f	1
Fam46d	1
Fam57b	1
Fam65b	1
Fam65c	1
Fam76b	1
Fam83c	1
Fam83e	1
Fam83h	1
Fan1	1
Fank1	1
Far2	1
Farp2	1
Farsb	1
Fasn	1
Fastk	1
Fastkd1	1
Fat1	1
Fat4	1
Fau	1
Fbn2	1
Fbxl13	1
Fbxl14	1
Fbxl20	1
Fbxl21	1
Fbxl5	1
Fbxo22	1
Fbxo25	1
Fbxo36	1
Fbxo40	1
Fbxo7	1
Fbxw11	1
Fbxw4	1
Fcgbp	1
Fchsd1	1
Fcrl5	1
Fer	1
Fer1l5	1
Fes	1
Fgd5	1
Fgf1	1
Fgf13	1
Fgf14	1
Fgf23	1
Fgfr1op2	1
Fggy	1
Fgl1	1
Fgr	1
Fhad1	1
Fhl3	1
Fhod3	1
Figla	1
Fip1l1	1
Fkbp4	1
Fkbp5	1
Flt1	1
Flt4	1
Flywch1	1
Fmn2	1
Fmr1nb	1
Fn1	1
Fndc3c1	1
Fnip2	1
Focad	1
Folr2	1
Foxa1	1
Foxa3	1
Foxc1	1
Foxn1	1
Foxp2	1
Fra10ac1	1
Frem1	1
Frem2	1
Frk	1
Frmd3	1
Frmd4a	1
Frmd6	1
Frmpd1	1
Frmpd3	1
Frmpd4	1
Fry	1
Fscb	1
Fsd1l	1
Fstl5	1
Fubp1	1
Fuca1	1
Fus	1
Fut1	1
Fyb	1
Fzr1	1
G530011O06Rik	1
Gab1	1
Gabbr1	1
Gabra1	1
Gabrg3	1
Gabrr1	1
Gad1	1
Gale	1
Galns	1
Galnt15	1
Galnt18	1
Galnt2	1
Galnt3	1
Galnt4	1
Galnt6	1
Galr2	1
Ganab	1
Gapt	1
Gapvd1	1
Garnl3	1
Gars	1
Gata2	1
Gc	1
Gcn1l1	1
Gcnt4	1
Gdf1	1
Gdf15	1
Gdpd1	1
Gfm2	1
Gfod1	1
Gfod2	1
Gfpt2	1
Ggps1	1
Ghrh	1
Gipr	1
Git1	1
Git2	1
Gja1	1
Gldc	1
Glipr1l1	1
Glrx2	1
Gls2	1
Glt8d2	1
Gltp	1
Gm10228	1
Gm10229	1
Gm10324	1
Gm10364	1
Gm10389	1
Gm10635	1
Gm1070	1
Gm10754	1
Gm10789	1
Gm10814	1
Gm1141	1
Gm11532	1
Gm11541	1
Gm11545	1
Gm11562	1
Gm11569	1
Gm11710	1
Gm12185	1
Gm12250	1
Gm12295	1
Gm13242	1
Gm13498	1
Gm14124	1
Gm14459	1
Gm15292	1
Gm15401	1
Gm16287	1
Gm16386	1
Gm17455	1
Gm17484	1
Gm17821	1
Gm20741	1
Gm21319	1
Gm21951	1
Gm4759	1
Gm4922	1
Gm4981	1
Gm4984	1
Gm5134	1
Gm525	1
Gm5478	1
Gm5592	1
Gm5712	1
Gm5800	1
Gm5885	1
Gm595	1
Gm6040	1
Gm609	1
Gm6402	1
Gm6588	1
Gm6614	1
Gm6815	1
Gm7173	1
Gm773	1
Gm8234	1
Gm8267	1
Gm839	1
Gm8787	1
Gm8994	1
Gm973	1
Gmcl1	1
Gmds	1
Gmeb1	1
Gna13	1
Gna14	1
Gna15	1
Gnai2	1
Gnat1	1
Gnb3	1
Gnb4	1
Gng2	1
Gngt1	1
Gnl2	1
Gnpat	1
Gnptab	1
Golga7	1
Golgb1	1
Got2	1
Gpa33	1
Gpatch3	1
Gpcpd1	1
Gpr101	1
Gpr158	1
Gpr174	1
Gpr179	1
Gpr19	1
Gpr39	1
Gpr45	1
Gpr55	1
Gpr62	1
Gpr89	1
Gprasp2	1
Gprc5b	1
Gprc5c	1
Gprc6a	1
Gprin1	1
Gpt	1
Gpx8	1
Gramd1a	1
Gramd1b	1
Grhl1	1
Gria2	1
Gria4	1
Grik5	1
Grina	1
Grk1	1
Grk4	1
Grm4	1
Grn	1
Gsdma3	1
Gsdmc4	1
Gsg1	1
Gsk3b	1
Gsn	1
Gsr	1
Gsta3	1
Gtdc1	1
Gtf2e1	1
Gtf2h3	1
Gtf2i	1
Gtf3c1	1
Gtpbp3	1
Gtse1	1
Gucy2e	1
Gucy2f	1
Gucy2g	1
Gulo	1
Gulp1	1
Gusb	1
Gypa	1
Gzmd	1
Gzmn	1
[truncated: 1,650 more rows]

## Sheet: HF_S8
Klra22	35		CPDB Gene set analysis (candidate gene=3, p-value<0.05)										Corrected 12/2/16
BC048546	34		p-value	q-value	pathway	members_input_overlap_geneids	# of input members	size	effective_size	source	members_input_overlap		Polr1a	27
Polr1a	30		2.7104e-07	0.000147988	Transmembrane transport of small molecules	Ano8; Slc35a2; Slc22a18; Nup107; Slc22a16; Ano6; Ano7; Ano2; Slc6a13; Slc6a11; Slc6a14; Sgk2; Scnn1g; Slc39a6; Abcg1; Abcg5; Slc2a9; Slc2a7; Gabrr1; Slc2a4; Slc2a2; Slc2a1; Atp2c2; Slco1a1; Gngt1; Trpm4; Gabra1; Trpm1; Slc6a3; Slc6a2; Abcc9; Slc15a2; Slc15a3; Slc15a1; Atp6v1d; Nup98; Nup93; Slc22a7; Atp1a3; Slc22a3; Slc18a2; Slc18a1; Slc22a8; Atp8a1; Wnk2; Gng4; Gng5; Gng2; Nupl1; Clcnka; Heph; A…	136	77706; 243634; 63993; 63959; 232341; 75750; 20525; 76408; 382014; 13162; 12724; 11979; 15203; 28248; 117591; 243616; 404545; 236915; 214111; 103468; 19879; 20503; 104111; 26874; 338370; 27409; 235574; 73834; 223921; 20544; 233979; 14706; 18400; 11980; 72124; 114644; 14699; 65221; 27421; 54563; 12725; 381417; 269966; 14412; 236727; 22232; 26570; 20497; 20528; 18669; 56774; 94178; 11982; 228368; 21…	499	496	Reactome		Urb1	24
Urb1	29		1.08916e-06	0.000284938	XPodNet - protein-protein interactions in the podocyte expanded by STRING	Usp8; Npr1; Ncoa1; Gja1; Itsn1; Ptpn12; Invs; Gab1; Magi1; Insr; Fyb; Pecam1; Itgb3; Anxa2; Sh2d4a; Zfp128; Tob2; Ptger4; Sp1; Bid; Fyn; Hsp90ab1; Ptpn13; Inadl; Plec; Git1; Matr3; Psen2; Homer3; Flt1; Mpz; Gria2; Sytl4; Isl1; Micall2; Plekhh2; Ncstn; Tiam1; Kif17; Cdk5r1; Abl1; Vangl2; Crim1; Cldn6; Slc6a3; Cxadr; Mapk9; Dicer1; Erbb4; Sema3f; Cd22; Plxna1; Pik3c2a; Dock4; Agrn; Ptprf; Nid1; Nph…	205	17528; 231470; 72145; 20963; 13162; 18810; 11600; 14219; 21848; 243833; 21844; 17220; 13544; 74244; 13543; 18073; 19876; 17984; 74126; 26396; 15481; 11864; 13860; 16404; 18109; 12122; 12125; 12569; 93742; 74053; 16531; 74055; 19248; 13643; 73181; 22288; 12050; 18510; 13052; 18707; 18704; 18709; 18708; 19249; 56717; 14360; 13505; 16392; 12695; 12753; 29817; 108058; 19277; 21872; 53885; 16443; 8376…	831	827	Wikipathways		Ptcd3	17
Klra6	28		1.56559e-06	0.000284938	ECM-receptor interaction - Mus musculus (mouse)	Fn1; Tnxb; Reln; Itgb3; Itgb4; Comp; Hspg2; Col5a2; Col5a3; Col4a5; Col4a1; Col3a1; Lamb3; Tnr; Thbs1; Col27a1; Col1a2; Col6a3; Col6a4; Col6a6; Itga9; Lama3; Lama4; Col11a2; Chad; Cd44; Itga2; Itga4; Itga7; Agrn; Itga11; Itga2b; Lamc2; Vwf; Itga1	35	12815; 16401; 16404; 12825; 12826; 12830; 12832; 12835; 12843; 12845; 12643; 16398; 16399; 373864; 53867; 109700; 104099; 15530; 68553; 16416; 12505; 19699; 245026; 21825; 11603; 22371; 192897; 16774; 16775; 16780; 16782; 14268; 21960; 81877; 319480	87	87	KEGG		Ankrd26	16
Klra18	25		1.32674e-05	0.001811	Focal adhesion - Mus musculus (mouse)	Rac2; Myl12b; Fn1; Actn4; Pik3cd; Tnxb; Mylk; Gsk3b; Capn2; Hgf; Parva; Flt4; Igf1r; Mylk3; Akt2; Actg1; Comp; Pik3cb; Fyn; Col5a2; Col5a3; Col4a5; Ppp1r12b; Arhgap5; Lamb3; Flt1; Parvg; Col4a1; Tnr; Itgb3; Prkcg; Thbs1; Itgb4; Col27a1; Col1a2; Pik3r2; Pik3r1; Col3a1; Col6a3; Mapk9; Cav2; Col6a4; Col6a6; Erbb2; Itga9; Pdgfra; Lama3; Lama4; Chad; Col11a2; Ppp1ca; Itga2b; Itga2; Itga4; Pik3r5; Itga…	63	12815; 16401; 16404; 12825; 12826; 12830; 12832; 12835; 12843; 12845; 12334; 18479; 67938; 11855; 329251; 12643; 16398; 16399; 64099; 19045; 373864; 53867; 16001; 109700; 14360; 104099; 60595; 16416; 11465; 320207; 19699; 12540; 13866; 18707; 18708; 18709; 11652; 245026; 74769; 56637; 18752; 21825; 26420; 22371; 12390; 192897; 15234; 16774; 16775; 16780; 16782; 19354; 107589; 14254; 14257; 213435…	206	206	KEGG		Dnah6	11
Klra7	24		2.80016e-05	0.00305777	SLC-mediated transmembrane transport	Slc9a7; Slc35a2; Slc22a18; Nup107; Slc22a16; Nup93; Slc16a7; Slc8a3; Slc12a4; Slc5a11; Slc38a2; Slc22a3; Slc6a13; Slc18a2; Slc18a1; Gm14085; Slc22a8; Slc6a11; Slc6a14; Slc44a4; Nup133; Nup54; Nup98; Slc9a1; Slc16a1; Slc2a4; Nupl1; Nup155; Heph; Slc39a6; Slc25a10; Slc9a4; Slc9a6; Slco3a1; Slc10a6; Slc2a9; Slc4a10; Slc2a7; Slc2a6; Slc22a21; Slc28a1; Slc7a11; Slc2a1; Slc2a2; Slc15a2; Slco1a1; Slc12a…	72	108116; 20526; 22232; 63993; 108114; 26570; 20497; 63959; 75750; 20525; 56517; 228368; 20519; 20528; 20541; 114479; 110877; 110895; 434203; 15203; 233836; 56774; 28248; 27376; 67473; 117591; 243616; 20538; 59033; 214111; 103468; 19879; 214084; 11998; 20503; 56643; 236794; 70840; 70129; 216225; 71805; 110893; 71844; 435818; 223921; 20544; 13162; 26569; 57738; 18400; 231583; 234865; 72124; 114644; …	249	249	Reactome		Immt	9
Klra9	20		3.6727e-05	0.00334216	PI3K-Akt signaling pathway - Mus musculus (mouse)	Insr; Itgb3; Itgb4; Hsp90ab1; Creb3l1; Col3a1; Lamb3; Atf2; Thbs1; Akt2; Col1a2; Gngt1; Fgf1; Lamc2; Fn1; Pkn3; Ppp2r2a; Ppp2r2c; Gsk3b; Ifnar1; Reln; Irs1; Col5a2; Col5a3; Gng4; Gng5; Gng2; Angpt2; Fgfr4; Angpt1; Cdkn1b; Osmr; Sgk2; Itga9; Lama3; Lama4; Chad; Itga2b; Itga2; Rps6kb1; Rps6kb2; Kras; Tnxb; Lpar2; Lpar6; Lpar4; Comp; Pik3cb; Pik3cd; Epha2; Col4a5; Col4a1; Bcl2l11; Tnr; Ppp2r3a; Csf1…	94	16398; 16399; 16401; 16404; 235542; 16416; 16452; 16453; 18595; 16653; 18707; 18708; 18709; 12576; 71978; 26931; 78134; 12643; 14695; 14696; 14699; 14702; 14706; 14707; 12669; 192897; 16774; 16775; 16780; 16782; 27379; 20963; 12815; 12825; 12826; 12830; 12832; 12835; 12843; 12845; 27219; 74343; 53867; 12978; 320207; 53978; 72508; 15234; 244650; 68553; 16196; 74769; 373864; 109700; 64654; 15516; 1…	356	348	KEGG		Mrpl35	8
Klra5	19		4.40081e-05	0.00343263	IL-6 signaling Pathway	Ncoa1; Ppp2r2a; Eif2a; Gsk3b; Fes; Mapt; Rps6ka2; Pik3r2; Fyn; Fgr; Map2k2; Foxo1; Map2k6; Map2k4; Bmx; Stat3; Ppp2r3a; Prkcd; Map3k4; Cdk5r1; Ppp2r2c; Pik3r1; Tyk2; Gab1; Crebbp; Erbb2; Rps6kb1; Stat5b; Stat5a; Jak2; Cdk5; Hsp90aa1; Ep300; Btk; Ppp2r5c	35	17762; 20848; 54721; 56637; 15519; 20851; 26407; 26931; 328572; 235542; 14360; 71978; 20112; 14191; 26396; 26399; 26398; 13866; 12914; 17977; 56458; 12229; 14388; 72508; 12569; 12568; 18753; 229317; 269643; 18709; 18708; 20850; 14159; 16452; 12169	99	99	Wikipathways		Gm2022	7
Mroh2a	19		0.000130845	0.00845623	Focal Adhesion	Rac2; Fn1; Fyn; Tnxb; Mylk; Gsk3b; Reln; Capn1; Hgf; Itgb3; Actg1; Col5a3; Pik3cb; Pik3cd; Fgr; Col5a2; Map2k2; Map2k6; Col4a1; Col3a1; Lamb3; Flt1; Itgad; Itgae; Tnr; Thbs1; Akt2; Pik3r4; Mapk6; Pik3r2; Pik3r1; Arhgap5; Farp2; Mapk9; Cav2; Itgb4; Erbb2; Itga9; Pdgfra; Lama3; Lama4; Col11a2; Chad; Itga2b; Itga2; Itga4; Pik3r5; Itga7; Itga11; Lamc2; Col1a2; Vwf; Pak1; Cdc42	54	22371; 56637; 12832; 319480; 381924; 11465; 192897; 16774; 16775; 12825; 12826; 11652; 14268; 19354; 16416; 107589; 16780; 16782; 14191; 12390; 26396; 18595; 26399; 50772; 13866; 16407; 16404; 12643; 12843; 104099; 15234; 16398; 16399; 16401; 21825; 75669; 18479; 19699; 12333; 227377; 14254; 11855; 53867; 21960; 18707; 320207; 18709; 18708; 12815; 74769; 12540; 14360; 26420; 81877	182	182	Wikipathways		Grm7	7
Muc4	19		0.000139388	0.00845623	Cholinergic synapse - Mus musculus (mouse)	Gngt1; Camk2d; Pik3cd; Cacna1c; Camk2a; Camk2b; Gnb3; Akt2; Gng5; Gnao1; Pik3cb; Fyn; Cacna1f; Gng4; Creb3l1; Gng2; Gnb4; Itpr3; Itpr1; Gnai2; Cacna1a; Adcy5; Adcy7; Adcy3; Adcy8; Prkcg; Chrna6; Pik3r2; Pik3r1; Plcb4; Kcnq5; Pik3r5; Chrm1; Jak2; Chat; Slc5a7; Kras	37	12288; 74769; 12322; 12323; 16438; 16440; 16452; 226922; 12647; 14360; 18798; 108058; 104111; 11440; 320207; 11513; 11514; 16653; 18707; 18708; 18709; 26427; 18752; 14678; 14681; 14695; 14696; 14699; 14702; 14706; 14707; 54652; 12669; 224129; 11652; 63993; 12286	114	112	KEGG		Krtap19-3	7
Ankrd26	17		0.00016698	0.00911708	Disease	Apoe; Apob; Psen2; Gab1; Wwtr1; Nmt2; Tfdp1; Slc19a1; Sp1; Fyn; Gns; Ncan; Mthfr; Slc2a1; Ncstn; Pde6a; Gngt1; Fgf1; Erbb2; Hist4h4; Erbb4; Arhgef18; Stat5b; Stat5a; Nmnat2; Ncor2; Shmt1; Atp6v1d; Tbl1x; Ncf2; Idh1; Hexb; Gsk3b; Dll1; Fasn; Acacb; Irs1; Fgf23; Gnat1; Fgfr4; Adcy5; Adcy7; Stat3; Adcy3; Cdkn1b; Adcy8; Cd86; Mtrr; Nos3; Gusb; Ppp1ca; Parp1; Rps6kb2; Slc26a1; Lpl; Ncor1; Eps15l1; Apo…	146	14164; 16591; 20848; 21885; 20525; 102098; 56307; 20442; 18707; 23888; 77590; 14685; 56375; 21781; 214111; 13058; 14734; 320332; 244650; 16438; 12576; 73834; 319901; 18708; 20544; 19674; 20850; 70266; 20425; 81004; 16653; 17970; 14699; 104111; 18753; 108156; 14360; 319152; 17921; 210009; 11807; 53418; 56324; 18595; 56458; 26396; 56424; 20844; 66354; 15519; 170749; 18126; 21372; 20509; 20683; 1697…	608	605	Reactome		Mroh2a	7
Hjurp	17		0.000542314	0.0269185	Insulin Signaling	Snap25; Rac2; Kif5b; Gsk3b; Map3k10; Map3k12; Map3k14; Pik3r2; Tsc2; Tsc1; Igf1r; Map4k2; Akt2; Sgk2; Pik3cb; Pik3cd; Insr; Prkcd; Map2k2; Foxo1; Map2k6; Map2k4; Gab1; Slc2a4; Ehd2; Ehd1; Map3k1; Rps6ka2; Slc2a1; Map3k5; Pfkm; Pik3r4; Mapk6; Map3k4; Pik3r1; Mapk9; Irs1; Egr1; Rps6kb1; Pik3c2a; Cbl; Rps6kb2; Ptprf; Mtor; Pik3c2g; Stxbp4	46	18642; 20913; 56637; 64930; 259300; 16001; 12402; 20528; 22084; 19268; 26401; 26404; 26407; 26408; 16573; 50772; 20614; 26412; 20112; 20525; 26396; 26399; 26398; 19354; 26420; 13660; 56458; 14388; 16337; 75669; 72508; 58988; 18753; 53859; 18707; 18705; 18704; 18709; 18708; 56717; 74769; 13653; 269881; 27219; 16367; 11652	157	157	Wikipathways		Muc4	7
Mpo	17		0.00071534	0.0310127	Axon guidance - Mus musculus (mouse)	Dpysl2; Robo1; Fyn; Robo2; Gsk3b; Fes; Rac2; Plxnb2; Plxnb3; Lrrc4c; Epha6; Limk1; Epha3; Epha2; Epha1; Gnai2; Nfatc4; Efnb3; Sema3b; Slit3; Slit2; Abl1; Sema4c; Sema6c; Sema6a; Ephb2; Sema3c; Ephb1; Ephb6; Sema3g; Sema3f; Plxna3; Plxna1; Unc5d; Cdk5; Ppp3cb; Cdc42; Pak1; Kras	39	13835; 13836; 13837; 13840; 13844; 14360; 18479; 20563; 20564; 11350; 268902; 19056; 12934; 13848; 12540; 218877; 16653; 12568; 140570; 140571; 56637; 13643; 14159; 14678; 270190; 210801; 20347; 20348; 20350; 20353; 20358; 20360; 19354; 18844; 18846; 241568; 19876; 73181; 16885	129	129	KEGG		Synj1	7
Ptcd3	17		0.000738398	0.0310127	Protein digestion and absorption - Mus musculus (mouse)	Eln; Atp1b2; Atp1a3; Slc8a3; Mep1b; Slc38a2; Col5a2; Col5a3; Col4a5; Ctrb1; Col4a1; Col3a1; Col7a1; Col22a1; Col14a1; Col27a1; Col1a2; Ace2; Slc8a1; Col6a3; Col6a4; Col12a1; Col6a6; Col11a2; Slc7a9; Cpa1; Col9a2; Col9a3; Slc15a1	29	232975; 12816; 12818; 12825; 12826; 12832; 12835; 12836; 12840; 12843; 20541; 69700; 12815; 373864; 53867; 109697; 11932; 67760; 12830; 30962; 12841; 110893; 245026; 56643; 70008; 17288; 13717; 66473; 68553	88	88	KEGG		Tgfbr3	7
Ints10	15		0.000873804	0.0340784	Platelet homeostasis	Stim1; Mrvi1; Nos3; Apob; Atp2a3; Pde1b; Gnas; Prkg2; Nos2; Fgr; Pde2a; Gng2; Atp2b2; Slc8a1; Atp2b3; Slc8a3; Itpr1; Pla2g4a; Itpr3	19	18127; 238055; 17540; 11941; 207728; 16438; 18126; 14191; 53313; 14683; 110893; 18783; 20866; 19092; 14702; 20541; 320707; 18574; 16440	50	50	Reactome		Tiam1	7
Dnah6	14		0.00132224	0.0380531	Regulation of Lipid Metabolism by Peroxisome proliferator-activated receptor alpha (PPARalpha)	Ncoa2; Ncoa1; Tbl1x; Tbl1xr1; Chd9; Med1; Crebbp; Fabp1; Ncor2; Ncor1	10	14080; 17978; 81004; 19014; 20602; 20185; 109151; 21372; 17977; 12914	20	20	Reactome		Zfp9	7
Als2	13		0.00134334	0.0380531	G Protein Signaling Pathways	Gnas; Pde1b; Gnb3; Akap5; Akap1; Gnao1; Gna14; Gng4; Gng5; Gna15; Itpr1; Gnai2; Gna13; Adcy5; Akap6; Adcy7; Slc9a1; Adcy3; Adcy8; Prkcd; Prkcg; Akap9; Gngt1; Pde4b; Pde4c; Pde4d; Prkd3; Akap13; Kras	29	14678; 14676; 14675; 14674; 14695; 14699; 16653; 14683; 14681; 11514; 11513; 110385; 224129; 18578; 238871; 75292; 16438; 18752; 18753; 14707; 14706; 20544; 75547; 18574; 11640; 238276; 238161; 100986; 104111	91	91	Wikipathways		4932438H23Rik	6
Gm2022	13		0.00136035	0.0380531	Ion channel transport	Ano8; Atp4a; Tpcn2; Ano6; Ano7; Ano2; Trpv5; Atp1a3; Tpcn1; Sgk2; Atp2a3; Atp10a; Atp8a1; Scnn1g; Gabrg3; Trpc1; Clcnka; Trpa1; Atp2c1; Arhgef9; Wnk2; Gabrr1; Wnk1; Atp2c2; Atp8b1; Mcoln1; Mcoln3; Trpm4; Gabra1; Trpm1; Trpc4ap; Nalcn; Clcn3; Clcn2; Atp1b2; Unc80; Atp2b3; Atp2b2; Atp7b	39	68667; 243634; 27219; 171166; 20278; 232341; 382014; 329178; 14408; 12724; 277328; 11979; 11941; 75607; 94178; 14394; 404545; 236915; 11944; 252972; 11932; 12733; 54670; 105722; 338370; 235574; 233979; 194352; 320707; 22063; 11980; 14407; 17364; 56407; 12725; 232975; 11982; 53313; 69047	133	133	Reactome		Aak1	6
Klra1	13		0.00136106	0.0380531	Alpha6-Beta4 Integrin Signaling Pathway	Fyn; Dst; Dsp; Itgb4; Pik3cb; Pik3cd; Irs1; Smad2; Cd151; Plec; Lamb3; Mst1r; Prkcd; Pik3r2; Pik3r1; Abl1; Trp73; Erbb2; Lama3; Erbb2ip; Mtor; Lamc2; Pak1	23	18479; 18707; 18709; 18708; 74769; 14360; 16780; 16782; 18753; 192897; 19882; 18810; 13866; 22062; 16367; 13518; 56717; 12476; 17126; 109620; 11350; 59079; 16774	67	67	Wikipathways		Cbr1	6
Klra17	13		0.00138731	0.0380531	Alzheimers Disease	Aph1a; Apoe; Capn1; Psen2; Cacna1c; Casp8; Gsk3b; Capn2; Mapt; Lrp1; Atp2a3; Bid; Adam10; Itpr3; Itpr1; Ncstn; Lpl; Cdk5r1; Cacna1f; Nae1; Ide; Plcb4; App; Tnfrsf1a; Cdk5; Ppp3cb	26	12568; 12333; 15925; 53313; 11820; 56637; 17762; 11487; 59287; 12370; 54652; 18798; 19056; 226548; 11816; 21937; 16438; 16956; 16440; 12288; 19165; 12122; 12334; 12569; 16971; 234664	79	79	Wikipathways		Cct6a	6
Pzp	12		0.00139389	0.0380531	Pentose phosphate pathway - Mus musculus (mouse)	Pgd; Taldo1; Prps1l3; Pgls; Pfkm; H6pd; Pfkp; G6pdx; Rbks; Fbp1; Aldoa; Tkt; Dera	13	110208; 232449; 11674; 328099; 71336; 14121; 14381; 18642; 21881; 56421; 100198; 21351; 66171	30	30	KEGG		Gm1965	6
Unc13a	12		0.00156235	0.0399154	Calcium signaling pathway - Mus musculus (mouse)	Cacna1h; Adora2a; Nos2; Nos3; Gnas; Camk2d; Pde1b; Cacna1c; Ptgfr; Camk2b; Cacna1g; Adcy7; Slc25a5; P2rx5; Adra1b; Atp2a3; Drd5; Mylk; Gna14; Gna15; Slc25a31; Cacna1a; Cacna1e; Itpr3; Itpr1; Plce1; Adcy3; Adcy8; Pdgfra; Prkcg; Camk2a; Cacna1i; Adrb2; Cacna1f; Oxtr; Slc8a1; Slc8a3; Phkb; Atp2b3; Erbb2; Stim1; Stim2; Plcb4; Erbb4; Mylk3; Chrm1; Plcd3; Hrh1; Ppp3cb; Atp2b2	50	12288; 12290; 12291; 104111; 12322; 12323; 13866; 13869; 16438; 16440; 20541; 53313; 107589; 18126; 15465; 19056; 73333; 19220; 72469; 116873; 18574; 108058; 18595; 11941; 11548; 13492; 320707; 102093; 18127; 11514; 11540; 11555; 110893; 18752; 74055; 14675; 14676; 14683; 94045; 18798; 58226; 54652; 12669; 20866; 213435; 239556; 11513; 11740; 18430; 12286	183	182	KEGG		Krtap19-2	6
Vmn2r121	12		0.00166565	0.0399154	Glutamatergic synapse - Mus musculus (mouse)	Gnas; Gnb4; Cacna1c; Gnb3; Shank2; Gng5; Slc38a3; Slc38a2; Gnao1; Gng4; Trpc1; Gng2; Cacna1a; Itpr3; Homer3; Itpr1; Gnai2; Gls2; Adcy5; Adcy7; Adcy3; Grik2; Adcy8; Grik5; Prkcg; Gngt1; Pla2g4a; Plcb4; Gria2; Gria4; Grm8; Grm4; Ppp3cb; Grm7	34	12288; 108073; 22063; 16438; 16440; 19056; 14699; 268934; 14702; 104111; 67760; 11513; 11514; 18752; 14678; 14681; 14683; 18783; 210274; 14695; 14696; 18798; 14706; 14707; 224129; 216456; 26558; 14800; 14802; 14806; 14809; 76257; 14823; 12286	115	113	KEGG		Paxbp1	6
Ankfn1	11		0.00168142	0.0399154	Semaphorin interactions	Dpysl2; Myl12b; Gsk3b; Fes; Rac2; Dpysl3; Plxnb3; Limk1; Fyn; Hsp90ab1; Plxnd1; Myh10; Cdk5r1; Sema6a; Erbb2; Farp2; Plxna3; Itga1; Plxna1; Cdk5; Hsp90aa1; Pak1	22	16885; 14159; 19354; 109700; 18846; 12569; 67938; 12568; 227377; 77579; 15519; 12934; 14360; 20358; 18844; 56637; 22240; 18479; 140571; 67784; 13866; 15516	64	64	Reactome		A2m	5
Col6a6	11		0.00190032	0.0419981	Circadian entrainment - Mus musculus (mouse)	Cacna1h; Cacna1i; Gnas; Camk2d; Gnb4; Cacna1c; Camk2a; Camk2b; Cacna1g; Prkg2; Rasd1; Gnao1; Gng4; Gng5; Gng2; Itpr3; Itpr1; Gnai2; Adcy5; Adcy7; Adcy3; Adcy8; Prkcg; Per1; Gnb3; Gngt1; Adcyap1r1; Plcb4; Gria2; Gria4	30	12288; 12291; 12322; 12323; 16438; 16440; 14699; 19092; 18798; 108058; 58226; 104111; 18626; 11513; 11514; 11517; 18752; 14678; 14681; 14683; 14695; 14696; 14702; 14706; 14707; 224129; 239556; 14800; 14802; 19416	99	97	KEGG		AK052920	5
Immt	11		0.00193007	0.0419981	Dopaminergic synapse - Mus musculus (mouse)	Gnas; Camk2d; Gnb4; Kif5b; Cacna1c; Ppp2r2a; Camk2a; Camk2b; Gsk3b; Slc18a2; Slc18a1; Ppp2r2c; Gng5; Gnao1; Drd5; Clock; Gng4; Creb3l1; Gng2; Cacna1a; Itpr3; Itpr1; Gnai2; Atf2; Adcy5; Ppp2r3a; Prkcg; Akt2; Gnb3; Gngt1; Mapk9; Slc6a3; Plcb4; Ppp1ca; Gria2; Gria4; Ppp3cb; Ppp2r5c	38	12288; 235542; 12322; 12323; 16438; 16440; 214084; 19045; 14699; 11909; 18798; 108058; 13492; 16573; 110877; 71978; 26420; 18752; 26931; 14678; 14681; 14683; 26427; 14695; 14696; 13162; 14702; 56637; 14706; 14707; 19056; 224129; 11652; 269643; 14800; 12753; 14802; 12286	135	131	KEGG		Ccp110	5
Itpr1	11		0.00199991	0.0419981	Dilated cardiomyopathy - Mus musculus (mouse)	Gnas; Cacna1c; Cacna1f; Itgb3; Actg1; Tpm4; Tpm1; Cacna2d2; Cacna2d3; Cacna2d4; Adcy5; Adcy7; Dmd; Adcy3; Adcy8; Slc8a1; Itgb4; Itga9; Myh6; Myh7; Itga2b; Itga2; Itga4; Itga7; Itga11; Mybpc3; Ttn; Itga1	28	12288; 12294; 16398; 16399; 16401; 16404; 16416; 20541; 13405; 22138; 109700; 104099; 104111; 11465; 319734; 11513; 11514; 224129; 14683; 54652; 192897; 17868; 326618; 17888; 56808; 140781; 22003; 319480	90	89	KEGG		Col6a4	5
Lpl	11		0.00235517	0.0461655	Extracellular matrix organization	Tll1; Hspg2; Adamts3; Vcan; Dst; Trappc4; Bmp10; Capn1; Col8a2; Thbs1; Itga2b; Col5a2; Itgb3; Ltbp3; Fn1; Ltbp1; Col5a3; Ddr2; Comp; Tnr; Adam10; Cd151; Col4a5; Ctrb1; Plec; Vcam1; Col4a1; Cdh1; Col3a1; Lamb3; Bsg; Itgae; Mmp16; Ncan; Col7a1; Mmp13; Col22a1; Fbn2; Ncstn; Col27a1; Col1a2; A2m; Fbn1; Col20a1; Col10a1; Itga9; Lama3; Lama4; Col11a2; Cd44; Itga2; Itga4; Col9a3; Itga7; Nid1; Itga11; It…	59	60409; 12836; 16416; 12826; 12333; 11487; 16404; 104099; 17386; 12550; 12154; 18810; 12476; 13003; 16401; 12841; 12830; 53867; 12815; 13518; 319480; 18073; 16774; 69700; 12832; 22329; 21960; 16407; 16782; 12215; 16398; 12845; 12813; 12825; 330119; 66473; 16775; 268977; 73368; 14119; 59287; 21892; 17967; 13004; 17389; 12505; 14268; 14118; 109700; 12843; 16780; 16998; 232345; 16399; 329941; 18214; …	227	226	Reactome		Col6a5	5
Mks1	11		0.0024252	0.0461655	Metabolism of carbohydrates	Hpse; Sis; Chst15; B3gnt2; Nup107; Hexb; Nup93; Gpc3; Gpc4; Fbp1; Gpc6; Dsel; Lct; Stab2; Hspg2; Nup98; G6pdx; Aaas; Pgam2; Nupl1; Nup155; Hyal2; Csgalnact1; Hyal1; Slc25a10; Treh; St3gal1; Ncan; Slc9a1; Nup133; Taldo1; Pgls; Prps1l3; Slc2a4; Slc2a2; Slc2a1; Phkb; Pfkm; Gns; Aldoa; Pfkp; Pygl; Ugp2; Gusb; Galt; Hs3st6; Pgd; Seh1l; Hk3; Slc25a1; Nup54; Vcan; Pfkfb4; Slc26a1; Tkt; Gale; Cd44; Got2;…	62	13358; 110208; 21351; 18642; 14735; 20442; 20528; 110006; 212032; 13004; 23888; 192188; 13003; 77590; 56375; 56386; 15212; 21881; 27376; 71805; 15442; 103468; 66171; 102093; 58866; 14734; 328779; 15587; 20525; 75612; 270198; 71844; 20526; 234865; 223921; 319901; 20544; 216558; 14430; 14719; 56012; 12505; 231583; 72124; 110095; 226413; 11674; 328099; 15586; 14121; 234356; 69983; 74246; 54563; 1553…	242	240	Reactome		Col6a6	5
Olfr462	11		0.00259747	0.0461655	Gastric acid secretion - Mus musculus (mouse)	Kcnj1; Atp4a; Gnas; Camk2d; Camk2a; Camk2b; Atp1a3; Itpr3; Itpr1; Gnai2; Slc9a4; Adcy5; Adcy7; Slc9a1; Adcy3; Adcy8; Prkcg; Mylk; Cftr; Plcb4; Kcnj16; Car2; Atp1b2; Mylk3	24	224129; 20544; 232975; 110895; 108058; 16517; 12322; 12323; 11944; 104111; 16438; 16440; 213435; 18752; 107589; 11932; 56379; 14678; 14683; 12638; 18798; 12349; 11513; 11514	74	74	KEGG		Ddo	5
Rfxank	11		0.00259747	0.0461655	Adherens junction - Mus musculus (mouse)	Pard3; Rac2; Wasf1; Wasf2; Actn4; Mllt4; Fer; Ctnnd1; Igf1r; Tjp1; Actg1; Fyn; Smad2; Lmo7; Insr; Cdh1; Tgfbr2; Pvrl1; Crebbp; Erbb2; Farp2; Ptprf; Ep300; Cdc42	24	380928; 16001; 17126; 14360; 19354; 12550; 93742; 227377; 21813; 83767; 11465; 17356; 14158; 16337; 19268; 12388; 60595; 328572; 21872; 12914; 58235; 12540; 13866; 242687	75	74	KEGG		Elmod3	5
Klra12	10		0.00278473	0.0461655	Transport of glucose and other sugars, bile salts and organic acids, metal ions and amine compounds	Slc22a18; Slc22a16; Slc16a7; Slc5a11; Slc22a3; Slc6a13; Slc18a2; Slc6a11; Slc22a8; Slc18a1; Slc6a14; Slc44a4; Slc16a1; Heph; Slc39a6; Slc10a6; Slc2a9; Slc2a7; Slc2a6; Slc22a21; Slc2a4; Slc2a2; Slc2a1; Slc47a1; Slc6a3; Slc6a2; Slc13a3; Slc22a7; Slc5a7	29	20526; 63993; 108114; 75750; 20525; 13162; 20519; 20528; 15203; 233836; 56774; 67473; 117591; 243616; 20538; 19879; 214084; 20503; 70840; 70129; 435818; 18400; 114644; 20501; 56517; 110877; 106957; 14412; 227659	95	95	Reactome		Fam21	5
Klrb1c	10		0.00281012	0.0461655	Assembly of collagen fibrils and other multimeric structures	Col10a1; Tll1; Lama3; Col7a1; Mmp13; Dst; Cd151; Col4a5; Plec; Col4a1; Col8a2; Lamc2; Lamb3	13	12826; 12813; 21892; 12830; 13518; 16780; 12836; 17386; 16774; 16782; 329941; 18810; 12476	32	32	Reactome		Ggcx	5
Prmt9	10		0.00281012	0.0461655	The phototransduction cascade	Gngt1; Gucy2f; Metap1; Metap2; Grk1; Rcvrn; Pde6a; Nmt2; Rho; Ppef1; Gnat1; Slc24a1; Gucy2e	13	14699; 56307; 214111; 19674; 24013; 212541; 237178; 14919; 245650; 225600; 18108; 14685; 75624	32	32	Reactome		Gm1995	5
Synj1	10		0.00287477	0.0461655	Cell-Cell communication	Cdh11; Pard3; Actn4; Mllt4; Dst; Cdh12; Ctnnd1; Rsu1; Cadm2; Pik3cb; Fyn; Cd151; Jup; Inadl; Plec; Cdh1; Lamb3; Parva; Cdh24; Cd2ap; Pvrl1; Pik3r2; Pik3r1; Lama3; Mpp5; Nphs1; Lamc2; Pak1	28	93742; 74769; 56217; 54631; 18810; 17356; 12388; 60595; 12476; 12552; 13518; 18709; 239096; 16782; 16480; 12695; 20163; 18479; 57342; 16780; 215654; 12550; 58235; 16774; 14360; 12488; 18708; 239857	91	91	Reactome		Krtap15	5
1700030K09Rik	9		0.00295987	0.0461739	ErbB signaling pathway - Mus musculus (mouse)	Camk2d; Camk2a; Camk2b; Gab1; Pik3cb; Pik3cd; Map2k2; Map2k4; Cdkn1b; Prkcg; Pik3r5; Pik3r2; Pik3r1; Abl1; Mapk9; Erbb2; Erbb4; Rps6kb1; Akt2; Cbl; Rps6kb2; Stat5b; Stat5a; Mtor; Gsk3b; Pak1; Kras	27	74769; 108058; 12322; 12323; 13866; 13869; 18479; 14388; 11350; 58988; 12402; 20851; 12576; 320207; 16653; 18707; 18708; 18709; 26396; 26398; 26420; 72508; 56637; 18752; 20850; 11652; 56717	87	87	KEGG		Plxna1	5
Ano2	9		0.00321146	0.0487071	Collagen formation	Adamts3; Dst; Tll1; Col5a3; Col5a2; Cd151; Col4a5; Plec; Col4a1; Col3a1; Lamb3; Col7a1; Mmp13; Col22a1; Col27a1; Col1a2; Col20a1; Col10a1; Col8a2; Lama3; Col11a2; Col9a3; Lamc2	23	12813; 12826; 16782; 21892; 12830; 53867; 12825; 12841; 13518; 12832; 16780; 330119; 12836; 17386; 16774; 12815; 73368; 69700; 12843; 329941; 18810; 12476; 373864	71	71	Reactome		Retsat	5
Cherp	9		0.00351945	0.0495191	Regulation of actin cytoskeleton - Mus musculus (mouse)	Rac2; Wasf1; Fn1; Actn4; Mylk; Itga11; Cd14; Ssh2; Ssh3; Ssh1; Iqgap2; Iqgap3; Itgb3; Actg1; Pik3cb; Limk1; Pik3cd; Map2k2; Itgad; Gna13; Ppp1r12b; Myl12b; Fgfr4; Gsn; Git1; Itgae; Fgf14; Myh10; Slc9a1; Tiam1; Arhgef4; Fgf1; Fgf13; Pik3r5; Pik3r2; Pik3r1; Wasf2; Nckap1; Itgb4; Itga9; Pdgfra; Nckap1l; Ppp1ca; Itga2b; Itga2; Itga4; Mylk3; Chrm1; Itga7; Pak1; Insrr; Itga1; Apc; Kras; Fgf23; Cdc42	56	11789; 16398; 16399; 16401; 16404; 16407; 16416; 18479; 20544; 77579; 19045; 245857; 74769; 109700; 64654; 50884; 226970; 18595; 26396; 12475; 544963; 11465; 320207; 329251; 404710; 12540; 60595; 16653; 18707; 18708; 18709; 237860; 83767; 231637; 67938; 14674; 14164; 14168; 14169; 14186; 23920; 12669; 192897; 216963; 105855; 19354; 107589; 213435; 14268; 104099; 381924; 16885; 227753; 319480; 218…	218	216	KEGG		Slc22a16	5
Klrb1a	9		0.00353708	0.0495191	GABAergic synapse - Mus musculus (mouse)	Gnb4; Cacna1c; Gnb3; Slc6a13; Gad1; Slc38a3; Slc38a2; Gnao1; Gng4; Gng5; Gng2; Cacna1a; Gnai2; Gls2; Adcy5; Adcy7; Adcy3; Gabrg3; Gabrr1; Adcy8; Prkcg; Cacna1f; Gngt1; Gabbr1; Gabra1; Trak2; Plcl1	27	12288; 14394; 14407; 14408; 14412; 14415; 54393; 70827; 104111; 67760; 11513; 11514; 227120; 18752; 14678; 14681; 14695; 14696; 14699; 14702; 14706; 14707; 54652; 224129; 216456; 76257; 12286	90	88	KEGG		Wnk1	5
Klrb1b	9		0.00353708	0.0495191	Integration of energy metabolism	Gnas; Gnb4; Cacna1c; Gnb3; Mlxipl; Adcy5; Adcy3; Gna14; Gng4; Gng5; Gng2; Gna15; Cacna1a; Cacna2d2; Itpr3; Itpr1; Gnai2; Akap5; Adcy7; Taldo1; Adcy8; Slc2a2; Slc2a1; Gngt1; Mlx; Slc25a5; Tkt	27	14676; 20526; 21351; 14683; 20525; 14695; 238276; 21428; 224129; 56808; 12288; 21881; 11740; 14707; 104111; 11514; 14696; 11513; 14675; 16438; 14678; 14706; 16440; 12286; 14699; 14702; 58805	90	88	Reactome		AK032505	4
Mrpl35	9		0.00383735	0.0522849	IL-2 Signaling Pathway	Pik3cd; Syk; Pik3cb; Mknk1; Fyn; Irs1; Map2k2; Jak2; Stam; Stat3; Stam2; Shb; Pik3r2; Pik3r1; Mapk9; Rps6kb1; Cbl; Ets2; Stat5b; Stat5a; Mtor; Jak3; Hsp90aa1; Kras	24	20848; 18707; 18709; 18708; 20844; 15519; 74769; 14360; 16453; 16452; 72508; 26396; 12402; 17346; 20963; 20850; 26420; 20851; 16653; 16367; 56717; 56324; 230126; 23872	76	76	Wikipathways		Abi3bp	4
Ppwd1	9		0.00401507	0.0522849	HIF-1 signaling pathway - Mus musculus (mouse)	Nos2; Nos3; Camk2d; Camk2a; Camk2b; Igf1r; Akt2; Pik3cb; Mknk1; Pik3cd; Map2k2; Insr; Angpt2; Angpt1; Stat3; Cdkn1b; Prkcg; Pik3r5; Slc2a1; Pik3r1; Aldoa; Crebbp; Flt1; Erbb2; Hk3; Rps6kb1; Pfkfb4; Rps6kb2; Cybb; Mtor; Ep300; Pik3r2	32	74769; 108058; 12322; 12323; 13866; 20525; 212032; 58988; 12914; 16001; 18126; 320207; 18127; 13058; 18707; 18708; 18709; 26396; 12576; 72508; 18752; 11600; 11601; 20848; 270198; 328572; 11652; 56717; 11674; 14254; 17346; 16337	113	110	KEGG		Coq7	4
Tmem100	9		0.00402191	0.0522849	Cell junction organization	Cdh11; Cd151; Pard3; Parva; Lama3; Mllt4; Dst; Cdh24; Mpp5; Pvrl1; Inadl; Jup; Cdh12; Plec; Ctnnd1; Cdh1; Lamc2; Lamb3; Rsu1; Cadm2	20	93742; 12552; 13518; 16780; 215654; 239096; 56217; 16774; 58235; 12550; 12695; 20163; 16782; 16480; 18810; 17356; 12388; 57342; 239857; 12476	60	60	Reactome		D6Ertd527e	4
Akap1	8		0.00425063	0.0539731	Proteoglycans in cancer - Mus musculus (mouse)	Hpse; Fn1; Camk2d; Camk2a; Camk2b; Gab1; Smo; Gpc3; Hgf; Wnt4; Pdcd4; Itgb3; Actg1; Wnt7a; Pik3cb; Hspg2; Pik3cd; Smad2; Map2k2; Plce1; Ppp1r12b; Fgf23; Fgf13; Itpr3; Itpr1; Fgf14; Stat3; Slc9a1; Igf1r; Prkcg; Thbs1; Tiam1; Pik3r5; Col1a2; Pik3r2; Pik3r1; Fzd10; Ptch1; Cav2; Fgf1; Erbb2; Nanog; Wnt5a; Erbb4; Ppp1ca; Cd44; Itga2; Rps6kb1; Akt2; Cbl; Rps6kb2; Ank1; Ank2; Ank3; Mtor; Kras; Pak1; Cdc…	58	16398; 74769; 108058; 16416; 12322; 12323; 13866; 13869; 18479; 14388; 16438; 16440; 20544; 15442; 19045; 58988; 12402; 16001; 109676; 319757; 15530; 93897; 11465; 320207; 329251; 12505; 17126; 12540; 64654; 16653; 71950; 18707; 18708; 18709; 26396; 12843; 18569; 72508; 18752; 21825; 74055; 21844; 14168; 14169; 19206; 20848; 12390; 15234; 11652; 56717; 14734; 22417; 22418; 22421; 14268; 11733; 11…	229	227	KEGG		Ddx4	4
Atp6v1b2	8		0.00458921	0.0557708	Estrogen signaling pathway - Mus musculus (mouse)	Nos3; Gnas; Gnao1; Pik3cb; Hspa8; Pik3cd; Hsp90ab1; Map2k2; Creb3l1; Itpr3; Itpr1; Gnai2; Atf2; Adcy5; Adcy7; Adcy3; Adcy8; Prkcd; Pik3r5; Pik3r2; Pik3r1; Gabbr1; Plcb4; Akt2; Fkbp4; Fkbp5; Sp1; Hsp90aa1; Kras	29	74769; 16440; 54393; 11909; 15516; 104111; 20683; 320207; 15481; 18127; 11513; 11514; 16653; 18707; 18708; 18709; 26396; 26427; 18753; 16438; 14678; 14681; 14683; 18798; 224129; 11652; 14228; 14229; 15519	99	98	KEGG		Eva1c	4
Col6a4	8		0.00459649	0.0557708	DAP12 signaling	Pde1b; Gsk3b; Fyn; Tsc2; Klrc1; Klrc3; Klrc2; Syk; Pik3cb; Klra4; Pik3cd; Irs1; Map2k2; Foxo1; Gab1; Itpr3; Fgfr4; Itpr1; Adcy5; Adcy7; Adcy3; Klrk1; Cdkn1b; Adcy8; Prkcd; Prkcg; Kl; Pik3r2; Pik3r1; Phlpp2; Cd86; Fgf1; Erbb2; Pdgfra; Erbb4; Rps6kb2; Mtor; Fgf23; Btk; Kras	40	14164; 20963; 16591; 74769; 56637; 13869; 14186; 18595; 18752; 16635; 18707; 56458; 26396; 224129; 13866; 18709; 16367; 12229; 16642; 22084; 12576; 58179; 104111; 11514; 16641; 244650; 12524; 56717; 11513; 16438; 18708; 18574; 27007; 16440; 58988; 16653; 18753; 14360; 14388; 64654	147	146	Reactome		Gm13152	4
Col6a5	8		0.00470547	0.0558519	Synthesis of PIPs at the plasma membrane	Mtmr14; Inpp5j; Pik3cd; Pik3c2a; Inpp4b; Pik3c2b; Pik3r5; Synj1; Pik3r2; Pik3r1; Mtmr3; Pik3cb	12	104015; 170835; 240752; 74769; 320207; 18709; 97287; 74302; 18704; 18708; 18707; 234515	30	30	Reactome		Gm1966	4
Ddo	8		0.00492393	0.0565335	Regulation of Actin Cytoskeleton	Rac2; Wasf1; Wasf2; Mylk; Pik3c2b; Cd14; Ssh2; Ssh3; Pik3c2g; Ssh1; Fgf14; Actg1; Pik3cb; Limk1; Pik3cd; Map2k2; Git1; Fgf13; Fgfr4; Gna13; Myh10; Slc9a1; Arhgef4; Fgf1; Fn1; Pik3r5; Pik3r4; Mapk6; Pik3r2; Pik3r1; Nckap1; Gsn; Pdgfra; Itga1; Pik3c2a; Chrm1; Fgf23; Apc; Cdc42; Pak1; Kras	41	240752; 14674; 14268; 237860; 11789; 216963; 11465; 50884; 12669; 14186; 242687; 18479; 107589; 26396; 50772; 19354; 77579; 16653; 14168; 83767; 16885; 75669; 231637; 109700; 18595; 12475; 20544; 18707; 18705; 18704; 320207; 18709; 18708; 74769; 12540; 226970; 64654; 14169; 14164; 227753; 245857	151	151	Wikipathways		Gm20741	4
Lpo	8		0.00496998	0.0565335	cyclic AMP biosynthesis	Rasa4; Gapvd1; Dock8; Adcy7; Adcy3; Dock6; Dock3; Adcy5; Adcy8; Dock7; Adap2; Chn2; Gna15; Garnl3; Gnat1; Dock9; Adcyap1r1; Gnai2; Tbc1d17; Tbc1d15	20	14676; 67299; 11513; 233204; 66691; 11517; 14678; 69993; 208869; 66687; 104111; 11514; 224129; 319899; 76088; 99326; 105445; 216991; 14685; 54153	61	61	MouseCyc		Ice1	4
Olfr463	8		0.00561267	0.0603757	Constitutive Signaling by NOTCH1 PEST Domain Mutants	Aph1a; Snw1; Tbl1x; Tbl1xr1; Maml1; Psen2; Ncstn; Adam10; Dll1; Ncor1; Hdac5; Ep300; Ncor2; Crebbp	14	81004; 66354; 226548; 11487; 21372; 12914; 15184; 59287; 20602; 13388; 328572; 20185; 103806; 19165	38	38	Reactome		Knop1	4
Tgfbr3	8		0.00561267	0.0603757	Constitutive Signaling by NOTCH1 HD+PEST Domain Mutants	Aph1a; Snw1; Tbl1x; Tbl1xr1; Maml1; Psen2; Ncstn; Adam10; Dll1; Ncor1; Hdac5; Ep300; Ncor2; Crebbp	14	81004; 66354; 226548; 11487; 21372; 12914; 15184; 59287; 20602; 13388; 328572; 20185; 103806; 19165	38	38	Reactome		Morc3	4
Trim25	8		0.00599065	0.0603757	Opioid Signalling	Gnao1; Adcy5; Ppp3cb; Adcy7; Plcb4; Ppp1ca; Pde4d; Adcy3; Adcy8; Prkcd; Prkcg; Gng2; Cdk5; Pde4c; Pde1b; Gnat1; Itpr3; Pla2g4a; Itpr1; Gnai2; Pde4b	21	14702; 11513; 16438; 18753; 110385; 18783; 14678; 18798; 18752; 12568; 19045; 238871; 18574; 104111; 11514; 224129; 16440; 18578; 14681; 19056; 14685	66	66	Reactome		Mug2	4
Tulp4	8		0.00606425	0.0603757	ABC transporters - Mus musculus (mouse)	Abcg1; Abcd2; Abcg5; Abcb1b; Abcb4; Cftr; Abca6; Abca7; Abcb6; Abcc9; Abcb5; Abca1; Abcb9; Abcc3; Abcc6; Abca9	16	56325; 77706; 27403; 76184; 27421; 11303; 11307; 217262; 20928; 76408; 12638; 27409; 18669; 18670; 74104; 26874	46	46	KEGG		Olfr207	4
4932438H23Rik	7		0.00611412	0.0603757	Insulin secretion - Mus musculus (mouse)	Snap25; Gnas; Camk2d; Cacna1c; Camk2a; Camk2b; Pclo; Creb3l1; Gpr119; Itpr3; Atf2; Adcy5; Adcy7; Adcy3; Adcy8; Slc2a2; Prkcg; Slc2a1; Cacna1f; Trpm4; Adcyap1r1; Plcb4; Atp1b2; Kcnma1; Kcnn1; Atp1a3	26	12288; 232975; 108058; 12322; 12323; 20525; 20526; 16440; 68667; 84036; 11909; 20614; 16531; 11932; 104111; 236781; 11513; 11514; 26875; 11517; 26427; 18752; 14683; 18798; 54652; 224129	88	87	KEGG		Parp8	4
Aak1	7		0.00616029	0.0603757	Type II diabetes mellitus - Mus musculus (mouse)	Irs1; Slc2a4; Insr; Hk3; Pik3cb; Cacna1c; Pik3cd; Slc2a2; Prkcd; Cacna1g; Pik3r5; Mtor; Pik3r2; Pik3r1; Cacna1a; Cacna1e; Mapk9	17	12288; 12291; 56717; 74769; 18707; 18708; 18709; 20526; 20528; 26420; 212032; 18753; 12290; 320207; 16337; 16367; 12286	50	50	KEGG		Plxnd1	4
Arhgap10	7		0.00618942	0.0603757	PIP metabolism	Pik3r4; Synj1; Mtmr14; Tmem55a; Pik3cb; Pik3cd; Tmem55b; Inpp4b; Pik3c2b; Pik3r5; Plch1; Pik3c2g; Pik3r2; Pik3r1; Plce1; Pik3c2a; Mtmr3; Plcd3	18	104015; 18705; 18709; 74055; 240752; 74769; 269437; 320207; 72469; 97287; 74302; 219024; 18704; 18708; 18707; 234515; 75669; 72519	54	54	MouseCyc		Rhno1	4
Borcs8	7		0.00641353	0.0603757	Neurotransmitter Release Cycle	Snap25; Slc38a2; Dnajc5; Hspa8; Unc13b; Chat; Slc5a7; Slc6a13; Slc18a2; Slc6a11; Gad1; Gls2	12	14415; 12647; 63993; 13002; 216456; 243616; 20614; 67760; 15481; 22249; 214084; 14412	31	31	Reactome		Rpap2	4
Cbr1	7		0.00641353	0.0603757	Inactivation, recovery and regulation of the phototransduction cascade	Gngt1; Gucy2f; Metap1; Metap2; Ppef1; Rcvrn; Pde6a; Nmt2; Rho; Gnat1; Grk1; Gucy2e	12	14699; 56307; 19674; 24013; 212541; 237178; 14919; 245650; 225600; 18108; 14685; 75624	31	31	Reactome		Setd4	4
Ccp110	7		0.00641353	0.0603757	ABC-family proteins mediated transport	Abcg1; Abcg5; Abcc9; Abcb1b; Cftr; Abca7; Abcb6; Abcb5; Abcc6; Abcd2; Apoa1; Abcc3	12	74104; 11806; 27409; 76408; 27403; 27421; 20928; 12638; 77706; 11307; 26874; 18669	31	31	Reactome		Smg1	4
Clec2e	7		0.00654981	0.0606135	Transmission across Chemical Synapses	Snap25; Hspa8; Gngt1; Adcy5; Cacna1a; Camk2a; Gnb3; Slc6a13; Slc18a2; Slc6a11; Gad1; Rps6ka2; Slc38a2; Adcy3; Myo6; Gng4; Gng5; Gng2; Gnai2; Gls2; Akap5; Adcy7; Arhgef9; Gabrg3; Gabrr1; Grik2; Adcy8; Grik5; Prkcg; Akap9; Chrna6; Camk2b; Chrna2; Grip1; Gabbr1; Gabra1; Slc6a3; Dlg3; Kcnj16; Gria2; Dnajc5; Gria4; Unc13b; Chrng; Chat; Slc5a7	46	14695; 63993; 110902; 216456; 236915; 12647; 53310; 20112; 13162; 18752; 11449; 238276; 11513; 14408; 224129; 17920; 14415; 14407; 14809; 243616; 14394; 14707; 14806; 20614; 12323; 214084; 22249; 104111; 11514; 16517; 67760; 13002; 14802; 74053; 14678; 14706; 15481; 12322; 100986; 12286; 54393; 14699; 14702; 11440; 14412; 14800	178	176	Reactome		Sp110	4
Coil	7		0.00680937	0.0609495	Rho GTPase cycle	Rac2; Itsn1; Arhgap22; Arhgap31; Myo9b; Arhgap10; Arhgdig; Gmip; Arhgap5; A2m; Obscn; Arhgap44; Stard13; Arap3; Arap1; Arhgef9; Arhgef4; Arhgef2; Arhgap23; Tiam1; Tiam2; Pik3r2; Arhgap24; Arhgap28; Chn2; Arhgef16; Arhgef17; Arhgef18; Syde2; Akap13; Depdc1b; Dlc1; Cdc42	33	21844; 380698; 16443; 102098; 69993; 12549; 11855; 226970; 207212; 58996; 18709; 16800; 236915; 14570; 50768; 106952; 243362; 218581; 230972; 78514; 69710; 24001; 12540; 214804; 78816; 75547; 239027; 17925; 19354; 231532; 232345; 216831; 268970	118	118	Reactome		Tulp4	4
Gm13152	7		0.00680937	0.0609495	Signaling by Rho GTPases	Rac2; Itsn1; Arhgap22; Arhgap31; Myo9b; Arhgap10; Arhgdig; Gmip; Arhgap5; A2m; Obscn; Arhgap44; Stard13; Arap3; Arap1; Arhgef9; Arhgef4; Arhgef2; Arhgap23; Tiam1; Tiam2; Pik3r2; Arhgap24; Arhgap28; Chn2; Arhgef16; Arhgef17; Arhgef18; Syde2; Akap13; Depdc1b; Dlc1; Cdc42	33	21844; 380698; 16443; 102098; 69993; 12549; 11855; 226970; 207212; 58996; 18709; 16800; 236915; 14570; 50768; 106952; 243362; 218581; 230972; 78514; 69710; 24001; 12540; 214804; 78816; 75547; 239027; 17925; 19354; 231532; 232345; 216831; 268970	118	118	Reactome		Ugt1a6a	4
Gm1965	7		0.00724671	0.0638178	Regulation of Insulin Secretion	Adcy5; Gnas; Gng5; Gnb3; Gng4; Gnb4; Akap5; Cacna1c; Adcy8; Slc2a2; Slc25a5; Gna14; Gna15; Gng2; Slc2a1; Gngt1; Cacna1a; Cacna2d2; Itpr3; Itpr1; Gnai2	21	14676; 20526; 12288; 14675; 14699; 11740; 16438; 14707; 20525; 14678; 224129; 14702; 14706; 14695; 238276; 11514; 14696; 16440; 12286; 14683; 56808	69	67	Reactome		Vamp8	4
Grm7	7		0.00786331	0.0681486	Activation of the pre-replicative complex	Pole2; Orc5; Orc3; Orc1; Mcm7; Mcm6; Pole; Mcm2; Cdc7; Mcm5; Mcm8	11	18392; 18974; 66634; 18973; 17216; 17220; 26429; 50793; 17219; 12545; 17218	28	28	Reactome		Vmn2r115	4
Il12rb1	7		0.00848826	0.0724155	T Cell Receptor Signaling Pathway	Skap1; Rac2; Wasf2; Pag1; Cd8a; Fcrl5; Fyb; Cabin1; Syk; Unc119; Card11; Abi1; Fyn; Map2k2; Git2; Ptpn12; Homer3; Itpr1; Ptpn22; Map3k1; Cd2ap; Shb; Pik3r2; Pik3r1; Abl1; Crebbp; Def6; Dock2; Cbl; Stat5b; Stat5a; Jak3; Sh2d3c; Ppp3cb; Pak1; Cdc42	36	19260; 12488; 11308; 12525; 23853; 12402; 26558; 20963; 26401; 242687; 18479; 27387; 26396; 20850; 20851; 22248; 19354; 12914; 11350; 230126; 26431; 16438; 19056; 23880; 94212; 329693; 104248; 18709; 18708; 19248; 108723; 12540; 14360; 16453; 94176; 78473	133	133	Wikipathways		Vmn2r117	4
Klrb1-ps1	7		0.00864341	0.0726047	PodNet- protein-protein interactions in the podocyte	Sdk1; Aph1a; Pard3; Ctnnd1; Actn4; Camk2d; Psen2; Robo2; Camk2a; Camk2b; Fyn; Ctgf; Vdr; Igfbp7; Magi1; Dbn1; Insr; Ncstn; Dvl2; Itgb3; Tjp1; Fras1; Itgb4; Ptger4; Sp1; Pik3cb; Hspg2; Pik3cd; Nid1; Smad2; Adam10; Cd151; Col4a5; Inadl; Plce1; Clic5; Angpt1; Mpz; Myh10; Tgfbr2; Rarb; Pik3c2a; Myo1e; Cdkn1b; Robo1; Jup; Plekhh2; Sulf1; Cd2ap; P4ha1; Cdk5r1; Pik3r2; Pik3r1; Arhgap24; Sh2d4a; Vangl2; …	75	231470; 12488; 56320; 12830; 213556; 77579; 12402; 192897; 11603; 14107; 108058; 19277; 14219; 330222; 268902; 60595; 16531; 50766; 20683; 18479; 15530; 16416; 18073; 14924; 11600; 54631; 240725; 19219; 218772; 16480; 22337; 12322; 16398; 16337; 20350; 18451; 93840; 59287; 17126; 12569; 12568; 93742; 57342; 16001; 18708; 74055; 19165; 74440; 22288; 12476; 12576; 13052; 18707; 18704; 18709; 13543;…	315	315	Wikipathways		4930474N05Rik	3
Krtap19-3	7		0.00919703	0.0732729	Integrin cell surface interactions	Itga9; Itgb3; Bsg; Fbn1; Fn1; Itga1; Itga2; Hspg2; Itga4; Col9a3; Thbs1; Itga11; Vcam1; Col4a1; Comp; Cdh1; Itga2b; Cd44; Itgae	19	16401; 109700; 16407; 12841; 16416; 12826; 21825; 12845; 319480; 104099; 16399; 12550; 22329; 16398; 14118; 12505; 15530; 14268; 12215	60	60	Reactome		9030624J02Rik	3
Mdn1	7		0.00937101	0.0732729	Aldosterone-regulated sodium reabsorption - Mus musculus (mouse)	Nr3c2; Kcnj1; Atp1b2; Pik3cb; Pik3cd; Insr; Prkcg; Irs1; Scnn1g; Pik3r5; Atp1a3; Pik3r2; Pik3r1; Kras	14	18752; 16653; 232975; 74769; 18707; 18708; 18709; 11932; 20278; 56379; 110784; 320207; 16337; 16367	40	40	KEGG		Adgrd1	3
Nrip2	7		0.00937101	0.0732729	Glucose transport	Aaas; Slc2a4; Seh1l; Nup133; Nup107; Hk3; Nup54; Nup93; Slc2a2; Slc2a1; Nup98; Nupl1; Nup155; Nup210	14	20526; 54563; 71805; 20525; 71844; 212032; 103468; 223921; 269113; 20528; 170762; 269966; 234865; 72124	40	40	Reactome		Alpk3	3
Nwd1	7		0.00952816	0.0732729	Apoptotic execution phase	Acin1; Satb1; Clspn; Kpnb1; Prkcd; Casp8; Dffa; Stk24; Plec; Mapt; Apc; Cdh1; Dsg1a; Bmx; Gsn	15	13510; 11789; 16211; 17762; 227753; 18753; 12370; 56215; 13347; 12550; 223255; 269582; 18810; 20230; 12169	44	44	Reactome		Atg7	3
Ran	7		0.00952816	0.0732729	IL-7 Signaling Pathway	Stat3; Cltc; Stat5b; Stam2; Fyn; Irs1; Cbl; Gsk3b; Map2k2; Stat5a; Jak3; Pik3r1; Bcl2l11; Stam; Foxo1	15	20848; 18708; 56637; 20844; 14360; 16453; 26396; 20850; 20851; 67300; 16367; 56324; 12402; 56458; 12125	44	44	Wikipathways		Bsn	3
Scpep1	7		0.00952816	0.0732729	Striated Muscle Contraction	Tnnt1; Myh3; Myom1; Dmd; Myh7; Myh4; Actn4; Myh8; Tpm4; Neb; Tpm1; Mybpc3; Ttn; Myh6; Actg1	15	140781; 22138; 13405; 17929; 17868; 326618; 17888; 11465; 17883; 17885; 21955; 22003; 60595; 17996; 17884	44	44	Wikipathways		C130026I21Rik	3
Smg1	7		0.00982921	0.0745382	Visual phototransduction	Akr1c14; Apoe; Apob; Metap1; Metap2; Gpc3; Gpc4; Nmt2; Gpc6; Ppef1; Grk1; Myo7a; Lrp2; Lrp1; Hspg2; Rho; Gnat1; Gucy2e; Gucy2f; Rcvrn; Lpl; Gngt1; Slc24a1; Pde6a; Apoa1; Apoa2	26	56307; 225600; 14735; 105387; 212541; 245650; 23888; 11816; 18108; 14685; 11806; 214111; 14734; 16956; 16971; 75624; 19674; 237178; 14919; 238055; 14699; 24013; 17921; 14725; 11807; 15530	90	90	Reactome		Cd8a	3
Tiam1	7												Cecr5	3
Tmc5	7												Erc1	3
Trhde	7												Evi5	3
Ttn	7												Fto	3
Ugt1a6a	7												Glyctk	3
Ushbp1	7												Gm2016	3
Vmn2r115	7												Gm5662	3
Zfp24	7												Gm8300	3
Zfp9	7												Hjurp	3
9030624J02Rik	6												Krtap14	3
Bzrap1	6												Krtap6-5	3
Cct6a	6												Mical3	3
Clec2g	6												Mis18a	3
Cope	6												Myom1	3
Dgkeos	6												Nat8f1	3
Fam21	6												Nat8f4	3
Gm156	6												Nat8f5	3
Klra8	6												Nfu1	3
Krtap19-2	6												Olfr613	3
Myo9b	6												Pcyox1	3
Olfr207	6												Phf2	3
Olfr374	6												Pisd-ps1	3
Paxbp1	6												Prkd3	3
Pkd1l2	6												Ran	3
Plxna1	6												Rrs1	3
Rhno1	6												Slc25a18	3
Slc5a5	6												Son	3
Tro	6												Speer4cos	3
Use1	6												Tgoln1	3
Vmn2r117	6												Tmc5	3
Wfikkn2	6												Ttn	3
A2m	5												Uroc1	3
AK052920	5												Vmn2r114	3
Abcc3	5												Vmn2r88	3
Abi3bp	5												2410141K09Rik	2
Acaca	5												3110021A11Rik	2
Arrdc2	5												4933416I08Rik	2
C130026I21Rik	5												A630005I04Rik	2
Calr3	5												AK048846	2
Cdh11	5												AK053994	2
Clec12b	5												AK131876	2
Clec1b	5												AK142217	2
Coq7	5												AK197669	2
Dopey1	5												Abcc6	2
Dux	5												Adamts6	2
Elmod3	5												Akap13	2
Epx	5												Alox5	2
Espl1	5												Anapc4	2
Fto	5												Anxa4	2
Ggcx	5												Arhgef37	2
Gm11437	5												Asprv1	2
Gm1995	5												Atp6ap1	2
Gm20741	5												B4galnt3	2
Hsh2d	5												BB287469	2
Ice1	5												Bcl2l13	2
Jak3	5												Bmp10	2
Klra10	5												Bms1	2
Klra3	5												Cacna1c	2
Klra4	5												Cacna2d4	2
Klri1	5												Cadm2	2
Krtap15	5												Cand2	2
Ksr2	5												Capg	2
Lrrk1	5												Casp8ap2	2
Morc3	5												Cct4	2
Nat8f1	5												Cd6	2
Pisd-ps1	5												Cecr2	2
Retsat	5												Chd9	2
Rn45s	5												Ehmt1	2
Rrs1	5												Gamt	2
Slc18a1	5												Gdpgp1	2
Slc22a16	5												Gm11569	2
Smim10l1	5												Gm4759	2
Son	5												Gm5039	2
Sp110	5												Gm5114	2
Sub1	5												Gpatch1	2
Sugp2	5												Gprc5b	2
Syne2	5												Gsg1	2
Synrg	5												Hbb-b2	2
Tm6sf2	5												Heatr5b	2
Ugt1a10	5												Hps4	2
Ush2a	5												Hyal1	2
Vmn2r-ps159	5												Ift122	2
Wnk1	5												Iqcf3	2
2410141K09Rik	4												Iqsec1	2
5530400C23Rik	4												Kbtbd12	2
AK029875	4												Kmt2a	2
AK032505	4												Krtap13	2
Adam28	4												Krtap6-1	2
Agrn	4												Ktn1	2
Akap13	4												Lamtor4	2
Alpk3	4												Loxl3	2
Arl4d	4												Lrp2	2
Atoh1	4												Lrrc8c	2
BC034910	4												Man2a2	2
Bsn	4												Map2k2	2
Cd8a	4												Mapkapk3	2
Cdh1	4												Mbd4	2
Ces1c	4												Mboat1	2
Chn2	4												Mtus1	2
Clec2h	4												Nat6	2
Comp	4												Neb	2
Cyp4f18	4												Nod2	2
D6Ertd527e	4												OTTMUSG00000002180	2
Dcdc2b	4												Obscn	2
Ddx4	4												Olfr177	2
Dhx40	4												Olfr181	2
Ell	4												Pde2a	2
Eps15l1	4												Pde6h	2
Eva1c	4												Phc1	2
Evi5	4												Phf20l1	2
Fcho1	4												Pik3c2a	2
Glyctk	4												Pisd	2
Gm10069	4												Pkhd1l1	2
Gm1966	4												Plekha7	2
Gm4736	4												Ppfibp1	2
Gm5114	4												Prkdc	2
Gm8882	4												Ptpro	2
Gmip	4												Rasa4	2
Hoxb7	4												Rassf4	2
Hsd17b14	4												Rbbp6	2
Hydin	4												Rbm5	2
Ier2	4												Rgs1	2
Itfg2	4												Rint1	2
Klrb1f	4												Rmnd5a	2
Knop1	4												Rnf103	2
Krtap6-5	4												Sema3b	2
Lamtor4	4												Sfswap	2
Larp1b	4												Slc12a3	2
Med1	4												Slc24a1	2
Mug2	4												Slc28a1	2
Myg1	4												Slc6a13	2
Ncan	4												Slc7a11	2
Nfatc4	4												Slitrk1	2
Olfr177	4												Sod1	2
Olfr372	4												Sox6	2
Olfr464	4												Stab2	2
Olfr611	4												Stx2	2
Parp8	4												Tbc1d30	2
Phc1	4												Thnsl2	2
Pik3c2a	4												Thrap3	2
Pkd1l3	4												Tia1	2
Plxnd1	4												Tmc7	2
Ppfibp1	4												Tubgcp5	2
Ppm1m	4												Ube2d2b	2
Prkd3	4												Ugt1a10	2
Prkdc	4												Ush2a	2
Prpmp5	4												Vmn2r121	2
Rpap2	4												Wnk2	2
Runx1t1	4												Xirp1	2
Setd4	4												Zfand4	2
Skap1	4												0610030E20Rik	1
Slco3a1	4												1500009C09Rik	1
Smim15	4												1700003G18Rik	1
Sp1	4												2010106E10Rik	1
Speer4cos	4												2310034C09Rik	1
Sugp1	4												2310050C09Rik	1
Tbc1d15	4												2310057N15Rik	1
Tmc7	4												2410018L13Rik	1
Trim23	4												2610005L07Rik	1
Triobp	4												2700029M09Rik	1
Tyk2	4												2810025M15Rik	1
Uimc1	4												2810474O19Rik	1
Utrn	4												2900005J15Rik	1
Vamp8	4												3200001D21Rik	1
Vmn2r114	4												4430402I18Rik	1
Zan	4												4930512B01Rik	1
2010300C02Rik	3												4930579G18Rik	1
4930474N05Rik	3												4930583K01Rik	1
4933413G19Rik	3												4932411N23Rik	1
9530003J23Rik	3												4932414N04Rik	1
9530053A07Rik	3												4933432I09Rik	1
A530032D15Rik	3												5330429B09Rik	1
A630005I04Rik	3												8430408G22Rik	1
AK216726	3												9230112D13Rik	1
Aaas	3												9330159M07Rik	1
Abcc6	3												9530003J23Rik	1
Adamts6	3												A230065H16Rik	1
Add2	3												A230103J11Rik	1
Adgrd1	3												A730008H23Rik	1
Anln	3												AA619741	1
Anxa4	3												AK009182	1
Arap1	3												AK011444	1
Arhgap24	3												AK041465	1
Arhgap31	3												AK042981	1
Atg7	3												AK048202	1
Atp13a1	3												AK049295	1
BC064078	3												AK051019	1
Bdp1	3												AK051482	1
Btbd11	3												AK053962	1
Cand2	3												AK076605	1
Capg	3												AK082641	1
Ccdc141	3												AK083199	1
Ccdc51	3												AK084157	1
Cct4	3												AK085995	1
Cd6	3												AK134117	1
Cdr1	3												AK136414	1
Cecr5	3												AK137356	1
Cep104	3												AK140784	1
Cfap70	3												AK144143	1
Chaf1b	3												AK149157	1
Chst15	3												AK155710	1
Ciita	3												AK156771	1
Clec2f	3												AK162361	1
Colgalt1	3												AK162857	1
Cpvl	3												AK163075	1
Cuedc1	3												AK165489	1
D130040H23Rik	3												AK172359	1
Dctd	3												AK172683	1
Dennd5a	3												AK179850	1
Dgke	3												Abca6	1
Dock8	3												Abhd10	1
Dync2h1	3												Abhd13	1
Ehmt1	3												Abtb1	1
Elovl7	3												Acaca	1
Eme1	3												Acad10	1
Eppk1	3												Acap1	1
Eps8	3												Acin1	1
Erc1	3												Acox3	1
Exoc7	3												Acsl5	1
Fam188b	3												Adam23	1
Farsa	3												Adamts17	1
Fbp1	3												Adamts8	1
Foxf1	3												Adarb1	1
Foxm1	3												Adcy3	1
Fras1	3												Add2	1
Ggt7	3												Adgrf2	1
Gm11569	3												Adgrg4	1
Gm2016	3												Adm	1
Gm21411	3												Adora2a	1
Gm5662	3												Ago4	1
Gm8300	3												Agtpbp1	1
Gnas	3												Ahsa2	1
Greb1	3												Aida	1
Gtf2a2	3												Airn	1
Hapln4	3												Ak2	1
Hist4h4	3												Akap6	1
Il16	3												Alms1	1
Insr	3												Alpi	1
Ints2	3												Als2	1
Invs	3												Als2cl	1
Ipo11	3												Amer2	1
Itfg1	3												Amigo1	1
Kars	3												Amph	1
Kif1b	3												Ank2	1
Klra14-ps	3												Ankhd1	1
Kmt2a	3												Ankrd45	1
Krtap14	3												Anln	1
Ktn1	3												Ano7	1
Lima1	3												Antxr1	1
Loxl3	3												Anxa8	1
Lrpprc	3												Ap1g1	1
Lsm6	3												Ap3b2	1
Lyst	3												Apc	1
Mast3	3												Aph1a	1
Mast4	3												Aplnr	1
Mical3	3												Aplp1	1
Mis18a	3												Apoa1	1
Mpp5	3												Apoa2	1
Msi2	3												Apoe	1
Mtor	3												Apom	1
Mycbpap	3												Appbp2	1
Myh7	3												Arcn1	1
Mylk3	3												Arhgap35	1
Myo5a	3												Arhgdig	1
Myo7a	3												Arhgef19	1
Myom1	3												Arhgef26	1
Nat8f4	3												Arhgef9	1
Nat8f5	3												Arid4a	1
Nbeal1	3												Arid4b	1
Nckap1l	3												Arl4d	1
Neb	3												Arl6ip1	1
Nfkb2	3												Armc9	1
Nfu1	3												Armcx1	1
Nod2	3												Armcx4	1
Nup107	3												Armt1	1
OTTMUSG00000002180	3												Art2a-ps	1
Oas2	3												Asph	1
Obscn	3												Atf2	1
Ogt	3												Atg2a	1
Olfr1532-ps1	3												Atp1a3	1
Olfr373	3												Atp2b3	1
Olfr613	3												Atrnl1	1
Olfr64	3												BC100303	1
Opn4	3												BC108341	1
Pan2	3												Bcar3	1
Pard3b	3												Bcat2	1
Pcyox1	3												Bend7	1
Pdzd2	3												Bicd1	1
Pear1	3												Bicd2	1
Phf2	3												Bid	1
Pik3r4	3												Birc6	1
Pisd	3												Bnc1	1
Plekha7	3												Bptf	1
Plekhg3	3												Brdt	1
Plxna3	3												Brpf1	1
Plxnb2	3												Btbd11	1
Ppp3cb	3												Bud13	1
Prmt8	3												Bzrap1	1
Prr11	3												C130021I20Rik	1
Rasd1	3												C1qtnf5	1
Rassf4	3												C430049B03Rik	1
Rbbp6	3												C920009B18Rik	1
Rho	3												Cabin1	1
Sema3b	3												Cacna1a	1
Senp5	3												Cacna2d3	1
Setmar	3												Camk2a	1
Sfi1	3												Camk2b	1
Sfswap	3												Camsap2	1
Skida1	3												Cand1	1
Slc15a2	3												Capn2	1
Slc25a18	3												Car2	1
Slc6a13	3												Card11	1
Slc6a2	3												Casc1	1
Sox6	3												Cbarp	1
Spag9	3												Cbll1	1
Spata20	3												Cbr3	1
Sspo	3												Cbx7	1
Sumf1	3												Ccdc51	1
Tada3	3												Ccr9	1
Taf15	3												Ccz1	1
Tgoln1	3												Cd14	1
Thap1	3												Cd151	1
Thnsl2	3												Cd22	1
Thrap3	3												Cd74	1
Timeless	3												Cd86	1
Tmem121	3												Cd96	1
Tmtc2	3												Cdc42	1
Tph2	3												Cdca7	1
Trpm1	3												Cdh13	1
Ttc29	3												Cdk14	1
Tubgcp5	3												Cdk5rap2	1
Tvp23a	3												Cdk5rap3	1
Ulk4	3												Cdkn3	1
Unc13d	3												Cebpz	1
Urgcp	3												Cebpzos	1
Uroc1	3												Celsr3	1
Usp28	3												Cep104	1
Usp9y	3												Cep128	1
Vamp5	3												Cep290	1
Vmn1r77	3												Cep63	1
Vmn2r116	3												Cfap100	1
Vmn2r29	3												Cfap46	1
Vmn2r88	3												Cfap53	1
Vrtn	3												Cfap57	1
Wdr7	3												Cfb	1
Xirp1	3												Cfd	1
Zbtb17	3												Cfdp1	1
Zbtb43	3												Cftr	1
Zfand4	3												Chac1	1
Zfp866	3												Chaf1b	1
Zfp869	3												Chd1	1
Zfp90	3												Cherp	1
Zfp961	3												Chrm1	1
Zfyve26	3												Ciart	1
Zswim4	3												Cib1	1
abParts	3												Ckap2l	1
0610030E20Rik	2												Clcf1	1
1700030F18Rik	2												Clcn2	1
2010106E10Rik	2												Clcn3	1
2210409E12Rik	2												Cldn14	1
2210409E12Rik	2												Clec7a	1
2310034C09Rik	2												Clhc1	1
2310045n01rik-mef2b	2												Clic6	1
3110021A11Rik	2												Clptm1	1
3110039I08Rik	2												Clu	1
3632451O06Rik	2												Cmip	1
4931414P19Rik	2												Cnbd2	1
4932411E22Rik	2												Cntnap5c	1
4933416I08Rik	2												Col22a1	1
4933427D06Rik	2												Col3a1	1
9430038I01Rik	2												Col4a1	1
AK018679	2												Col7a1	1
AK043149	2												Commd4	1
AK048846	2												Cpa1	1
AK051019	2												Cpd	1
AK051482	2												Cplx4	1
AK052788	2												Cpsf6	1
AK053994	2												Cpt1c	1
AK083199	2												Crcp	1
AK131876	2												Crebbp	1
AK134117	2												Cript	1
AK136154	2												Crtc2	1
AK137525	2												Crybg3	1
AK138592	2												Cst7	1
AK142217	2												Ctage5	1
AK145544	2												Ctnnal1	1
AK160964	2												Cttnbp2	1
AK164737	2												Cxcr6	1
AK197669	2												Cybb	1
AW209491	2												Cyp3a11	1
Aatf	2												Cytip	1
Abca15	2												D17H6S53E	1
Abtb1	2												D630045J12Rik	1
Acacb	2												DQ072390	1
Acox1	2												DQ699740	1
Adam8	2												DQ719901	1
Adcy5	2												Daam2	1
Adcy7	2												Dapk2	1
Adgrf2	2												Dazl	1
Adgrv1	2												Dbx2	1
Afap1	2												Dctn3	1
Afap1l2	2												Dcun1d3	1
Agtpbp1	2												Dennd1a	1
Ahrr	2												Dennd6a	1
Ahsa2	2												Dera	1
Aida	2												Dffa	1
Aig1	2												Dhcr24	1
Ak2	2												Dhx29	1
Akap5	2												Dhx57	1
Akt2	2												Dhx9	1
Aldh3a2	2												Diexf	1
Alox5	2												Dld	1
Amer2	2												Dmkn	1
Anapc4	2												Dmrt3	1
Ank3	2												Dnajc21	1
Ankle1	2												Dock3	1
Ankra2	2												Dock8	1
Ankrd17	2												Dok6	1
Ankrd27	2												Dopey2	1
Ankrd49	2												Drd5	1
Ankrd49	2												Dsc2	1
Ano8	2												Dusp22	1
Antxr1	2												Dusp26	1
Ap1g1	2												Dux	1
Ap3b2	2												Dync2h1	1
Ap3d1	2												Dzip1	1
Apba1	2												E130317F20Rik	1
Apc	2												Ebf1	1
Apoa1	2												Ecm1	1
Arfgef3	2												Edc3	1
Arhgap22	2												Eef2	1
Arhgef19	2												Efcab11	1
Arhgef26	2												Efnb3	1
Arhgef37	2												Ehbp1	1
Arid1b	2												Eif3l	1
Art4	2												Elfn1	1
Asb3	2												Enthd2	1
Asic1	2												Epha1	1
Asph	2												Epha3	1
Asprv1	2												Epha6	1
Atg2a	2												Ephx1	1
Athl1	2												Eppk1	1
Atp11a	2												Erlec1	1
Atp2b2	2												Ermp1	1
Atp2b3	2												Erp27	1
Atp6ap1	2												Esrp1	1
Atrn	2												Esrra	1
Atxn1	2												Etfa	1
B4galnt3	2												Evpl	1
B4galt4	2												Exoc7	1
BB014433	2												F13a1	1
BB287469	2												Fabp1	1
Bach2	2												Fads3	1
Bbs7	2												Faf2	1
Bcas3	2												Fam110b	1
Bcl2l13	2												Fam126b	1
Bend3	2												Fam136a	1
Birc6	2												Fam160a2	1
Bmp10	2												Fam184a	1
Bms1	2												Fam188b	1
Bpnt1	2												Fam210a	1
Brcc3	2												Fam234b	1
Brinp1	2												Fam69a	1
Brpf1	2												Fam71e1	1
Bsg	2												Fanci	1
Cabin1	2												Fbn1	1
Cacna1c	2												Fbp1	1
Cacna1f	2												Fbxl14	1
Cacna2d4	2												Fbxo24	1
Cad	2												Fcrl1	1
Cadm2	2												Fer1l4	1
Calb2	2												Fez2	1
Camk2b	2												Fgfr1op2	1
Capn15	2												Fgfr4	1
Capn2	2												Fhod1	1
Card11	2												Figla	1
Casp8ap2	2												Fkbp5	1
Casr	2												Foxf1	1
Cav2	2												Foxo1	1
Cbl	2												Fras1	1
Ccdc167	2												Frk	1
Ccdc24	2												Fry	1
Ccdc88a	2												Fsd1l	1
Cd44	2												Fus	1
Cdk14	2												Fyn	1
Cdk5rap2	2												Fzd10	1
Cdkn1b	2												Gabpb2	1
Cdv3	2												Galt	1
Cecr2	2												Garnl3	1
Cenpf	2												Gart	1
Cenpk	2												Gcn1l1	1
Cep128	2												Gdf11	1
Cep290	2												Gdf2	1
Cep41	2												Gemin5	1
Ces1b	2												Gfi1	1
Cfap46	2												Gfm2	1
Cfap53	2												Gfpt1	1
Cfap54	2												Gga2	1
Chd9	2												Ghrh	1
Chrm1	2												Gipc3	1
Chrng	2												Gja1	1
Cldn14	2												Gli2	1
Clec1a	2												Glod4	1
Clec7a	2												Gls2	1
Clip2	2												Gm10228	1
Clock	2												Gm10229	1
Cltc	2												Gm10389	1
Cngb3	2												Gm10436	1
Cntnap3	2												Gm10512	1
Cntnap5c	2												Gm10636	1
Coa4	2												Gm1070	1
Cog5	2												Gm11992	1
Cog8	2												Gm12633	1
Col12a1	2												Gm14085	1
Col5a3	2												Gm15085	1
Col6a3	2												Gm15107	1
Commd7	2												Gm15401	1
Cplx4	2												Gm17783	1
Cpped1	2												Gm2042	1
Cpsf6	2												Gm21411	1
Cpt1c	2												Gm21992	1
Crbn	2												Gm609	1
Crtc1	2												Gm6377	1
Crybg3	2												Gm6548	1
Csgalnact1	2												Gm6588	1
Csmd2	2												Gm6815	1
Ctnnal1	2												Gm7609	1
Cybb	2												Gm839	1
D830031N03Rik	2												Gm8994	1
D930015E06Rik	2												Gm9926	1
DQ719901	2												Gmcl1	1
Daam2	2												Gmip	1
Dapk1	2												Gna13	1
Dapk2	2												Gnao1	1
Dcp1b	2												Gnas	1
Dennd3	2												Gnat1	1
Dennd6a	2												Gng4	1
Depdc1b	2												Gng5	1
Dffa	2												Gns	1
Dhx9	2												Gpank1	1
Dip2a	2												Gpbp1l1	1
Disc1	2												Gpc3	1
Dlc1	2												Gpc6	1
Dlgap4	2												Gper1	1
Dmd	2												Gpr119	1
Dmxl2	2												Gpr62	1
Dnah9	2												Gprin2	1
Dnase1l3	2												Gpsm2	1
Doc2a	2												Gpx8	1
Dock3	2												Gramd1a	1
Dock6	2												Greb1	1
Drg2	2												Grik2	1
Dsc2	2												Grip1	1
Dvl3	2												Grm8	1
Dyrk3	2												Grwd1	1
E330009J07Rik	2												Gsdmc	1
Ebf2	2												Gspt1	1
Ehd1	2												Gtdc1	1
Elk3	2												Gtf2a1	1
Ell2	2												Gtf2ird1	1
Emid1	2												Gtf3c2	1
Eml6	2												H2-M1	1
Enpep	2												Hbb-bh1	1
Ep300	2												Hbb-bs	1
Epha1	2												Hcn1	1
Ephx1	2												Hebp1	1
Ephx4	2												Hecw1	1
Erbb2ip	2												Hilpda	1
Ercc6l	2												Hip1r	1
Esx1	2												Hnrnpk	1
Etv3	2												Hook1	1
Evi2a	2												Hoxa1	1
Evpl	2												Hscb	1
F13a1	2												Hsp90aa1	1
Faf2	2												Hspa8	1
Fam126b	2												Htatsf1	1
Fam160a2	2												Htr1a	1
Fam214a	2												Htr1f	1
Fam234b	2												Htra1	1
Fam32a	2												Hunk	1
Fam83d	2												Hyal2	1
Fam83g	2												Hyal3	1
Fancd2	2												Hyal6	1
Fap	2												Ifi202b	1
Fdxacb1	2												Ifnar1	1
Fibp	2												Ift140	1
Flg2	2												Il15ra	1
Fmnl2	2												Il16	1
Fnbp1	2												Il18	1
Folh1	2												Il23a	1
Fry	2												Inadl	1
Fsd1l	2												Inhbc	1
Fus	2												Inip	1
Fyco1	2												Insr	1
G6pdx	2												Ints7	1
Gamt	2												Ints8	1
Garnl3	2												Iqcf5	1
Gart	2												Iqck	1
Gas5	2												Irak4	1
Gatad2a	2												Itfg2	1
Gcfc2	2												Itga2b	1
Gcn1l1	2												Itga9	1
Gdpgp1	2												Itpa	1
Gfm2	2												Itsn1	1
Gfpt1	2												Jdp2	1
Ggt1	2												Kars	1
Ghrh	2												Kcns3	1
Ghrhr	2												Kdm3a	1
Gls2	2												Kdm4a	1
Gm10466	2												Kif17	1
Gm14005	2												Kif1b	1
Gm15698	2												Klhl11	1
Gm21276	2												Klhl32	1
Gm4759	2												Klhl9	1
Gm5039	2												Kpna6	1
Gm5622	2												Kras	1
Gm609	2												Krt17	1
Gm765	2												Krt80	1
Gm8994	2												Krtap16-3	1
Gna13	2												Krtap19-1	1
Gpaa1	2												Krtap19-4	1
Gpatch1	2												Krtap20-2	1
Gpatch8	2												Krtap4-9	1
Gpc4	2												Ksr2	1
Gprc5b	2												Lalba	1
Gpx8	2												Lama4	1
Gramd1a	2												Larp1	1
Grid2	2												Lca5l	1
Gsg1	2												Lct	1
Gtf2ird1	2												Ldb3	1
Gucy2d	2												Lhx2	1
Gzmg	2												Lhx5	1
Hacd4	2												Lhx8	1
Haus8	2												Lmo7	1
Hbb-b2	2												Lnp	1
Hcn1	2												Lpar4	1
Hddc3	2												Lpcat1	1
Heatr5b	2												Lrp4	1
Hecw1	2												Lrpprc	1
Hip1r	2												Lrrc16b	1
Hist2h4	2												Lrrc4b	1
Hmcn1	2												Lrrc8e	1
Homer3	2												Lrrk1	1
Hoxa3	2												Ltbp2	1
Hps4	2												Lyst	1
Hscb	2												M6pr	1
Hspa4l	2												Mageb1	1
Hspg2	2												Mageb2	1
Htatsf1	2												Magi1	1
Hyal1	2												Mamstr	1
Iars2	2												Manba	1
Ifi44	2												Map2k4	1
Ift122	2												Map3k10	1
Ift140	2												Map3k5	1
Ikbkap	2												Map3k7cl	1
Ints4	2												Mapk6	1
Iqca	2												Mapkapk5	1
Iqcc	2												2016-03-02	1
Iqcf3	2												Mast4	1
Iqgap3	2												Mat2a	1
Iqsec1	2												Mbtd1	1
Irak4	2												Mc3r	1
Itga2b	2												Mcm2	1
Itga9	2												Mcm8	1
Itgad	2												Mdn1	1
Itgae	2												Me3	1
Itpr3	2												Med1	1
KR348528	2												Med12	1
Kbtbd12	2												Mef2d	1
Kctd4	2												Metap1	1
Kdm3a	2												Mettl7a1	1
Kdm5a	2												Mina	1
Kl	2												Mir17hg	1
Klrc2	2												Mir351	1
Klrc3	2												Mir450b	1
Kmt2b	2												Mir99ahg	1
Kmt2d	2												Mknk1	1
Krtap13	2												Mlh3	1
Krtap6-1	2												Mmp13	1
Ksr1	2												Mmp16	1
Kxd1	2												Mmrn2	1
Lama3	2												Mob3b	1
Lama4	2												Mok	1
Lca5l	2												Mov10l1	1
Ldb3	2												Mpg	1
Lhx1	2												Mphosph9	1
Lman1l	2												Mpp6	1
Lnp	2												Mrap	1
Lpar4	2												Mroh8	1
Lrba	2												Mrpl28	1
Lrp1	2												Mta3	1
Lrp2	2												Mthfd1	1
Lrp4	2												Mthfr	1
Lrrc16b	2												Mtmr14	1
Lrrc25	2												Mtor	1
Lrrc56	2												Muc6	1
Lrrc8c	2												Mug1	1
Ltbp2	2												Mup7	1
Ltbp3	2												Mvk	1
Man2a2	2												Mxd1	1
Map2k2	2												Mycn	1
Map3k5	2												Myef2	1
Mapkapk3	2												Myh15	1
Mau2	2												Mylk3	1
Mbd1	2												Myo1e	1
Mbd4	2												Myo1f	1
Mboat1	2												Myo5c	1
Mcm5	2												Myo7a	1
Mcm7	2												Myrf	1
Mcpt-ps1	2												Naa35	1
Med12	2												Nanos3	1
Med13	2												Nap1l1	1
Metap2	2												Nasp	1
Mettl13	2												Nat8f6	1
Mettl24	2												Nbeal1	1
Mfsd5	2												Ncam1	1
Mgat3	2												Ncapd3	1
Micall1	2												Ncaph	1
Mir99ahg	2												Nckap1l	1
Mlxipl	2												Nckap5	1
Mmd	2												Ncoa7	1
Mmp13	2												Ncor2	1
Mmrn2	2												Ndfip2	1
Mms19	2												Ndn	1
Mphosph9	2												Ndrg4	1
Mpp3	2												Necab1	1
Mrap	2												Nefh	1
Mroh8	2												Neu3	1
Mrpl4	2												Nfx1	1
Mta3	2												Nhsl1	1
Mtus1	2												Nkain3	1
Muc5ac	2												Nlrp12	1
Muc6	2												Nlrx1	1
Mvb12b	2												Nomo1	1
Mybpc3	2												Nop56	1
Mycn	2												Nos2	1
Myef2	2												Npc1	1
Myh15	2												Npdc1	1
Myrfl	2												Nr2c1	1
Naaladl1	2												Nrcam	1
Nalcn	2												Nrep	1
Nanos3	2												Nrf1	1
Nat6	2												Nsa2	1
Nav3	2												Nucb2	1
Ncam1	2												Nudt2	1
Nek10	2												Nudt21	1
Nfx1	2												Nup107	1
Nfyb	2												Nup133	1
Ninl	2												Nup98	1
Nip7	2												Nutm1	1
Nkain3	2												Nxf3	1
Nlrc5	2												Nxt2	1
Nlrp14	2												OTTMUSG00000022819	1
Nos3	2												Ogfod1	1
Npff	2												Olfml2a	1
Nrap	2												Olfr1006	1
Nrep	2												Olfr1180	1
Nrp2	2												Olfr1290	1
Nsa2	2												Olfr1318	1
Ntrk2	2												Olfr1321	1
Nubp1	2												Olfr175-ps1	1
Nup133	2												Olfr183	1
Nup210l	2												Olfr196	1
Nutm1	2												Olfr197	1
Ogdhl	2												Olfr305	1
Olfml2a	2												Olfr324	1
Olfr181	2												Olfr357	1
Olfr612	2												Olfr531	1
Olfr67	2												Olfr551	1
Opa1	2												Olfr56	1
Ovgp1	2												Olfr576	1
P4ha3	2												Olfr611	1
Pappa	2												Olfr612	1
Pard3	2												Olfr64	1
Parp3	2												Olfr702	1
Pcsk6	2												Olfr705	1
Pctp	2												Olfr768	1
Pde2a	2												Olfr871	1
Pde4d	2												Olfr937	1
Pde6a	2												Olig2	1
Pde6h	2												Optn	1
Pds5a	2												Orc5	1
Pecr	2												Otog	1
Peg10	2												Otud7a	1
Pex1	2												Ovgp1	1
Pfdn2	2												P4ha1	1
Phc3	2												Pabpc1	1
Phf20l1	2												Pabpn1	1
Phrf1	2												Pan2	1
Pik3c2g	2												Pank4	1
Pilra	2												Papolg	1
Pisd-ps2	2												Pard3b	1
Piwil1	2												Parp11	1
Pkd1l1	2												Parp3	1
Pkdrej	2												Pbx3	1
Pkhd1l1	2												Pbx4	1
Plbd1	2												Pcdh18	1
Plekhh2	2												Pcdhb20	1
Pnp2	2												Pcdhb22	1
Pnpla6	2												Pcdhb7	1
Poll	2												Pcgf5	1
Pot1a	2												Pcnp	1
Ppargc1a	2												Pdcd11	1
Ppfia1	2												Pde4b	1
Ppm1g	2												Pde4d	1
Ppp2r2c	2												Pde6a	1
Prex1	2												Pdrg1	1
Prh1	2												Pdzd2	1
Prr12	2												Peg12	1
Prr14	2												Per1	1
Prss35	2												Pex16	1
Prtg	2												Pgam2	1
Prx	2												Phkb	1
Psap	2												Phlpp2	1
Psip1	2												Pi15	1
Psmb2	2												Pidd1	1
Psmb8	2												Piga	1
Ptch1	2												Pigm	1
Ptchd1	2												Pigz	1
Pth2r	2												Pik3cb	1
Ptpn22	2												Pink1	1
Ptprf	2												Pirt	1
Ptpro	2												Pkd1l2	1
Ptprt	2												Pkd1l3	1
Rab11fip5	2												Pknox2	1
Rabgap1l	2												Pla2g4a	1
Rad54l	2												Plbd1	1
Rad54l2	2												Plch1	1
Ranbp17	2												Plekha4	1
Rarb	2												Plekha8	1
Rasa4	2												Plekhg3	1
Rbm5	2												Pls1	1
Rbmxl1	2												Plxdc1	1
Rec8	2												Pnma5	1
Recql4	2												Pnpla2	1
Rfng	2												Pnpla7	1
Rgs1	2												Pole	1
Rimklb	2												Polr3e	1
Rinl	2												Pot1a	1
Rint1	2												Pou5f1	1
Rmnd5a	2												Ppargc1a	1
Rnf103	2												Ppfia1	1
Rnft1	2												Ppfia2	1
Robo1	2												Ppm1m	1
Rpgrip1l	2												Ppp1r12b	1
Rpl13a	2												Ppp1r14d	1
Rps6kb1	2												Ppp1r36	1
Rsbn1l	2												Ppp2r2a	1
Rtkn2	2												Ppp2r2c	1
Rtn4ip1	2												Ppp2r5c	1
Sall4	2												Ppp4r1	1
Saxo2	2												Pramel7	1
Sbsn	2												Prc1	1
Scap	2												Prdm4	1
Scml2	2												Prdm9	1
Scn11a	2												Prokr1	1
Sdk1	2												Prpf8	1
Sema4c	2												Prps1l3	1
Sema6c	2												Prrg1	1
Sh3d19	2												Prss28	1
Shb	2												Prtg	1
Slc12a3	2												Psat1	1
Slc19a1	2												Psmb11	1
Slc22a18	2												Psmd14	1
Slc22a27	2												Psmd4	1
Slc24a1	2												Ptbp1	1
Slc25a48	2												Ptch1	1
Slc27a1	2												Ptchd3	1
Slc27a3	2												Ptpn12	1
Slc28a1	2												Ptpn21	1
Slc2a4	2												Ptprt	1
Slc2a9	2												Pvrl1	1
Slc35e1	2												Pwwp2a	1
Slc38a10	2												Pxk	1
Slc38a3	2												Pygl	1
Slc44a4	2												Rab9b	1
Slc5a11	2												Rad51ap1	1
Slc6a14	2												Rad52	1
Slc7a11	2												Rad54l	1
Slc7a3	2												Rad54l2	1
Slc8b1	2												Raly	1
Slco1a1	2												Ranbp17	1
Slit3	2												Rarg	1
Slitrk1	2												Rasd1	1
Smarce1	2												Rasip1	1
Smc3	2												Rasl10b	1
Smco3	2												Rassf3	1
Smim7	2												Rbbp8nl	1
Smo	2												Rbm17	1
Snw1	2												Rbm3	1
Socs5	2												Rc3h1	1
Sod1	2												Rdm1	1
Sp140	2												Reep6	1
Sp3	2												Reln	1
Speer4d	2												Rgs11	1
Sptan1	2												Rho	1
Srebf2	2												Rhobtb3	1
Ssh1	2												Rilpl2	1
St5	2												Rinl	1
St6galnac1	2												Rn45s	1
Stab2	2												Rnaseh2a	1
Stat5b	2												Rnf225	1
Stk36	2												Rpgrip1l	1
Stx2	2												Rpl31	1
Stxbp4	2												Rps15a-ps6	1
Supt5	2												Rraga	1
Svep1	2												Rundc1	1
Sycp1	2												Runx1t1	1
Syn3	2												Rxfp4	1
Syne1	2												Rxrb	1
Syt17	2												Saa2	1
Syvn1	2												Sall4	1
Tada2a	2												Samd4b	1
Tal2	2												Scaf4	1
Tanc2	2												Scgb2b18	1
Tbc1d30	2												Scml2	1
Tcf12	2												Scn11a	1
Tctn2	2												Scnn1g	1
Tdpoz4	2												Scoc	1
Tenm3	2												Scube2	1
Tet3	2												Sdr9c7	1
Tfr2	2												Sel1l	1
Thap11	2												Sel1l3	1
Thoc1	2												Sema6c	1
Thoc2	2												Senp5	1
Thumpd1	2												Sepsecs	1
Tia1	2												2016-09-14	1
Tiam2	2												2016-09-03	1
Timmdc1	2												Sftpb	1
Tjp1	2												Sh2d6	1
Tkt	2												Sh2d7	1
Tmem120b	2												Shtn1	1
Tmem132c	2												Siglecf	1
Tmem221	2												Sis	1
Tmem38a	2												Skiv2l2	1
Tmem54	2												Slc10a6	1
Tmem55a	2												Slc15a1	1
Tmem71	2												Slc16a1	1
Tnpo1	2												Slc16a4	1
Tob2	2												Slc18a2	1
Top3a	2												Slc22a20	1
Tph1	2												Slc22a3	1
Tpra1	2												Slc25a5	1
Traf5	2												Slc2a2	1
Trav17	2												Slc2a9	1
Trav9n-4	2												Slc35b1	1
Treh	2												Slc38a3	1
Trim32	2												Slc38a9	1
Trim66	2												Slc44a4	1
Trip11	2												Slc4a8	1
Trnt1	2												Slc5a10	1
Tsen2	2												Slc5a11	1
Tspan11	2												Slc6a8	1
Tspan9	2												Slc7a4	1
Ttc23	2												Slc8b1	1
Ttc27	2												Slc9a1	1
Ttc32	2												Slc9a4	1
Tubg1	2												Slco1a1	1
Tubgcp6	2												Slco3a1	1
Txndc2	2												Slit3	1
Uba7	2												Smc3	1
Ube2d2b	2												Smc5	1
Ube3a	2												Smcr8	1
Uggt2	2												Snhg12	1
Ugt3a2	2												Snn	1
Ulk1	2												Sntg1	1
Upf1	2												Snupn	1
Usp21	2												Socs5	1
Usp34	2												Soga1	1
Usp48	2												Sox14	1
Usp53	2												Sox14	1
Uvrag	2												Spata2	1
Vcam1	2												Spata2	1
Vezf1	2												Speer4d	1
Vezt	2												Spice1	1
Vmn2r120	2												Sptbn2	1
Vmn2r89	2												Srl	1
Vmp1	2												Sspo	1
Vprbp	2												St3gal1	1
Vps16	2												St5	1
Vps26b	2												St8sia1	1
Vps45	2												Stam	1
Vsig10l	2												Steap4	1
Wdfy4	2												Stil	1
Wdpcp	2												Strip2	1
Wdr17	2												Stub1	1
Wdr18	2												Stx12	1
Wdr24	2												Suclg1	1
Wdr3	2												Sulf1	1
Wdr44	2												Suox	1
Wdr81	2												Supt16	1
Wnk2	2												Sycp1	1
Wnt4	2												Sycp2	1
Xirp2	2												Syn3	1
Xkr8	2												Syncrip	1
Xpo7	2												Syne1	1
Xylt2	2												Syt17	1
Ypel2	2												Syt3	1
Ythdc2	2												Taar7b	1
Zc3h13	2												Taf15	1
Zcchc14	2												Taldo1	1
Zfhx2	2												Tanc2	1
Zfhx2os	2												Tango2	1
Zfhx3	2												Tarbp2	1
Zfp235	2												Tbc1d31	1
Zfp462	2												Tbx20	1
Zfp467	2												Tcerg1l	1
Zfp512b	2												Tcf24	1
Zfp729b	2												Tcfl5	1
Zfp74	2												Tcof1	1
Zfp868	2												Tdpoz4	1
Zfp940	2												Tdrd1	1
Zfp963	2												Tead4	1
Zfp964	2												Tet2	1
Zswim1	2												Tet3	1
0610010F05Rik	1												Tex9	1
0610038B21Rik	1												Tfap2c	1
1110038B12Rik	1												Tgm2	1
1300017J02Rik	1												Thap2	1
1500009C09Rik	1												Thbs1	1
1600014C10Rik	1												Thg1l	1
1700001K19Rik	1												Thoc1	1
1700001L05Rik	1												Thtpa	1
1700003G18Rik	1												Tigar	1
1700007B14Rik	1												Tigd5	1
1700010I14Rik	1												Tigit	1
1700011L22Rik	1												Timeless	1
1700019B03Rik	1												Tkfc	1
1700020D05Rik	1												Tkt	1
1700025G04Rik	1												Tle1	1
1700030J22Rik	1												Tle6	1
1700088E04Rik	1												Tlr9	1
1700123L14Rik	1												Tmc4	1
1810055G02Rik	1												Tmc6	1
2010111I01Rik	1												Tmcc1	1
2010315B03Rik	1												Tmem107	1
2310002L09Rik	1												Tmem117	1
2310022A10Rik	1												Tmem121	1
2310050C09Rik	1												Tmem129	1
2310057N15Rik	1												Tmem141	1
2410016O06Rik	1												Tmem143	1
2410018L13Rik	1												Tmem54	1
2410089E03Rik	1												Tmem55a	1
2610002M06Rik	1												Tmem55b	1
2610005L07Rik	1												Tmem72	1
2610020H08Rik	1												Tmem86b	1
2700029M09Rik	1												Tmigd3	1
2810025M15Rik	1												Tmprss2	1
2810474O19Rik	1												Tmtc2	1
2900005J15Rik	1												Tnmd	1
3110039M20Rik	1												Tnpo1	1
3200001D21Rik	1												Tob2	1
4430402I18Rik	1												Tonsl	1
4732456N10Rik	1												Tox3	1
4833420G17Rik	1												Tpbg	1
4921501E09Rik	1												Tpra1	1
4921517D22Rik	1												Tprkb	1
4930402K13Rik	1												Tra2a	1
4930407I10Rik	1												Traf3ip2	1
4930412O13Rik	1												Traf5	1
4930444P10Rik	1												Trafd1	1
4930470P17Rik	1												Trim24	1
4930486L24Rik	1												Trim3	1
4930512B01Rik	1												Trim32	1
4930529M08Rik	1												Trim41	1
4930550C14Rik	1												Trim66	1
4930550L24Rik	1												Trim71	1
4930562C15Rik	1												Triobp	1
4930579G18Rik	1												Trnau1ap	1
4930583K01Rik	1												Tro	1
4930590J08Rik	1												Troap	1
4930595M18Rik	1												Trp53bp1	1
4930597G03Rik	1												Trp53inp2	1
4931409K22Rik	1												Trpc4ap	1
4932411N23Rik	1												Trpm1	1
4932414J04Rik	1												Tsen2	1
4932414N04Rik	1												Tsfm	1
4932438A13Rik	1												Tspan3	1
4933406M09Rik	1												Ttc27	1
4933412E24Rik	1												Ttc32	1
4933432I09Rik	1												Ttc34	1
5031434C07Rik	1												Tuba3b	1
5330429B09Rik	1												Txndc11	1
5430419D17Rik	1												Txnrd3	1
5730455P16Rik	1												U2surp	1
5730460C07Rik	1												Uba7	1
6330408A02Rik	1												Ube2o	1
6330409D20Rik	1												Ube3a	1
6330549D23Rik	1												Ufl1	1
8430408G22Rik	1												Unc5cl	1
9130019O22Rik	1												Urgcp	1
9130019P16Rik	1												Ush1c	1
9130023H24Rik	1												Usp15	1
9230104L09Rik	1												Usp18	1
9230112D13Rik	1												Usp28	1
9330159M07Rik	1												Usp34	1
9430016H08Rik	1												Usp35	1
9530068E07Rik	1												Usp53	1
9530082P21Rik	1												Vamp3	1
9530091C08Rik	1												Vimp	1
A230046K03Rik	1												Vit	1
A230065H16Rik	1												Vldlr	1
A230103J11Rik	1												Vmn1r47	1
A330008L17Rik	1												Vmn1r53	1
A530095I07Rik	1												Vmn1r77	1
A630019I02Rik	1												Vmn2r100	1
A730008H23Rik	1												Vmn2r66	1
A730036I17Rik	1												Vmn2r83	1
A930003A15Rik	1												Vps13d	1
A930007I19Rik	1												Vps16	1
AA619741	1												Vps26b	1
AA986860	1												Vps4b	1
AF251705	1												Vps50	1
AF529169	1												Vps53	1
AI314180	1												Vps8	1
AK007249	1												Vrtn	1
AK009182	1												Vsig2	1
AK011444	1												Vwa5b1	1
AK013480	1												Wapl	1
AK016170	1												Wasf1	1
AK018092	1												Wdpcp	1
AK020705	1												Wdr17	1
AK020711	1												Wdr18	1
AK028111	1												Wdr44	1
AK029170	1												Wfdc13	1
AK030236	1												Wnk1	1
AK032255	1												Wnt5a	1
AK036016	1												Xdh	1
AK036072	1												Xirp2	1
AK037411	1												Xndc1	1
AK037592	1												Xntrpc	1
AK040794	1												Xpo6	1
AK041465	1												Xpo7	1
AK042374	1												Xrcc4	1
AK042981	1												Ythdc2	1
AK043780	1												Zan	1
AK044750	1												Zbtb17	1
AK044848	1												Zc3h13	1
AK046026	1												Zc3h3	1
AK046661	1												Zc4h2	1
AK048202	1												Zfhx3	1
AK048564	1												Zfp111	1
AK048941	1												Zfp24	1
AK049295	1												Zfp280c	1
AK053727	1												Zfp287	1
AK053962	1												Zfp358	1
AK076605	1												Zfp462	1
AK077029	1												Zfp467	1
AK080484	1												Zfp541	1
AK082641	1												Zfp619	1
AK084157	1												Zfp628	1
AK085695	1												Zfp639	1
AK085827	1												Zfp697	1
AK085995	1												Zfp729b	1
AK087617	1												Zfp90	1
AK087644	1												Zfp94	1
AK088233	1												Zfyve26	1
AK132634	1												Zfyve28	1
AK133155	1												Zscan12	1
AK133166	1												Zscan20	1
AK134270	1												Zswim1	1
AK134717	1
AK136414	1
AK136784	1
AK137356	1
AK137868	1
AK137985	1
AK138086	1
AK138949	1
AK140784	1
AK140926	1
AK141620	1
AK142135	1
AK144143	1
AK144448	1
AK145614	1
AK149157	1
AK155710	1
AK156771	1
AK157632	1
AK157878	1
AK158152	1
AK162036	1
AK162361	1
AK162785	1
AK162857	1
AK163075	1
AK163333	1
AK164470	1
AK165076	1
AK165489	1
AK168746	1
AK171712	1
AK172359	1
AK172683	1
AK172714	1
AK179850	1
AK215907	1
AU040320	1
AY358078	1
Aacs	1
Aamp	1
Abca1	1
Abca14	1
Abca6	1
Abca7	1
Abca9	1
Abcb1b	1
Abcb4	1
Abcb5	1
Abcb6	1
Abcb9	1
Abcc9	1
Abcd2	1
Abcg1	1
Abcg5	1
Abhd1	1
Abhd10	1
Abhd13	1
Abi1	1
Abi3	1
Abl1	1
Abra	1
Acaa1b	1
Acad10	1
Acadsb	1
Acadvl	1
Acan	1
Acap1	1
Acat1	1
Accn1/B830045N13Rik	1
Accs	1
Ace2	1
Acin1	1
Ackr4	1
Acot2	1
Acox3	1
Acpp	1
Acsl5	1
Acss3	1
Actg1	1
Actl7b	1
Actn4	1
Acvr1	1
Acy1	1
Acyp1	1
Adam10	1
Adam23	1
Adam29	1
Adam33	1
Adamts12	1
Adamts16	1
Adamts17	1
Adamts19	1
Adamts20	1
Adamts3	1
Adamts7	1
Adamts8	1
Adamts9	1
Adap2	1
Adarb1	1
Adcy3	1
Adcy8	1
Adcyap1r1	1
Add3	1
Adgra1	1
Adgrb3	1
Adgre5	1
Adgrf5	1
Adgrg4	1
Adgrl2	1
Adm	1
Adora2a	1
Adpgk	1
Adra1b	1
Adrb2	1
Adssl1	1
Aebp1	1
Agbl4	1
Agk	1
Agmo	1
Ago1	1
Ago4	1
Agtr2	1
Ahcyl1	1
Ahnak	1
Aif1	1
Aifm1	1
Aim1l	1
Airn	1
Ak8	1
Akap6	1
Akap8l	1
Akap9	1
Akna	1
Akr1c14	1
Aldh18a1	1
Aldh1a2	1
Aldh1l2	1
Aldoa	1
Alg2	1
Alg5	1
Alk	1
Alkbh2	1
Alms1	1
Alpi	1
Alpk1	1
Als2cl	1
Amd1	1
Amigo1	1
Amph	1
Amz1	1
Anapc15	1
Anapc2	1
Angel2	1
Angpt1	1
Angpt2	1
Ank1	1
Ank2	1
Ankef1	1
Ankfy1	1
Ankhd1	1
Ankib1	1
Ankmy1	1
Ankrd11	1
Ankrd23	1
Ankrd33	1
Ankrd35	1
Ankrd36	1
Ankrd45	1
Ankrd52	1
Ankrd55	1
Ankrd6	1
Ankrd60	1
Ankrd7	1
Anks1b	1
Anks3	1
Ano4	1
Ano6	1
Ano7	1
Anxa2	1
Anxa3	1
Anxa5	1
Anxa7	1
Anxa8	1
Ap1g2	1
Ap1m1	1
Ap5z1	1
Apba2	1
Apbb3	1
Aph1a	1
Aplnr	1
Aplp1	1
Apoa2	1
Apob	1
Apobec3	1
Apoe	1
Apol6	1
Apold1	1
Apom	1
Apool	1
App	1
Appbp2	1
Aptx	1
Arap3	1
Arcn1	1
Arhgap23	1
Arhgap28	1
Arhgap35	1
Arhgap44	1
Arhgap5	1
Arhgdig	1
Arhgef10	1
Arhgef16	1
Arhgef17	1
Arhgef18	1
Arhgef2	1
Arhgef39	1
Arhgef4	1
Arhgef9	1
Arid4a	1
Arid4b	1
Arl13a	1
Arl5a	1
Arl6	1
Arl6ip1	1
Armc4	1
Armc5	1
Armc8	1
Armc9	1
Armcx1	1
Armcx4	1
Armt1	1
Arnt2	1
Arntl2	1
Art2a-ps	1
Asah1	1
Asap3	1
Asb11	1
Asb17	1
Ash2l	1
Aste1	1
Asxl1	1
Asxl2	1
Atf2	1
Atf7ip	1
Atg9a	1
Atm	1
Atmin	1
Atn1	1
Atp10a	1
Atp10b	1
Atp10d	1
Atp1a3	1
Atp1b2	1
Atp2a3	1
Atp2c1	1
Atp2c2	1
Atp4a	1
Atp5c1	1
Atp5f1	1
Atp6ap2	1
Atp6v1d	1
Atp7b	1
Atp8a1	1
Atp8a2	1
Atp8b1	1
Atp8b4	1
Atpaf1	1
Atrnl1	1
Atxn7l1	1
Atxn7l2	1
Avp	1
Azi2	1
Azin1	1
B020004C17Rik	1
B3galt5	1
B3gnt2	1
B4galnt2	1
B4galt2	1
B4galt6	1
B9d1	1
BC002163	1
BC003331	1
BC005624	1
BC006965	1
BC026585	1
BC027072	1
BC029853	1
BC030867	1
BC039798	1
BC062254	1
BC096037	1
BC100303	1
BC108341	1
BC147413	1
Babam1	1
Bach2os	1
Bag4	1
Bag5	1
Bag6	1
Bahcc1	1
Batf2	1
Baz1b	1
Bbs1	1
Bbs4	1
Bcar3	1
Bcat2	1
Bche	1
Bckdk	1
Bcl2l11	1
Bcl2l15	1
Bcl2l2	1
Bcor	1
Bcorl1	1
Bend7	1
Bet1l	1
Bfsp2	1
Bicd1	1
Bicd2	1
Bid	1
Bin1	1
Bin2	1
Blm	1
Bmp3	1
Bmpr1b	1
Bmx	1
Bnc1	1
Bnip3l	1
Bpifb1	1
Bptf	1
Brca2	1
Brd2	1
Brd8	1
Brdt	1
Brip1os	1
Brpf3	1
Brsk1	1
Brwd1	1
Btbd10	1
Btk	1
Btnl2	1
Bub1	1
Bud13	1
Bud31	1
C030039L03Rik	1
C130021I20Rik	1
C1qtnf1	1
C1qtnf5	1
C2cd2	1
C330007P06Rik	1
C430049B03Rik	1
C4b	1
C77080	1
C87499	1
C8g	1
C9	1
C920009B18Rik	1
CK137956	1
Caap1	1
Cacna1a	1
Cacna1e	1
Cacna1g	1
Cacna1h	1
Cacna1i	1
Cacna2d2	1
Cacna2d3	1
Cacybp	1
Calr4	1
Camk2a	1
Camk2d	1
Camsap2	1
Cand1	1
Capn1	1
Capn5	1
Capn9	1
Caprin1	1
Car10	1
Car15	1
Car2	1
Car9	1
Card6	1
Casc1	1
Caskin1	1
Casp8	1
Cass4	1
Cast	1
Cat	1
Catsper3	1
Cbarp	1
Cbfa2t2	1
Cbfa2t3	1
Cbll1	1
Cbr3	1
Cbx7	1
Ccar2	1
Ccbl1	1
Ccdc108	1
Ccdc117	1
Ccdc124	1
Ccdc130	1
Ccdc138	1
Ccdc175	1
Ccdc178	1
Ccdc180	1
Ccdc186	1
Ccdc191	1
Ccdc28b	1
Ccdc30	1
Ccdc33	1
Ccdc38	1
Ccdc39	1
Ccdc40	1
Ccdc43	1
Ccdc47	1
Ccdc60	1
Ccdc63	1
Ccdc67	1
Ccdc73	1
Ccdc77	1
Ccdc7b	1
Ccdc80	1
Ccdc90b	1
Ccdc94	1
Ccl17	1
Ccl20	1
Ccl3	1
Ccl4	1
Ccnf	1
Ccnj	1
Ccnjl	1
Ccr1	1
Ccr7	1
Ccr9	1
Ccser2	1
Cct8l1	1
Ccz1	1
Cd101	1
Cd14	1
Cd151	1
Cd163l1	1
Cd177	1
Cd200r1	1
Cd22	1
Cd276	1
Cd2ap	1
Cd300c	1
Cd34	1
Cd74	1
Cd86	1
Cd96	1
Cd99l2	1
Cdc42	1
Cdc42bpg	1
Cdc7	1
Cdca7	1
Cdh12	1
Cdh13	1
Cdh22	1
Cdh24	1
Cdh9	1
Cdk12	1
Cdk5	1
Cdk5r1	1
Cdk5rap3	1
Cdkl4	1
Cdkl5	1
Cdkn2aip	1
Cdkn3	1
Cdrt4	1
Cebpz	1
Cebpzos	1
Celsr1	1
Celsr3	1
Cemip	1
Cenpc1	1
Cenpw	1
Cep131	1
Cep170b	1
Cep192	1
Cep63	1
Cep76	1
Cerkl	1
Ces1h	1
Ces2b	1
Cfap100	1
Cfap206	1
Cfap57	1
Cfap69	1
Cfb	1
Cfd	1
Cfdp1	1
Cfhr2	1
Cftr	1
Cgnl1	1
Chac1	1
Chad	1
Champ1	1
Chat	1
Chd1	1
Chd3os	1
Chd6	1
Chd7	1
Chd8	1
Chic1	1
Chit1	1
Chl1	1
Chml	1
Chodl	1
Chordc1	1
Chrna2	1
Chrna6	1
Chst4	1
Churc1	1
Ciao1	1
Ciart	1
Cib1	1
Cib3	1
Cilp2	1
Cit	1
Cited2	1
Ckap2l	1
Ckmt1	1
Clasp1	1
Clca1	1
Clca2	1
Clcf1	1
Clcn2	1
Clcn3	1
Clcnka	1
Cldn10	1
Cldn6	1
Clec16a	1
Clhc1	1
Clic5	1
Clic6	1
Clint1	1
Clip4	1
Clk1	1
Cln8	1
Clpb	1
Clptm1	1
Clspn	1
Clu	1
Clybl	1
Cma2	1
Cmbl	1
Cmc2	1
Cmip	1
Cmya5	1
Cnbd2	1
Cndp2	1
Cnep1r1	1
Cnksr1	1
Cnot3	1
Cnot7	1
Cnpy4	1
Cnr1	1
Cntfr	1
Cntn4	1
Cntnap4	1
Cntrob	1
Coa5	1
Cog6	1
Col10a1	1
Col11a2	1
Col14a1	1
Col1a2	1
Col20a1	1
Col22a1	1
Col27a1	1
Col3a1	1
Col4a1	1
Col4a5	1
Col5a2	1
Col7a1	1
Col8a2	1
Col9a2	1
Col9a3	1
Commd4	1
Coq4	1
Coq9	1
Coro7	1
Cox11	1
Cpa1	1
Cpd	1
Cpn1	1
Cpne5	1
Cpt1b	1
Crb1	1
Crcp	1
Creb3l1	1
Crebbp	1
Crebrf	1
Crhr2	1
Crim1	1
Cript	1
Crlf1	1
Crot	1
Crtac1	1
Crtc2	1
Crxos	1
Cs	1
Csf1r	1
Csprs	1
Csrnp3	1
Csrp1	1
Cst7	1
Ctage5	1
Ctgf	1
Cth	1
Ctnnd1	1
Ctnnd2	1
Ctns	1
Ctrb1	1
Cts6	1
Cts8	1
Ctsd	1
Cttnbp2	1
Cul4a	1
Cul9	1
Cxadr	1
Cxcr2	1
Cxcr6	1
Cyb5r3	1
Cylc1	1
Cyp17a1	1
Cyp20a1	1
Cyp26c1	1
Cyp2d22	1
Cyp2d9	1
Cyp2w1	1
Cyp3a11	1
Cyp3a13	1
Cyp46a1	1
Cyp4f13	1
Cyp4f39	1
Cysrt1	1
Cytip	1
D130043K22Rik	1
D17H6S53E	1
D2Wsu81e	1
D3Ertd254e	1
D430041D05Rik	1
D630003M21Rik	1
D630045J12Rik	1
DQ072390	1
DQ554303	1
DQ699740	1
DQ715827	1
Dars2	1
Dazl	1
Dbh	1
Dbn1	1
Dbr1	1
Dbx2	1
Dchs1	1
Dctn1	1
Dctn2	1
Dctn3	1
Dcun1d3	1
Dcxr	1
Ddhd1	1
Ddias	1
Ddit4l	1
Ddr2	1
Ddx11	1
Ddx17	1
Ddx18	1
Ddx39b	1
Ddx49	1
Ddx50	1
Ddx55	1
Ddx6	1
Def6	1
Defb25	1
Dennd1a	1
Dennd4a	1
Denr	1
Depdc5	1
Dera	1
Desi1	1
Dgat2	1
Dhcr24	1
Dhcr7	1
Dhrs7	1
Dhx29	1
Dhx57	1
Diablo	1
Diaph3	1
Dicer1	1
Dido1	1
Diexf	1
Dimt1	1
Dirc2	1
Dld	1
Dleu2	1
Dlg3	1
Dlgap5	1
Dll1	1
Dll3	1
Dmbt1	1
Dmgdh	1
Dmkn	1
Dmrt3	1
Dnah10	1
Dnah17	1
Dnah2	1
Dnaic1	1
Dnajb4	1
Dnajc10	1
Dnajc13	1
Dnajc21	1
Dnajc27	1
Dnajc4	1
Dnajc5	1
Dnajc7	1
Dnase2a	1
Dnase2b	1
Dnmt3l	1
Dnpep	1
Doc2b	1
Dock11	1
Dock2	1
Dock4	1
Dock5	1
Dock7	1
Dock9	1
Dok5	1
Dok6	1
Dopey2	1
Dpf2	1
Dpp6	1
Dpysl2	1
Dpysl3	1
Dqx1	1
Drc7	1
Drd5	1
Dsc1	1
Dscaml1	1
Dsel	1
Dsg1a	1
Dsp	1
Dst	1
Dtnb	1
Dus3l	1
Dusp16	1
Dusp22	1
Dusp26	1
Dvl2	1
Dxo	1
Dync1h1	1
Dync1i2	1
Dynll2	1
Dyrk4	1
Dzip1	1
Dzip1l	1
E130309D02Rik	1
E130310I04Rik	1
E130317F20Rik	1
E2f8	1
E430018J23Rik	1
E4f1	1
E530001F21Rik	1
Ebf1	1
Ecm1	1
[truncated: 2,277 more rows]

## Sheet: Data Analysis Corrected
												* Sorted by p-value (p-value was determined based on the number of genes associated with the pathway)								* Sorted by names to find common pathways across all the mice
HF_S4	Count		HF_S5	Count		HF_S7	Count		HF_S8	Count		HF_S4	Pathways	Genes associated with the pathway	# of genes in the pathway	# of genes from the list	%	p-value		Mouse#	Pathways
Mroh2a	12		Klra22	35		Mroh2a	11		Polr1a	27		4	Recruitment of mitotic centrosome proteins and complexes	Odf2; Clasp1; Numa1; Sfi1; Cep192; Tubgcp5; Tubg1; Cep76; Dync1h1; Dctn2; Ninl; Tubgcp6	68	12	0.176471	0.000190677		5	&gamma;-glutamyl cycle
Hjurp	10		BC048546	34		Prmt9	10		Urb1	24		4	Centrosome maturation	Odf2; Clasp1; Numa1; Sfi1; Cep192; Tubgcp5; Tubg1; Cep76; Dync1h1; Dctn2; Ninl; Tubgcp6	68	12	0.176471	0.000190677		7	3-phosphoinositide biosynthesis
Col6a6	9		Klra6	27		Ppwd1	8		Ptcd3	17		4	Mitotic Telophase/Cytokinesis	Stag2; Smc3; Pds5a; Nipbl; Kif23	14	5	0.357143	0.000527889		5	5-aminoimidazole ribonucleotide biosynthesis I
Vmn2r121	8		Klra18	25		Arhgap10	6		Ankrd26	16		4	Cell Cycle	Odf2; Nup107; Mis18bp1; Rbbp7; Rfc3; Tubg1; Dync1h1; Nup133; Sfi1; Smc3; Smc2; Pds5a; Kif23; Ninl; Nipbl; Nupl1; Ndel1; Cenpk; Clasp1; Cdkn1b; Atm; Kntc1; Cep192; Dctn2; Tubgcp5; Tubgcp6; Terf2; Hist4h4; Hjurp; Seh1l; Numa1; Stag2; Cep76; Hist2h4; Ncapg; Hist1h3h; Kif2a	408	37	0.0906863	0.000791134		5	5-aminoimidazole ribonucleotide biosynthesis II
Muc4	7		Polr1a	25		Muc4	6		Dnah6	11		4	Cohesin Loading onto Chromatin	Stag2; Smc3; Pds5a; Nipbl	10	4	0.4	0.00122472		4	ABC transporters - Mus musculus (mouse)
Ccp110	6		Urb1	25		Vmn2r121	6		Immt	9		4	Axon guidance	Pspn; Dpysl3; Robo1; Cacna1f; Abl1; Nfasc; Myl12b; Plxnb3; Itgb3; Hsp90ab1; Col4a5; Ncam1; Clasp1; Chl1; Dlg3; Ptprt; Farp2; Plxna3; Itga1; Cdk5; Itga2b; Pak1; Kras	225	23	0.102222	0.00157463		4	ABC-family proteins mediated transport
Ddo	6		Klra7	24		Ugt1a10	5		Mrpl35	8		4	p38MAPK events	Mapkapk3; Ralgds; Rala; Kras	11	4	0.363636	0.00184514		5	Activation of AMPA receptors
Gm13152	6		Klra9	20		9030624J02Rik	4		Gm2022	7		4	Recruitment of NuMA to mitotic centrosomes	Tubg1; Tubgcp5; Tubgcp6; Numa1	11	4	0.363636	0.00184514		7	Activation of GABAB receptors
Ppwd1	6		Klra5	19		Ccp110	4		Grm7	7		4	Deposition of New CENPA-containing Nucleosomes at the Centromere	Hist4h4; Cenpk; Mis18bp1; Rbbp7; Hist2h4; Hjurp	26	6	0.230769	0.0019055		8	Activation of the phototransduction cascade
Tmc5	6		Mpo	17		Cdh1	4		Krtap19-3	7		4	Nucleosome assembly	Hist4h4; Cenpk; Mis18bp1; Rbbp7; Hist2h4; Hjurp	26	6	0.230769	0.0019055		5	Activation, myristolyation of BID and translocation to mitochondria
Col6a4	5		Ankrd26	15		Ddx4	4		Mroh2a	7		4	Factors involved in megakaryocyte development and platelet production	Vps45; Akap1; Zfpm2; Gata2; Dock6; Kif23; Kif22; Cdk5; Jmjd1c; Abl1; Hist1h3h; Kif2a; Ehd2	101	13	0.128713	0.00233057		5	Acute myeloid leukemia - Mus musculus (mouse)
Col6a5	5		Ints10	15		Dopey1	4		Muc4	7		4	Developmental Biology	Ncoa3; Dpysl3; Pspn; Robo1; Med30; Cacna1f; Abl1; Nfasc; Myl12b; Plxnb3; Itgb3; Ppargc1a; Hsp90ab1; Col4a5; Ncam1; Clasp1; Med1; Chl1; Dlg3; Ptprt; Farp2; Plxna3; Itga1; Med13; Cdk5; Itga2b; Pak1; Kras	307	28	0.0912052	0.00293172		7	Acute myeloid leukemia - Mus musculus (mouse)
Pkd1l2	5		Klra1	13		Fto	4		Synj1	7		4	Muscle contraction	Myh3; Dmd; Myl12b; Itga1; Tpm4; Neb; Mylk; Mybpc3	48	8	0.166667	0.00322308		8	adenosine nucleotides degradation II
Slc22a16	5		Klra17	13		Hjurp	4		Tgfbr3	7		4	Loss of proteins required for interphase microtubule organizationÂ from the centrosome	Odf2; Clasp1; Sfi1; Cep192; Tubg1; Cep76; Dync1h1; Dctn2; Ninl	60	9	0.15	0.0038207		7	Adenylate cyclase activating pathway
Cdh1	4		Muc4	13		Parp8	4		Tiam1	7		4	Loss of Nlp from mitotic centrosomes	Odf2; Clasp1; Sfi1; Cep192; Tubg1; Cep76; Dync1h1; Dctn2; Ninl	60	9	0.15	0.0038207		7	Adenylate cyclase inhibitory pathway
Gm2022	4		Ptcd3	13		Smg1	4		Zfp9	7		4	Mitotic Prometaphase	Cenpk; Nup133; Clasp1; Nup107; Stag2; Pds5a; Smc3; Smc2; Kntc1; Seh1l; Ndel1; Ncapg; Kif2a	108	13	0.12037	0.00421302		4	Adherens junction - Mus musculus (mouse)
Parp8	4		Dnah6	12		Smim15	4		4932438H23Rik	6		4	Peroxisomal lipid metabolism	Acaa1b; Idh1; Acox1; Crot; Gnpat	22	5	0.227273	0.00489857		7	Aldosterone-regulated sodium reabsorption - Mus musculus (mouse)
Smg1	4		Pzp	12		Trim23	4		Aak1	6		4	ECM-receptor interaction - Mus musculus (mouse)	Itgb3; Itga2b; Hspg2; Tnxb; Agrn; Col5a3; Col4a5; Itga11; Itga1; Col6a4; Col6a6	87	11	0.126437	0.00564382		7	Alpha6-Beta4 Integrin Signaling Pathway
Smim15	4		Unc13a	12		Vmn2r117	4		Cbr1	6		4	Semaphorin interactions	Plxnb3; Farp2; Dpysl3; Plxna3; Itga1; Hsp90ab1; Cdk5; Pak1; Myl12b	64	9	0.140625	0.00591441		8	Alternative complement activation
Tmc7	4		Als2	11		Arhgap24	3		Cct6a	6		4	Cell Cycle, Mitotic	Odf2; Nup107; Rfc3; Tubg1; Dync1h1; Clasp1; Sfi1; Smc3; Smc2; Pds5a; Kif23; Tubgcp5; Nipbl; Nupl1; Ndel1; Cenpk; Nup133; Cdkn1b; Kntc1; Cep192; Ncapg; Ninl; Tubgcp6; Seh1l; Numa1; Stag2; Cep76; Dctn2; Kif2a	337	29	0.0860534	0.00596614		5	Alzheimers Disease
Tyk2	4		Ankfn1	11		Ces1c	3		Gm1965	6		4	G2/M Transition	Odf2; Clasp1; Numa1; Sfi1; Cep192; Tubgcp5; Tubg1; Cep76; Dync1h1; Dctn2; Ninl; Tubgcp6	103	12	0.116505	0.0075827		7	Alzheimers Disease
Ugt1a6a	4		Itpr1	11		Coq7	3		Krtap19-2	6		4	Inhibition of TSC complex formation by PKB	Akt2; Tsc2	3	2	0.666667	0.00796896		7	Amoebiasis - Mus musculus (mouse)
Vmn2r117	4		Lpl	11		Dctd	3		Paxbp1	6		4	Mitotic G2-G2/M phases	Odf2; Clasp1; Numa1; Sfi1; Cep192; Tubgcp5; Tubg1; Cep76; Dync1h1; Dctn2; Ninl; Tubgcp6	105	12	0.114286	0.00880673		4	Amyloids
9030624J02Rik	3		Mks1	11		Elovl7	3		A2m	5		4	ABC transporters - Mus musculus (mouse)	Abcb1b; Abcg5; Abca1; Abcb6; Abcb4; Abcc6; Cftr	46	7	0.152174	0.00952855		7	Anchoring fibril formation
C130026I21Rik	3		Olfr462	11		Gm13152	3		AK052920	5		4	Role of Abl in Robo-Slit signaling	Robo1; Abl1; Clasp1	9	3	0.333333	0.00953373		7	Apoptotic execution phase
Cct4	3		Rfxank	11		Gm2022	3		Ccp110	5		4	Branched-chain amino acid catabolism	Acat1; Bcat2; Acadsb; Mccc2	17	4	0.235294	0.0103519		4	Arrhythmogenic right ventricular cardiomyopathy (ARVC) - Mus musculus (mouse)
Coq7	3		Immt	10		Hydin	3		Col6a4	5		4	SLC-mediated transmembrane transport	Slc22a18; Nup107; Slc22a16; Slc5a11; Slc44a4; Nupl1; Slc9a6; Slco3a1; Nup133; Slc2a7; Slc2a6; Slc12a4; Slc35a2; Slc27a4; Slc8a1; Slc6a2; Seh1l; Hk3; Avp; Slc7a3; Slc15a2; Slc15a3	249	22	0.0883534	0.0116217		7	Arrhythmogenic right ventricular cardiomyopathy (ARVC) - Mus musculus (mouse)
Ddx4	3		Klra12	10		Ipo11	3		Col6a5	5		4	Chromosome Maintenance	Hist4h4; Cenpk; Stag2; Mis18bp1; Smc3; Rbbp7; Rfc3; Terf2; Hist2h4; Hjurp; Hist1h3h	96	11	0.114583	0.0116559		7	Assembly of collagen fibrils and other multimeric structures
Dux	3		Klrb1c	10		Kif1b	3		Col6a6	5		4	Hypertrophic cardiomyopathy (HCM) - Mus musculus (mouse)	Itgb3; Dmd; Actg1; Itga1; Tpm4; Cacna1f; Itga11; Mybpc3; Itga2b; Slc8a1	84	10	0.119048	0.0122622		4	Axon guidance
Elovl7	3		1700030K09Rik	9		Knop1	3		Ddo	5		4	Small Ligand GPCRs	S1pr3; Cnr1; Ptgfr; S1pr4	18	4	0.222222	0.0127677		4	Axon guidance - Mus musculus (mouse)
Ipo11	3		Ano2	9		Lsm6	3		Elmod3	5		4	Regulation of Actin Cytoskeleton	Actg1; Wasf2; Itga1; Arhgef4; Mylk; Pik3c2b; Pik3c2a; Ssh2; Ssh3; Fgf13; Pik3c2g; Gsn; Pak1; Fgf1; Kras	151	15	0.0993377	0.0129408		7	Axon guidance - Mus musculus (mouse)
Olfr1532-ps1	3		Klrb1a	9		Rhno1	3		Fam21	5		4	Striated Muscle Contraction	Myh3; Neb; Tpm4; Dmd; Mybpc3	28	5	0.178571	0.0141104		7	Bacterial invasion of epithelial cells - Mus musculus (mouse)
Olfr207	3		Klrb1b	9		Sp110	3		Ggcx	5		4	Arrhythmogenic right ventricular cardiomyopathy (ARVC) - Mus musculus (mouse)	Itgb3; Dmd; Actg1; Itga1; Dsc2; Cacna1f; Itga11; Itga2b; Slc8a1	74	9	0.121622	0.0149727		7	Basal cell carcinoma - Mus musculus (mouse)
Olfr611	3		Mrpl35	9		Thap1	3		Gm1995	5		4	Proton/oligonucleotide cotransporters	Slc15a2; Slc15a3	4	2	0.5	0.0153844		4	Beta-oxidation of very long chain fatty acids
Ppfibp1	3		Tmem100	9		Tmc5	3		Krtap15	5		4	Resolution of Sister Chromatid Cohesion	Cenpk; Nup133; Clasp1; Nup107; Stag2; Pds5a; Smc3; Kntc1; Seh1l; Ndel1; Kif2a	100	11	0.11	0.0155299		7	Bile salt and organic anion SLC transporters
Trim23	3		Atp6v1b2	8		Tmc7	3		Plxna1	5		4	Establishment of Sister Chromatid Cohesion	Stag2; Smc3; Pds5a	11	3	0.272727	0.0173133		7	Bile secretion - Mus musculus (mouse)
Tro	3		Cherp	8		Ttc29	3		Retsat	5		4	Signaling by Leptin	Stat5b; Stat5a; Irs1	11	3	0.272727	0.0173133		8	Bile secretion - Mus musculus (mouse)
Ugt1a10	3		Ddo	8		Tulp4	3		Slc22a16	5		4	Irinotecan Pathway	Ugt1a6a; Ugt1a1; Ugt1a10	11	3	0.272727	0.0173133		7	Binding and Uptake of Ligands by Scavenger Receptors
Vmn2r115	3		Lpo	8		Ush2a	3		Wnk1	5		4	Dilated cardiomyopathy - Mus musculus (mouse)	Itgb3; Dmd; Actg1; Itga2b; Tpm4; Cacna1f; Itga11; Mybpc3; Itga1; Slc8a1	90	10	0.111111	0.0179151		8	Binding and Uptake of Ligands by Scavenger Receptors
9430038I01Rik	2		Olfr463	8		Vmn2r-ps159	3		AK032505	4		4	Pentose phosphate pathway - Mus musculus (mouse)	G6pdx; Tkt; Rbks; Fbp1; Dera	30	5	0.166667	0.0187779		5	biosynthesis of serotonin and melatonin
AK052788	2		Synj1	8		Vmn2r115	3		Abi3bp	4		4	Regulation of actin cytoskeleton - Mus musculus (mouse)	Itgb3; Gsn; Actg1; Wasf2; Itga2b; Arhgef4; Mylk; Fgf13; Itga11; Ssh2; Ssh3; Insrr; Itga1; Myl12b; Kras; Itgad; Pak1; Fgf1; Iqgap3	218	19	0.087156	0.0189761		5	biotin-carboxyl carrier protein assembly
AK142217	2		Trim25	8		Zswim4	3		Coq7	4		4	Transmembrane transport of small molecules	Atp6v1d; Slc22a18; Nup107; Slc22a16; Gnb3; Slc8a1; Slc5a11; Abcb6; Slc44a4; Sgk2; Cftr; Slc2a7; Nupl1; Slc2a6; Atp2c2; Slc9a6; Slco3a1; Abcg5; Nup133; Slc6a2; Gabrg3; Gabrr1; Slc12a4; Slc35a2; Slc15a3; Trpm4; Abcc6; Trpm1; Abcb1b; Seh1l; Nalcn; Hk3; Avp; Slc7a3; Slc15a2; Slc27a4; Atp7b	499	37	0.0741483	0.0191217		4	Branched-chain amino acid catabolism
AK160964	2		Akap1	7		2410141K09Rik	2		D6Ertd527e	4		4	M Phase	Seh1l; Cenpk; Nup133; Clasp1; Nup107; Stag2; Pds5a; Smc3; Smc2; Kntc1; Kif23; Nipbl; Nupl1; Ndel1; Ncapg; Kif2a	173	16	0.0924855	0.0196176		5	c-src mediated regulation of Cx43 function and closure of gap junctions
Abca15	2		Borcs8	7		9530053A07Rik	2		Ddx4	4		4	ABC-family proteins mediated transport	Abcb1b; Abcc6; Abcb6; Cftr; Abcg5	31	5	0.16129	0.0214511		7	Ca-dependent events
Aig1	2		Clec2e	7		A630005I04Rik	2		Eva1c	4		4	Signaling by Leptin	Stat5b; Stat5a; Irs1; Kras	21	4	0.190476	0.0220558		8	Calcium Regulation in the Cardiac Cell
Akap13	2		Coil	7		AK164737	2		Gm13152	4		4	Regulation of PLK1 Activity at G2/M Transition	Odf2; Clasp1; Sfi1; Cep192; Tubg1; Cep76; Dync1h1; Dctn2; Ninl	79	9	0.113924	0.0221732		5	Calcium signaling pathway - Mus musculus (mouse)
Ank3	2		Col6a5	7		Add2	2		Gm1966	4		4	Regulation of Cholesterol Biosynthesis by SREBP (SREBF)	Nfyc; Scap; Kpnb1	12	3	0.25	0.0221999		7	Calcium signaling pathway - Mus musculus (mouse)
Ap3d1	2		Gm1965	7		Adgrv1	2		Gm20741	4		4	DNA Repair	Ercc8; Fancd2; Ercc2; Atm; Rfc3; Prkdc; Rad52; Polr2c; Lig3; Rev1; Xab2	107	11	0.102804	0.024528		7	Calmodulin induced events
Arap1	2		Grm7	7		Anxa4	2		Ice1	4		4	mannitol degradation II	Hk3; Mpi	5	2	0.4	0.0247543		5	Calnexin/calreticulin cycle
Arl4d	2		Il12rb1	7		Apba1	2		Knop1	4		4	Signal Transduction of S1P Receptor	S1pr3; Pik3c2g; Akt2; Gnai2	22	4	0.181818	0.0258685		7	CaM pathway
Asb3	2		Klrb1-ps1	7		Atp2b2	2		Morc3	4		4	Smooth Muscle Contraction	Itga1; Tpm4; Myl12b; Mylk	22	4	0.181818	0.0258685		8	CD28 co-stimulation
Athl1	2		Krtap19-3	7		Atrn	2		Mug2	4		4	Striated Muscle Contraction	Myh3; Dmd; Actg1; Tpm4; Neb; Mybpc3	44	6	0.136364	0.0263673		8	CD28 dependent Vav1 pathway
BB014433	2		Nrip2	7		C130026I21Rik	2		Olfr207	4		4	Amyloids	Hspg2; Hist1h3h; Hist4h4; Hist2h4	23	4	0.173913	0.0300527		4	Cell Cycle
Brcc3	2		Ppwd1	7		Calr3	2		Parp8	4		4	Pentose and glucuronate interconversions - Mus musculus (mouse)	Dcxr; Ugt1a6a; Ugt1a1; Ugt1a10; Gusb	34	5	0.147059	0.0309101		4	Cell Cycle, Mitotic
Calb2	2		Scpep1	7		Cav2	2		Plxnd1	4		4	Integrin-mediated Cell Adhesion	Itgb3; Itga2b; Akt2; Capn5; Itga11; Capn2; Itga1; Itgad; Pak1; Capn9	98	10	0.102041	0.032589		7	Cell junction organization
Cdr1	2		Ushbp1	7		Ccdc141	2		Rhno1	4		4	Viral myocarditis - Mus musculus (mouse)	Cxadr; Dmd; Actg1; Myh3; Eif4g3; H2-T23; Abl1; Myh7b; Myh15	94	9	0.0957447	0.033738		7	Cell-Cell communication
Cenpk	2		4932438H23Rik	6		Cd44	2		Rpap2	4		4	Packaging Of Telomere Ends	Terf2; Hist4h4; Hist2h4	14	3	0.214286	0.0339815		4	Cell-cell junction organization
Ces1b	2		Aak1	6		Cenpk	2		Setd4	4		4	IL-9 Signaling Pathway	Stat5b; Tyk2; Stat5a; Irs1	24	4	0.166667	0.0346131		7	Cell-cell junction organization
Ces1c	2		Clec2g	6		Chst15	2		Smg1	4		4	Cyanoamino acid metabolism - Mus musculus (mouse)	Ggt1; Ggt7	6	2	0.333333	0.0358536		4	Centrosome maturation
Cfap70	2		Col6a6	6		Clec7a	2		Sp110	4		4	Axon guidance - Mus musculus (mouse)	Plxnb3; Plxna3; Robo2; Epha2; Sema6c; Robo1; Cdk5; Abl1; Ppp3cb; Gnai2; Pak1; Kras	129	12	0.0930233	0.0383585		5	Chemokine signaling pathway
Chrng	2		Dgkeos	6		Depdc1b	2		Tulp4	4		4	Adherens junction - Mus musculus (mouse)	Tjp1; Farp2; Actg1; Wasf2; Mllt4; Ptprf; Cdh1; Ep300	75	8	0.106667	0.0395122		5	Chemokine signaling pathway - Mus musculus (mouse)
Ciita	2		Fam21	6		Disc1	2		Ugt1a6a	4		4	Signalling to RAS	Mapkapk3; Ralgds; Rala; Kras	25	4	0.16	0.0395527		4	CHL1 interactions
Cntnap3	2		Gm156	6		Dlc1	2		Vamp8	4		4	SIDS Susceptibility Pathways	Slc6a4; Avp; Ppargc1a; Gnb3; Ep300; Gata2; Htr1a	61	7	0.114754	0.0397712		5	Cholinergic synapse - Mus musculus (mouse)
Cog8	2		Klra8	6		Dmxl2	2		Vmn2r115	4		4	GPCRs, Class C Metabotropic glutamate, pheromone	Grm4; Gprc5b; Casr	15	3	0.2	0.0408635		7	Cholinergic synapse - Mus musculus (mouse)
Commd7	2		Krtap19-2	6		Ehd1	2		Vmn2r117	4		4	Sema3A PAK dependent Axon repulsion	Hsp90ab1; Plxna3; Pak1	15	3	0.2	0.0408635		8	Cholinergic synapse - Mus musculus (mouse)
Crybg3	2		Mroh2a	6		Ell2	2		4930474N05Rik	3		4	Signaling by FGFR1 fusion mutants	Stat5b; Stat5a; Fgfr1op2	15	3	0.2	0.0408635		4	Chromosome Maintenance
Depdc1b	2		Nwd1	6		Eppk1	2		9030624J02Rik	3		4	isoleucine degradation	Acat1; Bcat2; Acadsb	15	3	0.2	0.0408635		7	Chylomicron-mediated lipid transport
Doc2a	2		Olfr207	6		Fam83d	2		Adgrd1	3		4	Cell-cell junction organization	Cdh11; Cdh1; Mllt4; Cdh12; Mpp5	37	5	0.135135	0.0426333		5	Circadian entrainment - Mus musculus (mouse)
Emid1	2		Olfr374	6		Fibp	2		Alpk3	3		4	Separation of Sister Chromatids	Cenpk; Nup133; Clasp1; Nup107; Stag2; Pds5a; Smc3; Kntc1; Seh1l; Ndel1; Kif2a	117	11	0.0940171	0.0432319		8	Circadian entrainment - Mus musculus (mouse)
Eps8	2		Paxbp1	6		Flg2	2		Atg7	3		4	Signaling by FGFR1 mutants	Stat5b; Stat5a; Fgfr1op2; Fgf1	26	4	0.153846	0.0448726		5	Class C/3 (Metabotropic glutamate/pheromone receptors)
Erbb2ip	2		Slc5a5	6		Gas5	2		Bsn	3		4	Valine, leucine and isoleucine degradation - Mus musculus (mouse)	Acaa1b; Bcat2; Acat1; Oxct2b; Acadsb; Mccc2	53	6	0.113208	0.0457145		5	Clathrin derived vesicle budding
Farsa	2		Trhde	6		Gcfc2	2		C130026I21Rik	3		4	Platelet homeostasis	Stim1; Mrvi1; Fgr; Pde2a; Slc8a1; Itpr3	50	6	0.12	0.0457145		8	Clathrin derived vesicle budding
Fmnl2	2		Use1	6		Gm10466	2		Cd8a	3		4	Growth hormone receptor signaling	Stat5b; Stat5a; Irs1	16	3	0.1875	0.0483891		4	Cohesin Loading onto Chromatin
Folh1	2		Vmn2r117	6		Gm21411	2		Cecr5	3		4	CRMPs in Sema3A signaling	Plxna3; Dpysl3; Cdk5	16	3	0.1875	0.0483891		7	Collagen formation
Foxf1	2		Wfikkn2	6		Gm765	2		Erc1	3		4	CHL1 interactions	Chl1; Itga1	7	2	0.285714	0.0484755		7	Colorectal cancer - Mus musculus (mouse)
Fto	2		Zfp24	6		Hist4h4	2		Evi5	3		4	Pentose Phosphate Pathway	G6pdx; Tkt	7	2	0.285714	0.0484755		5	Constitutive Signaling by NOTCH1 HD+PEST Domain Mutants
Glyctk	2		AK052920	5		Iars2	2		Fto	3		4	Terminal pathway of complement	C9; C8g	7	2	0.285714	0.0484755		5	Constitutive Signaling by NOTCH1 PEST Domain Mutants
Gm1966	2		Abcc3	5		Ksr2	2		Glyctk	3		4	Glucuronidation	Ugt1a6a; Ugt1a1	7	2	0.285714	0.0484755		4	CRMPs in Sema3A signaling
Gm21276	2		Arrdc2	5		Lama3	2		Gm2016	3		4	ketolysis	Acat1; Oxct2b	8	2	0.25	0.0484755		7	CRMPs in Sema3A signaling
Gucy2d	2		Bzrap1	5		Mboat1	2		Gm5662	3		4	ketone oxidation	Acat1; Oxct2b	8	2	0.25	0.0484755		4	Cyanoamino acid metabolism - Mus musculus (mouse)
Hcn1	2		Cbr1	5		Mdn1	2		Gm8300	3		4	Beta-oxidation of very long chain fatty acids	Acaa1b; Acox1	7	2	0.285714	0.0484755		5	Cyanoamino acid metabolism - Mus musculus (mouse)
Hddc3	2		Ccp110	5		Mgat3	2		Hjurp	3										5	cyclic AMP biosynthesis
Hist2h4	2		Clec12b	5		Mlxipl	2		Krtap14	3		HF_S5	Pathways	Genes associated with the pathway						8	D-<i>myo</i>-inositol-5-phosphate metabolism
Hsd17b14	2		Clec1b	5		Muc5ac	2		Krtap6-5	3		5	Rho GTPase cycle	Obscn; Arhgap44; Arap3; Arap1; Arhgef16; Arhgef17; Syde2; Arhgef2; Arhgap22; Arhgap23; Tiam1; Tiam2; Pik3r2; Arhgap10; Gmip; Rac2; Depdc1b; Arhgap31; A2m; Chn2; Myo9b	118	21	0.177966	0.000223561		7	DAG and IP3 signaling
Invs	2		Cope	5		Mvb12b	2		Mical3	3		5	Signaling by Rho GTPases	Obscn; Arhgap44; Arap3; Arap1; Arhgef16; Arhgef17; Syde2; Arhgef2; Arhgap22; Arhgap23; Tiam1; Tiam2; Pik3r2; Arhgap10; Gmip; Rac2; Depdc1b; Arhgap31; A2m; Chn2; Myo9b	118	21	0.177966	0.000223561		5	DAP12 interactions
Iqca	2		Elmod3	5		Mycn	2		Mis18a	3		5	ECM-receptor interaction - Mus musculus (mouse)	Itga9; Itgb3; Lamb3; Lama4; Fn1; Chad; Comp; Itga4; Itga7; Col5a2; Col5a3; Col27a1; Itga2b; Agrn; Col6a3; Col6a4; Col6a6	87	17	0.195402	0.000278223		5	DAP12 signaling
Knop1	2		Epx	5		Nbeal1	2		Myom1	3		5	Activation, myristolyation of BID and translocation to mitochondria	Gzmd; Gzmn; Gzmg; Bid; Casp8	10	5	0.5	0.000477351		7	DAP12 signaling
Lnp	2		Espl1	5		Nip7	2		Nat8f1	3		5	Insulin Signaling	Snap25; Rac2; Kif5b; Pik3c2a; Map3k14; Igf1r; Map4k2; Insr; Map2k6; Slc2a4; Prkcd; Map3k4; Pfkm; Pik3r4; Stxbp4; Egr1; Rps6kb1; Akt2; Cbl; Rps6kb2; Ptprf; Mtor; Pik3c2g; Pik3r2	157	24	0.152866	0.000854663		7	Degradation of the extracellular matrix
Lrpprc	2		Gm11437	5		Nlrc5	2		Nat8f4	3		5	Gastric acid secretion - Mus musculus (mouse)	Adcy5; Kcnj1; Adcy7; Plcb4; Atp4a; Gnas; Camk2d; Atp1b2; Mylk3; Camk2b; Itpr3; Itpr1; Gnai2; Cftr	74	14	0.189189	0.00130749		5	Delta-Notch Signaling Pathway
Lrrk1	2		Gm13152	5		Nod2	2		Nat8f5	3		5	GABA synthesis, release, reuptake and degradation	Snap25; Dnajc5; Hspa8; Slc6a13; Slc6a11; Gad1	18	6	0.333333	0.00166521		4	Deposition of New CENPA-containing Nucleosomes at the Centromere
Lyst	2		Gm2022	5		Nrep	2		Nfu1	3		5	Neurotransmitter Release Cycle	Snap25; Dnajc5; Hspa8; Slc5a7; Slc6a13; Slc6a11; Gad1; Gls2	31	8	0.258065	0.00186427		4	Developmental Biology
Mboat1	2		Hsh2d	5		Oas2	2		Olfr613	3		5	cyclic AMP biosynthesis	Adcy5; Dock8; Adcy7; Dock3; Dock6; Chn2; Adap2; Garnl3; Gnat1; Adcyap1r1; Gnai2; Tbc1d15	61	12	0.196721	0.00200751		4	Dilated cardiomyopathy - Mus musculus (mouse)
Nbeal1	2		Jak3	5		Ogt	2		Pcyox1	3		5	Circadian entrainment - Mus musculus (mouse)	Cacna1h; Adcy5; Adcy7; Plcb4; Adcyap1r1; Gnas; Camk2d; Cacna1c; Camk2b; Cacna1g; Gria2; Gng2; Gria4; Itpr3; Itpr1; Gnai2	99	16	0.161616	0.00273711		5	Dilated cardiomyopathy - Mus musculus (mouse)
Nod2	2		Klra10	5		Ovgp1	2		Phf2	3		5	Dilated cardiomyopathy - Mus musculus (mouse)	Itga9; Itgb3; Adcy7; Dmd; Myh7; Adcy5; Itga2b; Cacna1c; Itga4; Itga7; Mybpc3; Ttn; Myh6; Gnas; Cacna2d4	90	15	0.166667	0.00296112		7	Dilated cardiomyopathy - Mus musculus (mouse)
Nrap	2		Klra3	5		Pear1	2		Pisd-ps1	3		5	Estrogen signaling pathway - Mus musculus (mouse)	Adcy5; Nos3; Plcb4; Gnas; Sp1; Hspa8; Prkcd; Fkbp4; Fkbp5; Akt2; Adcy7; Pik3r2; Itpr3; Itpr1; Gnai2; Kras	99	16	0.161616	0.00304478		5	Disease
Ntrk2	2		Klra4	5		Peg10	2		Prkd3	3		5	Interleukin-7 signaling	Hgf; Il7; Pik3r2; Jak3	9	4	0.444444	0.00316848		7	Disease
Ogdhl	2		Klri1	5		Pfdn2	2		Ran	3		5	pentose phosphate pathway (oxidative branch)	G6pdx; Pgd; Pgls	5	3	0.6	0.00399977		8	Disease
Olfr64	2		Myo9b	5		Phc3	2		Rrs1	3		5	Focal adhesion - Mus musculus (mouse)	Rac2; Fn1; Mylk3; Hgf; Igf1r; Comp; Col5a2; Col5a3; Lamb3; Col6a6; Itgb3; Akt2; Pik3r2; Col6a3; Col6a4; Flt1; Erbb2; Itga9; Pdgfra; Parva; Lama4; Chad; Ppp1ca; Itga2b; Itga4; Col27a1; Itga7	206	27	0.131068	0.00420567		7	Diseases associated with visual transduction
P4ha3	2		Nat8f1	5		Pik3c2a	2		Slc25a18	3		5	Cholinergic synapse - Mus musculus (mouse)	Adcy5; Adcy7; Plcb4; Camk2d; Chrm1; Cacna1c; Akt2; Camk2b; Chrna6; Jak2; Pik3r2; Slc5a7; Itpr3; Itpr1; Gnai2; Gng2; Kras	114	17	0.149123	0.0049788		8	Diseases associated with visual transduction
Pds5a	2		Slc18a1	5		Pik3c2g	2		Son	3		5	Calcium signaling pathway - Mus musculus (mouse)	Cacna1h; Ptgfr; Nos3; Gnas; Camk2d; Cacna1c; Camk2b; Cacna1g; P2rx5; Atp2a3; Drd5; Slc25a31; Itpr3; Itpr1; Adcy7; Oxtr; Slc8a3; Erbb2; Pdgfra; Plcb4; Erbb4; Mylk3; Chrm1; Hrh1	183	24	0.131148	0.00623604		4	DNA Repair
Pik3c2a	2		Slc22a16	5		Pilra	2		Speer4cos	3		5	Pentose phosphate pathway - Mus musculus (mouse)	Pgd; Pgls; Pfkp; G6pdx; Pfkm; Aldoa; Dera	30	7	0.233333	0.00650472		7	DNA Replication
Pik3c2g	2		Smim10l1	5		Pisd-ps1	2		Tgoln1	3		5	Alzheimers Disease	Cacna1c; Plcb4; Atp2a3; Psen2; App; Tnfrsf1a; Casp8; Adam10; Lpl; Mapt; Itpr3; Itpr1; Bid	79	13	0.164557	0.00672674		5	Dopaminergic synapse - Mus musculus (mouse)
Plekhh2	2		Sub1	5		Pisd-ps2	2		Tmc5	3		5	Protein digestion and absorption - Mus musculus (mouse)	Slc7a9; Atp1b2; Col14a1; Col9a3; Col6a4; Col5a2; Col5a3; Col27a1; Mep1b; Ace2; Col6a3; Slc8a3; Col12a1; Col6a6	88	14	0.159091	0.00680999		8	Dopaminergic synapse - Mus musculus (mouse)
Ppm1m	2		Sugp2	5		Pkd1l3	2		Ttn	3		5	Cyanoamino acid metabolism - Mus musculus (mouse)	Ggt1; Ggt7; Shmt1	6	3	0.5	0.00754453		7	Dorso-ventral axis formation - Mus musculus (mouse)
Prmt8	2		Tmc5	5		Plbd1	2		Uroc1	3		5	ER Quality Control Compartment (ERQC)	Uggt1; Uggt2; Edem1	6	3	0.5	0.00754453		8	Double-Strand Break Repair
Psap	2		Vmn2r115	5		Ppm1g	2		Vmn2r114	3		5	Fatty acid biosynthesis - Mus musculus (mouse)	Fasn; Acaca; Acacb	6	3	0.5	0.00754453		5	Downstream signal transduction
Robo1	2		5530400C23Rik	4		Ppp3cb	2		Vmn2r88	3		5	Inactivation, recovery and regulation of the phototransduction cascade	Gucy2e; Metap2; Ppef1; Rcvrn; Rho; Gnat1; Grk1	31	7	0.225806	0.00785818		7	Downstream signal transduction
Rrs1	2		9030624J02Rik	4		Rasd1	2		2410141K09Rik	2		5	DAP12 signaling	Erbb2; Adcy5; Pdgfra; Klrc2; Erbb4; Kras; Klrk1; Cdkn1b; Prkcd; Klra4; Klrc3; Kl; Rps6kb2; Adcy7; Mtor; Pik3r2; Itpr3; Itpr1; Fgf23; Klrc1	147	20	0.136054	0.0079035		5	ECM proteoglycans
Runx1t1	2		A2m	4		Rbmxl1	2		3110021A11Rik	2		5	XPodNet - protein-protein interactions in the podocyte expanded by STRING	Sdk1; Pard3; Ptprf; Ppp1ca; Clock; Camk2d; Psen2; Invs; Casp8; Sh2d4a; Mcm7; Dll1; Pik3c2a; Rarb; Npr1; Igfbp7; Mapt; Slc6a2; Agrn; Dsc1; Nrp2; Pecam1; Itgb3; Tjp1; Fras1; Fn1; Igf1r; Grid2; Ptger4; Sp1; Bid; Hspa8; Adam10; Insr; Dock4; Jak2; Homer3; Parva; Smarca4; Kif2a; Arnt2; Mycn; Rab8a; Nfatc4; Add2; Gja1; Cdkn1b; Prkcd; Kl; Tiam1; Flt1; Utrn; Wdfy3; Pik3r2; Eps8; Clic5; Ltbp3; Vangl2; Adcy…	831	82	0.0986763	0.00847817		4	ECM-receptor interaction - Mus musculus (mouse)
Saxo2	2		AK029875	4		Recql4	2		4933416I08Rik	2		5	The phototransduction cascade	Gucy2e; Metap2; Ppef1; Rcvrn; Rho; Gnat1; Grk1	32	7	0.21875	0.00940848		5	ECM-receptor interaction - Mus musculus (mouse)
Sbsn	2		AK032505	4		Rn45s	2		A630005I04Rik	2		5	Organic cation/anion/zwitterion transport	Slc22a16; Slc22a21; Slc22a7; Slc22a8	12	4	0.333333	0.0103358		7	ECM-receptor interaction - Mus musculus (mouse)
Skida1	2		Abi3bp	4		Rrs1	2		AK048846	2		5	Synthesis of PIPs at the early endosome membrane	Mtmr4; Pik3c2a; Pik3r4; Inpp4b	12	4	0.333333	0.0103358		8	ECM-receptor interaction - Mus musculus (mouse)
Slc6a2	2		Acaca	4		Sema4c	2		AK053994	2		5	PI3K-Akt signaling pathway - Mus musculus (mouse)	Nos3; Fn1; Itga4; Pkn3; Hgf; Ifnar1; Lpar2; Rps6kb2; Lpar4; Itgb3; Comp; Col5a2; Col5a3; Insr; Gng2; Mtor; Lamb3; Flt1; Cdkn1b; Igf1r; Col27a1; Pik3r2; Col6a3; Col6a4; Col6a6; Itga9; Pdgfra; Lama4; Chad; Il7; Itga2b; Rps6kb1; Akt2; Chrm1; Itga7; Jak2; Jak3; Fgf23; Kras	356	39	0.109551	0.0104529		5	Effects of PIP2 hydrolysis
Slco3a1	2		Adam28	4		Sfi1	2		AK131876	2		5	G alpha (s) signalling events	Adcy5; Ghrhr; Pde4c; Gnas; Ptger4; Crhr2; Drd5; Pth2r; Pde2a; Adcy7; Gng2; Gipr; Adcyap1r1; Gnai2; Ghrh	102	15	0.147059	0.0107233		7	EGFR interacts with phospholipase C-gamma
Sox6	2		Atoh1	4		Shb	2		AK142217	2		5	Dopaminergic synapse - Mus musculus (mouse)	Adcy5; Drd5; Plcb4; Ppp1ca; Camk2d; Kif5b; Cacna1c; Gnas; Camk2b; Gria2; Akt2; Gng2; Gria4; Clock; Itpr3; Slc18a1; Itpr1; Gnai2	135	18	0.133333	0.011033		7	EGFR1 Signaling Pathway
Syne2	2		BC034910	4		Slc25a48	2		AK197669	2		5	Opioid Signalling	Adcy5; Adcy7; Plcb4; Ppp1ca; Prkcd; Gng2; Pde4c; Gnat1; Itpr3; Itpr1; Gnai2	66	11	0.166667	0.0110787		7	Endocrine and other factor-regulated calcium reabsorption - Mus musculus (mouse)
Syvn1	2		Cd8a	4		Slc6a14	2		Abcc6	2		5	Clathrin derived vesicle budding	Ap1m1; Cltc; Sh3d19; Vamp8; Hspa8; Pik3c2a; Tgoln1; Napa; Clint1; M6pr	61	10	0.163934	0.011973		7	Endometrial cancer - Mus musculus (mouse)			Variant counts						Mouse#
Tada3	2		Chn2	4		Slc6a2	2		Adamts6	2		5	trans-Golgi Network Vesicle Budding	Ap1m1; Cltc; Sh3d19; Vamp8; Hspa8; Pik3c2a; Tgoln1; Napa; Clint1; M6pr	61	10	0.163934	0.011973		5	ER Quality Control Compartment (ERQC)			4	5	7	8		Exon	4	5	7	8	Pooled	Genotype frequency (%)	AA Coding sequence change?	Codon# & Protein Domain (Uniprot.org)
Taf15	2		Clec2h	4		Speer4cos	2		Akap13	2		5	Pentose Phosphate Pathway	G6pdx; Pgd; Pgls	7	3	0.428571	0.012455		5	ErbB signaling pathway - Mus musculus (mouse)	Insulin Signaling	Irs1	1	-	-	-		1	T to G	-	-	-	-	T/T (50%), T/G (25%)	K to Q, no change in polarity, acidity change from basic to neutral, slight increase in hydropathy	Codon 886 = GRB2-binding region
Tfr2	2		Comp	4		Srebf2	2		Alox5	2		5	Transmembrane transport of small molecules	Ano8; Tpcn1; Tpcn2; Nup107; Slc22a16; Ano6; Ano2; Slco3a1; Slc18a1; Slc6a13; Slc6a11; Abcd2; Slc22a8; Slc8a3; Atp4a; Atp2a3; Atp10a; Gnas; Trpc1; Gng2; Nup155; Clcnka; Heph; Atp6v1b2; Atp2c1; Slc25a10; Adcy5; Slc2a4; Slc22a21; Wnk1; Atp8b1; Mcoln3; Trpa1; Abcc6; Gabra1; Cftr; Abcc3; Slc6a2; Aaas; Adcy7; Slc7a9; Slc27a1; Nup54; Atp1b2; Unc80; Slc26a1; Slc22a7; Abcg1; Slc5a5; Slc5a7; Slc15a2; Nup210	499	52	0.104208	0.0124809		7	ErbB signaling pathway - Mus musculus (mouse)		Pik3c2a	2	3	2	2		5	-	T to A	-	-	-	T/T (87.5%), T/A (12.5%)	no change
Trpm1	2		Cyp4f18	4		Stk36	2		Anapc4	2		5	Chemokine signaling pathway	Pard3; Rac2; Ccl3; Gng2; Gnai2; Adcy5; Adcy7; Stat3; Ccl4; Prex1; Prkcd; Tiam1; Akt2; Pik3r2; Plcb4; Cxcr2; Dock2; Grk4; Tiam2; Grk1; Jak2; Jak3; Kras	185	23	0.124324	0.0127731		4	Establishment of Sister Chromatid Cohesion								33	-	T to A	T to A	T to A	-	T/T (18.8%), T/A (75%)	no change
Tubg1	2		D6Ertd527e	4		Svep1	2		Anxa4	2		5	Ion channel transport	Ano8; Atp4a; Tpcn2; Atp2a3; Atp10a; Ano6; Wnk1; Atp1b2; Unc80; Ano2; Atp8b1; Trpc1; Mcoln3; Clcnka; Trpa1; Atp2c1; Gabra1; Tpcn1	133	18	0.135338	0.0128029		5	Estrogen signaling pathway - Mus musculus (mouse)		Pik3c2g	2	1	2	-		6	+AT	-	+AT	+AT	-	-/- (37.5%), -/AT (43.5%), AT/AT (12.5%)	n/a
Tubgcp5	2		Dhx40	4		Tal2	2		Arhgef37	2		5	Natural killer cell mediated cytotoxicity - Mus musculus (mouse)	Klrc1; Klrc2; Rac2; Klra9; Klra8; Klra7; Bid; Klra4; Klra3; Klra1; Klrk1; Ifnar1; Pik3r2; Klrb1c; Sh2d1b1; Kras	120	16	0.133333	0.0132129		7	Estrogen signaling pathway - Mus musculus (mouse)		Tsc2	1	-	-	-		23	A to G	-	-	-	A to G	A/A (75%), A/G (25%)	C to R, no change in polarity, acidity change from neutral to strongly basic, decrease in hydropathy	Codon 828, 886, 887 = close to Akt phosphorylation sites
Usp9y	2		Ell	4		Thap11	2		Asprv1	2		5	ErbB signaling pathway - Mus musculus (mouse)	Erbb2; Erbb4; Camk2d; Cdkn1b; Rps6kb1; Akt2; Cbl; Rps6kb2; Stat5a; Mtor; Camk2b; Pik3r2; Kras	87	13	0.149425	0.0148554		8	Estrogen signaling pathway - Mus musculus (mouse)								17	-	-	-	-	CTT to CTA	CTT/CTT (94%), CTT/CTA (6%)	K to Z, no change in polarity, acidity change from basic to neutral, increase in hydropathy	Codon 514, 572, 573 = close to ERK1/2 phosphorylation sites
Utrn	2		Eps15l1	4		Treh	2		Atp6ap1	2		5	Integrin cell surface interactions	Itga9; Itgb3; Fn1; Comp; Itga4; Col9a3; Vcam1; Itga2b; Bsg; Itgae	60	10	0.166667	0.0150746		5	Extracellular matrix organization		Akt2	1	1	-	-		14	-	A to -	-	-	-	TA/TA (75%), TA/T- (25%)	n/a
Uvrag	2		Fcho1	4		Ttn	2		B4galnt3	2		5	Regulation of Lipid Metabolism by Peroxisome proliferator-activated receptor alpha (PPARalpha)	Ncoa2; Med1; Tbl1x; Ncor1; Fabp1	20	5	0.25	0.0154255		7	Extracellular matrix organization								2	C to T	-	-	-	C to T	C/C (75%), C/T (25%)	n/a
Vmn2r88	2		Ggcx	4		Usp48	2		BB287469	2		5	Tight junction - Mus musculus (mouse)	Myh2; Cldn10; Pard3; Llgl2; Myh15; Cldn14; Myh8; Sympk; Prkcd; Vapa; Akt2; Tjp1; Mpp5; Myh4; Myh7; Gnai2; Myh6; Kras	138	18	0.130435	0.0158692		7	Facilitative Na+-independent glucose transporters		Mtor	1	1	-	1		39	A to T	-	-	-	-	A/A (87.5%), A/T (12.5%)	M to L, no change in polarity, acidity, increase in hydropathy	Codon 1796 = FAT domain
Vprbp	2		Gm10069	4		Vmn2r114	2		Bcl2l13	2		5	Golgi Associated Vesicle Biogenesis	Ap1m1; Cltc; Sh3d19; Vamp8; Hspa8; Pik3c2a; Tgoln1; Napa; Clint1	54	9	0.166667	0.0163131		4	Factors involved in megakaryocyte development and platelet production								51	-	T to A	-	-	-	T/T (50%), T/A (50%)	M to K, polarity change from nonpolar to polar, acidity change from neutral to basic, decrease in hydropathy	Codon 2345 = kinase domain
Vsig10l	2		Gm4736	4		Vmn2r116	2		Bmp10	2		5	c-src mediated regulation of Cx43 function and closure of gap junctions	Gja1; Tjp1	3	2	0.666667	0.0167377		7	Fat digestion and absorption - Mus musculus (mouse)
Zan	2		Gm8882	4		Vmn2r88	2		Bms1	2		5	Regulation of gap junction activity	Gja1; Tjp1	3	2	0.666667	0.0167377		5	Fatty acid biosynthesis - Mus musculus (mouse)
1700003G18Rik	1		Hoxb7	4		Vps45	2		Cacna1c	2		5	FGFR1c and Klotho ligand binding and activation	Fgf23; Kl	3	2	0.666667	0.0167377		7	Fatty acid elongation - Mus musculus (mouse)		Insulin gene var counts:
1700011L22Rik	1		Ice1	4		Wnt4	2		Cacna2d4	2		5	biotin-carboxyl carrier protein assembly	Acaca; Acacb	3	2	0.666667	0.0167377		5	FGFR1c and Klotho ligand binding and activation
1700030J22Rik	1		Klrb1f	4		Zcchc14	2		Cadm2	2		5	5-aminoimidazole ribonucleotide biosynthesis II	Gart; Pfas	3	2	0.666667	0.0167377		5	Focal Adhesion									Coordinates
2010111I01Rik	1		Krtap15	4		Zfp462	2		Cand2	2		5	5-aminoimidazole ribonucleotide biosynthesis I	Gart; Pfas	3	2	0.666667	0.0167377		7	Focal Adhesion			4	5	7	8	Chr	Exon	4	5	7	8	Mutation	Genotype frequency (%)	AA Coding sequence change?	Codon# & Protein Domain
2010300C02Rik	1		Larp1b	4		0610030E20Rik	1		Capg	2		5	superpathway of 5-aminoimidazole ribonucleotide biosynthesis	Gart; Pfas	3	2	0.666667	0.0167377		5	Focal adhesion - Mus musculus (mouse)	Insulin Signaling	Irs1	1	0	0	0	chr1	1	82287838	-	-	-	T to G	T/T (50%), T/G (25%)	K to Q, no change in polarity, acidity change from basic to neutral, slight increase in hydropathy	Codon 886 = GRB2-binding region
2310034C09Rik	1		Mdn1	4		0610038B21Rik	1		Casp8ap2	2		5	Long-term depression - Mus musculus (mouse)	Igf1r; Plcb4; Grid2; Gria2; Gnas; Gna13; Itpr3; Itpr1; Gnai2; Kras	61	10	0.163934	0.0168326		7	Focal adhesion - Mus musculus (mouse)		Pik3c2a	2	3	2	2	chr7	18	116362621	-	-	-	G to T	G/G (75%), G/T (25%)	S to Z, no change in polarity and acidity; slight increase in hydropathy	Codon 991 = PIK helical domain, substrate presentation site
2410016O06Rik	1		Morc3	4		1300017J02Rik	1		Cct4	2		5	DAP12 interactions	Erbb2; Adcy5; Pdgfra; Klrc2; Erbb4; Kras; Klrk1; Cdkn1b; Prkcd; Klra4; Klrc3; Kl; Rps6kb2; Adcy7; Mtor; Pik3r2; Itpr3; Itpr1; Fgf23; Klrc1	158	20	0.126582	0.0169115		7	folate transformations I								33	-	116340149	116340149	116340149	T to A	T/T (18.8%), T/A (75%)	no change
2610005L07Rik	1		Mug2	4		1600014C10Rik	1		Cd6	2		5	PLC beta mediated events	Adcy5; Adcy7; Plcb4; Prkcd; Gnat1; Itpr3; Itpr1; Gnai2	44	8	0.181818	0.0173333		7	folate transformations II (plants)								15	116368095	116368095	116368095	116368095	C to T	C/C (12.5%), C/T (87.5%)	S to N, no change in polarity and acidity; slight decrease in hydropathy	Codon 869 = PIK helical domain, substrate presentation site
2810025M15Rik	1		Myg1	4		1700001K19Rik	1		Cecr2	2		5	Striated Muscle Contraction	Tnnt1; Myh6; Myh7; Myh4; Myh8; Mybpc3; Ttn; Dmd	44	8	0.181818	0.0173333		5	G alpha (12/13) signalling events								6	116391278	-	-	-	T to A	T/T (87.5%), T/A (12.5%)	no change
4833420G17Rik	1		Ncan	4		1700001L05Rik	1		Chd9	2		5	Striated Muscle Contraction	Tnnt1; Myh6; Myh8; Mybpc3; Ttn; Dmd	28	6	0.214286	0.0175082		5	G alpha (s) signalling events		Pik3c2g	2	1	2	0	chr6	4	139737020	139737020	139737020	-	A to G	A/A (18.8%), A/G (81.3%)	no change
4930412O13Rik	1		Nfatc4	4		1700003G18Rik	1		Ehmt1	2		5	GnRH signaling pathway - Mus musculus (mouse)	Adcy5; Adcy7; Plcb4; Gnas; Camk2d; Cacna1c; Prkcd; Camk2b; Map3k4; Map2k6; Itpr3; Itpr1; Kras	89	13	0.146067	0.0177417		7	G alpha (s) signalling events								6	139860013	-	139860013	-	?
4930486L24Rik	1		Olfr372	4		1700007B14Rik	1		Gamt	2		5	Serotonergic synapse - Mus musculus (mouse)	Adcy5; Plcb4; Gnas; App; Cacna1c; Alox5; Tph1; Tph2; Trpc1; Gng2; Htr1d; Itpr3; Htr1f; Itpr1; Gnai2; Slc18a1; Kras	130	17	0.130769	0.0181526		8	G alpha (s) signalling events		Tsc2	1	0	0	0	chr17	23	24607782	-	-	-	A to G	A/A (94%), A/G (6%)	C to R, no change in polarity, acidity change from neutral to basic, decrease in hydropathy	Codon 828, 886, 887 = close to Akt phosphorylation sites
4930529M08Rik	1		Olfr464	4		1700010I14Rik	1		Gdpgp1	2		5	Pentose phosphate pathway (hexose monophosphate shunt)	G6pdx; Pgd; Pgls	8	3	0.375	0.018804		5	G alpha (z) signalling events		Atk2	0	1	0	0	chr7	14	-	27638202	-	-	A to -	TA/TA (75%), TA/T- (25%)	n/a
4930595M18Rik	1		Phc1	4		1700011L22Rik	1		Gm11569	2		5	Lysosome Vesicle Biogenesis	Vamp8; Ap1m1; Cltc; Hspa8; M6pr	23	5	0.217391	0.0189987		7	G alpha (z) signalling events		Mtor	1	1	0	1	chr4	39	148536532	-	-	-	A to T	A/A (87.5%), A/T (12.5%)	M to L, no change in polarity and acidity; increase in hydropathy	Codon 1796 = FAT domain
4932414J04Rik	1		Plxna1	4		1700030F18Rik	1		Gm4759	2		5	G-protein mediated events	Adcy5; Adcy7; Plcb4; Prkcd; Gnat1; Itpr3; Itpr1; Gnai2	45	8	0.177778	0.01971		5	G Protein Signaling Pathways								51	-	148549385	-	-	T to A	T/T (50%), T/A (50%)	M to K, polarity change from nonpolar to polar, acidity change from neutral to basic, decrease in hydropathy	Codon 2345 = kinase domain
4932438A13Rik	1		Prpmp5	4		1700088E04Rik	1		Gm5039	2		5	Class C/3 (Metabotropic glutamate/pheromone receptors)	Tas2r131; Tas2r113; Tas2r136; Tas2r124; Gprc6a; Grm7; Tas2r104; Tas2r107	47	8	0.170213	0.01971		7	G Protein Signaling Pathways								32	-	-	-	148524531	?
4933416I08Rik	1		Ran	4		1700123L14Rik	1		Gm5114	2		5	HIF-1 signaling pathway - Mus musculus (mouse)	Erbb2; Igf1r; Nos3; Stat3; Camk2d; Cdkn1b; Rps6kb1; Insr; Camk2b; Rps6kb2; Akt2; Mtor; Pik3r2; Aldoa; Flt1	113	15	0.132743	0.0205167		8	G Protein Signaling Pathways
5430419D17Rik	1		Skap1	4		1810055G02Rik	1		Gpatch1	2		5	G alpha (z) signalling events	Adcy5; Adcy7; Gnas; Prkcd; Gng2; Gnai2	29	6	0.206897	0.0206845		5	G-protein mediated events
5730460C07Rik	1		Smim15	4		2010111I01Rik	1		Gprc5b	2		5	G alpha (12/13) signalling events	Obscn; Rac2; Arhgef16; Arhgef17; Arhgef2; Tiam1; Tiam2; Gng2; Gna13	55	9	0.163636	0.0229925		4	G2/M Transition
6330409D20Rik	1		Sp1	4		2010300C02Rik	1		Gsg1	2		5	GPCRs, Class B Secretin-like	Ghrhr; Adcyap1r1; Crhr2; Pth2r; Gipr	22	5	0.227273	0.0230755		7	GABA B receptor activation
9130019O22Rik	1		Sugp1	4		2010315B03Rik	1		Hbb-b2	2		5	Constitutive Signaling by NOTCH1 PEST Domain Mutants	Snw1; Tbl1x; Maml1; Psen2; Adam10; Dll1; Ncor1	38	7	0.184211	0.0236793		5	GABA synthesis, release, reuptake and degradation
9130023H24Rik	1		Synrg	4		2310002L09Rik	1		Heatr5b	2		5	Constitutive Signaling by NOTCH1 HD+PEST Domain Mutants	Snw1; Tbl1x; Maml1; Psen2; Adam10; Dll1; Ncor1	38	7	0.184211	0.0236793		7	GABAergic synapse - Mus musculus (mouse)
9230104L09Rik	1		Tbc1d15	4		2310022A10Rik	1		Hps4	2		5	Unblocking of NMDA receptor, glutamate binding and activation	Gria2; Gria4; Akap9; Camk2b	15	4	0.266667	0.0237067		8	GABAergic synapse - Mus musculus (mouse)
A230046K03Rik	1		Tiam1	4		2410089E03Rik	1		Hyal1	2		5	Extracellular matrix organization	Fn1; Bmp10; Col5a2; Itgb3; Ltbp3; Ddr2; Comp; Adam10; Col5a3; Vcam1; Lamb3; Bsg; A2m; Ncan; Mmp13; Itgae; Col27a1; Col20a1; Col10a1; Itga9; Lama4; Itga2b; Itga4; Col9a3; Itga7; Col8a2	227	26	0.114537	0.0242859		5	Gastric acid secretion - Mus musculus (mouse)
A330008L17Rik	1		Tm6sf2	4		2610005L07Rik	1		Ift122	2		5	Pancreatic secretion - Mus musculus (mouse)	Adcy5; Adcy7; Plcb4; Tpcn2; Atp2a3; Gnas; Atp1b2; Kcnma1; Rab8a; Trpc1; Clca2; Itpr3; Itpr1; Cftr	103	14	0.135922	0.0252942		8	Gastric acid secretion - Mus musculus (mouse)
A530032D15Rik	1		Trim23	4		2610020H08Rik	1		Iqcf3	2		5	Glutamatergic synapse - Mus musculus (mouse)	Adcy5; Grm7; Plcb4; Adcy7; Gnas; Gria2; Cacna1c; Gria4; Trpc1; Gng2; Itpr3; Homer3; Itpr1; Gnai2; Gls2	115	15	0.130435	0.0255598		7	Glucagon signaling in metabolic regulation
A630005I04Rik	1		Vamp8	4		3110039M20Rik	1		Iqsec1	2		5	Hypertrophic cardiomyopathy (HCM) - Mus musculus (mouse)	Itga9; Itgb3; Dmd; Myh7; Itga2b; Cacna1c; Itga4; Itga7; Mybpc3; Ttn; Myh6; Cacna2d4	84	12	0.142857	0.0260036		5	Glucagon-type ligand receptors
AK009182	1		Vmn2r-ps159	4		4921517D22Rik	1		Kbtbd12	2		5	Delta-Notch Signaling Pathway	Snw1; Stat3; Maml1; Psen2; App; Zfpm1; Adam10; Dll1; Jak2; Pik3r2; Cntfr; Ncor1	84	12	0.142857	0.0260036		4	Glucuronidation
AK018679	1		Vmn2r121	4		4930407I10Rik	1		Kmt2a	2		5	Methylation	Tpmt; Mat2a; Inmt	9	3	0.333333	0.0266217		5	Glutamatergic synapse - Mus musculus (mouse)
AK020711	1		Wnk1	4		4930444P10Rik	1		Krtap13	2		5	Synthesis of PIPs at the late endosome membrane	Mtmr4; Pik3c2a; Pik3r4	9	3	0.333333	0.0266217		8	Glutamatergic synapse - Mus musculus (mouse)
AK032255	1		Zfp9	4		4930550L24Rik	1		Krtap6-1	2		5	Signaling by SCF-KIT	Erbb2; Pdgfra; Stat3; Erbb4; Kras; Cdkn1b; Mtor; Cbl; Kl; Stat5a; Fer; Pik3r2; Jak2; Rps6kb2; Fgf23; Fes	125	16	0.128	0.0273981		5	Glutathione and one carbon metabolism
AK036016	1		4933413G19Rik	3		4930562C15Rik	1		Ktn1	2		5	Effects of PIP2 hydrolysis	Itpr3; Itpr1; Mgll; Prkcd; Dgke	23	5	0.217391	0.0276776		8	Glycogen Metabolism
AK041465	1		A630005I04Rik	3		4930590J08Rik	1		Lamtor4	2		5	Glutathione and one carbon metabolism	Gsr; G6pdx; Ggt1; Cth; Oplah; Shmt1	31	6	0.193548	0.0281585		8	Glycosaminoglycan degradation - Mus musculus (mouse)
AK042374	1		AK216726	3		4931409K22Rik	1		Loxl3	2		5	Acute myeloid leukemia - Mus musculus (mouse)	Stat3; Rps6kb1; Stat5a; Rps6kb2; Akt2; Runx1t1; Pik3r2; Mtor; Kras	57	9	0.157895	0.0284087		5	GnRH signaling pathway - Mus musculus (mouse)
AK043149	1		Aaas	3		4933406M09Rik	1		Lrp2	2		5	Membrane Trafficking	Gja1; Rab8a; Cltc; Cope; Sh3d19; Vamp8; Stam2; Hspa8; Pik3c2a; Ap1m1; Akt2; Tjp1; Napa; Clint1; Tgoln1; Myo5a; Vta1; M6pr	148	18	0.121622	0.0285641		8	GnRH signaling pathway - Mus musculus (mouse)
AK048564	1		Arhgap31	3		4933412E24Rik	1		Lrrc8c	2		5	Synthesis of Leukotrienes (LT) and Eoxins (EX)	Lta4h; Alox5; Ggt1; Cyp4f18	16	4	0.25	0.029738		5	Golgi Associated Vesicle Biogenesis
AK048846	1		Atg7	3		5730455P16Rik	1		Man2a2	2		5	Chemokine signaling pathway - Mus musculus (mouse)	Pard3; Rac2; Adcy5; Gng2; Gnai2; Ccl3; Adcy7; Stat3; Ccl4; Prex1; Prkcd; Cxcr2; Akt2; Pik3r2; Plcb4; Tiam1; Dock2; Grk4; Grk1; Jak2; Jak3; Kras	199	22	0.110553	0.0306205		8	Golgi Associated Vesicle Biogenesis
AK048941	1		Atp13a1	3		6330409D20Rik	1		Map2k2	2		5	Metabolism of lipids and lipoproteins	Ncoa2; Cyp4f18; Tbl1x; Nsdhl; Acox1; Mboat1; Synj1; Srd5a1; Mtmr4; Jmjd7; Acadvl; Cyp17a1; Alox5; Cbr1; Inpp4b; Far2; Nfyb; Nfya; Phospho1; Lta4h; Coq7; Abcc3; A2m; Abcg1; Sumf1; Acaca; Asah1; Acacb; Ggt1; Cyp46a1; Lpl; Pik3r4; Pik3r2; Hexb; Hpgds; Hsd17b7; Plbd1; Ppp1ca; Ran; Inpp5j; Mgll; Pik3c2a; Vapa; Elovl7; Med1; Lpcat2; Fabp1; Fasn; Ncor1	491	49	0.0997963	0.0313829		5	GPCRs, Class B Secretin-like
AK051019	1		BC064078	3		9430038I01Rik	1		Mapkapk3	2		5	One carbon metabolism and related pathways	Gsr; Mat2a; Sod1; Tyms; Sardh; Cth; Gad1; Shmt1	49	8	0.163265	0.0315413		4	GPCRs, Class C Metabotropic glutamate, pheromone
AK080484	1		Calr3	3		9530003J23Rik	1		Mbd4	2		5	Disease	Pard3; Tbl1x; Adcy5; Adcy7; Psen2; Metap2; Dll1; Nos3; Fasn; Fgf23; Ppef1; Ncan; Mtmr4; Myo7a; Tfdp1; Slc19a1; Snw1; Sp1; Acacb; Adam10; Rho; Hyal2; Gnat1; Itpr3; Atp6v1b2; Itpr1; Hyal1; Tgfbr2; Hexb; Stat3; Gucy2e; Maml1; Cdkn1b; Stam2; Prkcd; Kl; Rcvrn; Lpl; Pik3r2; Csgalnact1; Erbb2; Pdgfra; Erbb4; Ppp1ca; Acaca; Parp1; Cbl; Rps6kb2; Slc26a1; Stat5a; Grk1; Mtor; Ncor1; Eps15l1; Nmnat2; B4galt2…	608	59	0.0970395	0.0316293		7	GPCRs, Class C Metabotropic glutamate, pheromone
AK083199	1		Cdh11	3		9530068E07Rik	1		Mboat1	2		5	Reuptake of GABA	Slc6a13; Slc6a11	4	2	0.5	0.0317786		8	GPCRs, Class C Metabotropic glutamate, pheromone
AK085695	1		Clec2f	3		9530082P21Rik	1		Mtus1	2		5	Prostacyclin signalling through prostacyclin receptor	Gng2; Gnas	4	2	0.5	0.0317786		4	Growth hormone receptor signaling
AK134270	1		Colgalt1	3		9530091C08Rik	1		Nat6	2		5	Activation of AMPA receptors	Gria2; Gria4	4	2	0.5	0.0317786		7	HDL-mediated lipid transport
AK134717	1		Coq7	3		A330008L17Rik	1		Neb	2		5	Neurophilin interactions with VEGF and VEGFR	Nrp2; Flt1	4	2	0.5	0.0317786		8	HDL-mediated lipid transport
AK136784	1		Cpvl	3		A530032D15Rik	1		Nod2	2		5	Organic anion transport	Slc22a7; Slc22a8	4	2	0.5	0.0317786		5	Hemostasis
AK137356	1		Cuedc1	3		A930007I19Rik	1		OTTMUSG00000002180	2		5	superoxide radicals degradation	Cat; Sod1	4	2	0.5	0.0317786		7	Hepatitis B - Mus musculus (mouse)
AK138086	1		D130040H23Rik	3		AF251705	1		Obscn	2		5	Serotonin and melatonin biosynthesis	Tph1; Tph2	4	2	0.5	0.0317786		5	HIF-1 signaling pathway - Mus musculus (mouse)
AK138592	1		Dcdc2b	3		AF529169	1		Olfr177	2		5	serotonin and melatonin biosynthesis	Tph1; Tph2	5	2	0.4	0.0317786		7	Hippo signaling pathway - Mus musculus (mouse)
AK138949	1		Dgke	3		AK016170	1		Olfr181	2		5	biosynthesis of serotonin and melatonin	Tph1; Tph2	5	2	0.4	0.0317786		8	histidine degradation III
AK140784	1		Elovl7	3		AK018092	1		Pde2a	2		5	Opsins	Opn4; Rho	4	2	0.5	0.0317786		7	Histone modifications
AK157632	1		Eme1	3		AK029170	1		Pde6h	2		5	Salivary secretion - Mus musculus (mouse)	Adcy5; Adcy7; Plcb4; Gnas; Atp1b2; Kcnma1; Lpo; Dmbt1; Itpr3; Prb1; Itpr1	77	11	0.142857	0.0322185		7	HTLV-I infection - Mus musculus (mouse)
AK162785	1		Erc1	3		AK037592	1		Phc1	2		5	Insulin secretion - Mus musculus (mouse)	Snap25; Adcy7; Plcb4; Gnas; Camk2d; Adcy5; Cacna1c; Atp1b2; Kcnma1; Camk2b; Itpr3; Adcyap1r1	88	12	0.136364	0.0331566		8	Hyaluronan metabolism
AK162857	1		Eva1c	3		AK041465	1		Phf20l1	2		5	ECM proteoglycans	Itga9; Itgb3; Lama4; Itga2b; Itga7; Comp; Ncan	42	7	0.166667	0.034611		8	Hyaluronan uptake and degradation
AK168746	1		Foxm1	3		AK046026	1		Pik3c2a	2		5	Platelet homeostasis	Nos3; Atp2a3; Gnas; Pde2a; Gng2; Itpr3; Slc8a3; Itpr1	50	8	0.16	0.035124		4	Hypertrophic cardiomyopathy (HCM) - Mus musculus (mouse)
AK172714	1		Glyctk	3		AK046661	1		Pisd	2		5	Interleukin-6 signaling	Stat3; Jak2; Cbl	10	3	0.3	0.0359042		5	Hypertrophic cardiomyopathy (HCM) - Mus musculus (mouse)
AU040320	1		Gm1966	3		AK048846	1		Pkhd1l1	2		5	Taurine and hypotaurine metabolism - Mus musculus (mouse)	Ggt1; Ggt7; Gad1	10	3	0.3	0.0359042		7	IL-3 Signaling Pathway
Aacs	1		Gm5114	3		AK049295	1		Plekha7	2		5	&gamma;-glutamyl cycle	Ggt1; Ggt7; Oplah	10	3	0.3	0.0359042		7	IL-5 Signaling Pathway
Aak1	1		Gtf2a2	3		AK051482	1		Ppfibp1	2		5	Integrin-mediated Cell Adhesion	Itga9; Itgb3; Rac2; Rho; Itga2b; Itga4; Itga7; Akt2; Map2k6; Git2; Tns1; Itgae; Pik3r2	98	13	0.132653	0.0361817		7	IL-6 signaling Pathway
Aatf	1		Hjurp	3		AK053727	1		Prkdc	2		5	Glucagon-type ligand receptors	Ghrhr; Ghrh; Gnas; Gng2; Gipr; Adcyap1r1	35	6	0.171429	0.037222		4	IL-9 Signaling Pathway
Abca1	1		Ier2	3		AK083199	1		Ptpro	2		5	Ion transport by P-type ATPases	Atp4a; Atp2a3; Atp10a; Atp1b2; Atp8b1; Atp2c1	33	6	0.181818	0.037222		5	Inactivation, recovery and regulation of the phototransduction cascade
Abca14	1		Il16	3		AK087617	1		Rasa4	2		5	Signaling by EGFR	Erbb2; Adcy5; Pdgfra; Adcy7; Erbb4; Cdkn1b; Stam2; Prkcd; Cbl; Kl; Adam10; Rps6kb2; Mtor; Pik3r2; Eps15l1; Itpr3; Itpr1; Fgf23; Kras	161	19	0.118012	0.0372647		7	Inactivation, recovery and regulation of the phototransduction cascade
Abcb1b	1		Ints2	3		AK087644	1		Rassf4	2		5	Focal Adhesion	Erbb2; Itga9; Itgb3; Rac2; Chad; Fn1; Itga2b; Itga4; Pdgfra; Itga7; Col5a2; Col5a3; Akt2; Pik3r4; Map2k6; Pik3r2; Hgf; Lama4; Lamb3; Itgae; Flt1	182	21	0.115385	0.0388731		8	Influenza A - Mus musculus (mouse)
Abcb4	1		Ipo11	3		AK131876	1		Rbbp6	2		5	Signaling by EGFR in Cancer	Erbb2; Adcy5; Pdgfra; Adcy7; Erbb4; Cdkn1b; Stam2; Prkcd; Cbl; Kl; Adam10; Rps6kb2; Mtor; Pik3r2; Eps15l1; Itpr3; Itpr1; Fgf23; Kras	163	19	0.116564	0.0415163		7	Inhibition of adenylate cyclase pathway
Abcb6	1		Itfg2	3		AK133155	1		Rbm5	2		5	Downstream signal transduction	Erbb2; Adcy5; Pdgfra; Adcy7; Stat3; Erbb4; Rps6kb2; Cdkn1b; Prkcd; Kl; Stat5a; Mtor; Pik3r2; Itpr3; Itpr1; Fgf23; Kras	142	17	0.119718	0.0415927		4	Inhibition of TSC complex formation by PKB
Abcc6	1		Klra14-ps	3		AK134117	1		Rgs1	2		5	SIDS Susceptibility Pathways	Adcyap1r1; Sp1; Tph2; Ppargc1a; Tph1; Nfya; Foxm1; C4b; Scn5a	61	9	0.147541	0.041803		8	Insulin effects increased synthesis of Xylulose-5-Phosphate
Abcg5	1		Krtap6-5	3		AK136784	1		Rint1	2		5	Pentose and glucuronate interconversions - Mus musculus (mouse)	Aldh3a2; Kl; Ugt1a6a; Ugt1a7c; Ugt2b34; Ugp2	34	6	0.176471	0.0423779		5	Insulin secretion - Mus musculus (mouse)
Abl1	1		Lima1	3		AK137356	1		Rmnd5a	2		5	Thyroid hormone synthesis - Mus musculus (mouse)	Adcy5; Gsr; Plcb4; Gnas; Atp1b2; Adcy7; Slc5a5; Itpr3; Gpx8; Itpr1	72	10	0.138889	0.0435222		8	Insulin secretion - Mus musculus (mouse)
Abra	1		Lrrk1	3		AK137868	1		Rnf103	2		5	Phosphatidylinositol signaling system - Mus musculus (mouse)	Plcb4; Mtm1; Inpp5j; Inpp4b; Pik3c2a; Synj1; Pik3r2; Pik3c2g; Itpr3; Itpr1; Dgke	81	11	0.135802	0.0444299		5	Insulin Signaling
Acaa1b	1		Mast3	3		AK138592	1		Sema3b	2		5	G Protein Signaling Pathways	Adcy5; Adcy7; Akap1; Gnas; Itpr1; Prkcd; Akap9; Akap5; Gna13; Pde4c; Gnai2; Kras	91	12	0.131868	0.0447415		7	Insulin Signaling
Acadsb	1		Mical3	3		AK140784	1		Sfswap	2		5	Unwinding of DNA	Mcm7; Mcm5; Mcm2	11	3	0.272727	0.0466197		8	Insulin signaling pathway - Mus musculus (mouse)
Acat1	1		Mis18a	3		AK140926	1		Slc12a3	2		5	Signaling by Leptin	Stat3; Stat5a; Jak2	11	3	0.272727	0.0466197		7	Integration of energy metabolism
Ackr4	1		Msi2	3		AK142135	1		Slc24a1	2		5	Calnexin/calreticulin cycle	Uggt1; Uggt2; Edem1	11	3	0.272727	0.0466197		8	Integration of energy metabolism
Acox1	1		Mycbpap	3		AK142217	1		Slc28a1	2		5	Synthesis of IP2, IP, and Ins in the cytosol	Inpp5j; Synj1; Inpp4b	11	3	0.272727	0.0466197		5	Integrin cell surface interactions
Acpp	1		Myh7	3		AK144448	1		Slc6a13	2		5	pentose phosphate pathway	G6pdx; Pgd; Pgls	11	3	0.272727	0.0466197		7	Integrin cell surface interactions
Acss3	1		Mylk3	3		AK145544	1		Slc7a11	2		5	TRAF6 mediated IRF7 activation in TLR7/8 or 9 signaling	Tlr8; Tlr9; Irak4	11	3	0.272727	0.0466197		4	Integrin-mediated Cell Adhesion
Actg1	1		Myo7a	3		AK162036	1		Slitrk1	2		5	Purine catabolism	Pnp2; Nt5e; Cat	11	3	0.272727	0.0466197		5	Integrin-mediated Cell Adhesion
Acvr1	1		Nat8f4	3		AK163075	1		Sod1	2		5	Signaling by FGFR in disease	Erbb2; Adcy5; Pdgfra; Adcy7; Stat3; Erbb4; Cdkn1b; Prkcd; Stat5a; Cbl; Kl; Rps6kb2; Mtor; Pik3r2; Itpr3; Itpr1; Fgf23; Kras	155	18	0.116129	0.0476703		7	Interleukin-2 signaling
Acy1	1		Nat8f5	3		AK163333	1		Sox6	2		5	PLCG1 events in ERBB2 signaling	Erbb2; Adcy5; Adcy7; Prkcd; Itpr3; Itpr1	35	6	0.171429	0.0479611		5	Interleukin-6 signaling
Adam29	1		Nfu1	3		Aacs	1		Stab2	2		5	Hemostasis	Mgll; Nos3; Rac2; Fn1; Sod1; Dock6; Serpina1c; Hgf; Dgke; Vps45; Itgb3; Atp2a3; Gnas; Atp1b2; Kif23; Gng2; Gna13; Itpr3; Bsg; Gnai2; A2m; Ehd3; Akap1; Prkcd; Pde2a; Brpf3; Pik3r2; Aldoa; Slc8a3; Cxadr; Dock8; Itpr1; Slc7a9; Itga2b; App; Zfpm1; Itga4; Jak2; Ttn; Kif2a; Kras	412	41	0.0995146	0.0488199		5	Interleukin-7 signaling
Adamts20	1		Nod2	3		Abca7	1		Stx2	2										5	Ion channel transport
Adamts6	1		Olfr373	3		Abca9	1		Tbc1d30	2										5	Ion transport by P-type ATPases
Adgra1	1		Olfr611	3		Abcb5	1		Thnsl2	2		HF_S7	Pathways	Genes associated with the pathway						4	Irinotecan Pathway
Adgrb3	1		Pcyox1	3		Abcb9	1		Thrap3	2		7	XPodNet - protein-protein interactions in the podocyte expanded by STRING	Usp8; Ephb2; Micall2; Pard3; Eps8; Sdk1; Ptpn13; Dicer1; Gsk3b; Bmpr1b; Pik3c2a; Ncoa1; Igfbp7; Ctnnd1; Tsc1; Fyb; Kl; Bcl2l2; Fras1; Zfp128; Lrp4; Syk; Hspg2; Pik3cd; Nmrk2; Smad2; Prnp; Anxa2; Nphp1; Plce1; Git1; Gab1; Plec; Angpt1; Actn4; Nisch; Diablo; Myh10; Mycn; Vdr; Apba1; Add2; Cdkn1b; Cdh22; Jup; Csf1r; Ncstn; Cdh1; Pik3r5; Utrn; Cdk5r1; Pik3r1; Arhgap24; Trpv5; Ltbp3; Cd2ap; Notch4; Mp…	831	77	0.0926594	5.45371e-06		7	Irinotecan Pathway
Adgrf5	1		Pik3c2a	3		Abcc9	1		Tia1	2		7	ECM-receptor interaction - Mus musculus (mouse)	Itga9; Lama3; Itgb4; Col11a2; Tnr; Cd44; Itga2; Hspg2; Itga4; Agrn; Col1a2; Lamc2; Col6a3; Vwf; Col6a6	87	15	0.172414	8.93462e-05		8	Irinotecan Pathway
Adssl1	1		Plxnd1	3		Abhd1	1		Tmc7	2		7	Type I hemidesmosome assembly	Lamc2; Dst; Lama3; Plec	7	4	0.571429	0.000301608		4	isoleucine degradation
Afap1	1		Prr11	3		Abi1	1		Tubgcp5	2		7	Cell junction organization	Cdh11; Pard3; Dst; Mpp5; Lamc2; Jup; Lama3; Plec; Ctnnd1; Cdh1; Rsu1	60	11	0.183333	0.000443851		4	ketolysis
Afap1l2	1		Rassf4	3		Abi3bp	1		Ube2d2b	2		7	Cell-Cell communication	Cdh11; Pard3; Pik3r1; Actn4; Dst; Mpp5; Cd2ap; Cdh1; Jup; Lama3; Plec; Ctnnd1; Lamc2; Rsu1	91	14	0.153846	0.000517789		4	ketone oxidation
Agrn	1		Rhno1	3		Acacb	1		Ugt1a10	2		7	Focal adhesion - Mus musculus (mouse)	Actn4; Gsk3b; Col6a3; Itgb4; Pik3cd; Arhgap5; Parvg; Tnr; Prkcg; Pik3r5; Col1a2; Pik3r1; Flt4; Mapk9; Cav2; Col6a6; Itga9; Lama3; Col11a2; Itga2; Itga4; Mylk3; Lamc2; Vwf	206	24	0.116505	0.000540423		7	Kit Receptor Signaling Pathway
Agtr2	1		Rho	3		Accs	1		Ush2a	2		7	Pathways in cancer - Mus musculus (mouse)	Gsk3b; Smo; Runx1t1; Dapk2; Dapk1; Traf1; Traf4; Traf5; Stat5b; Pik3cd; Smad2; Jup; Cdh1; Fgf14; Rarb; Cdkn1b; Csf1r; Slc2a1; Pik3r5; Prkcg; Pik3r1; Mapk9; Wnt7a; Lama3; Itga2; Wnt4; Dvl3; Stat5a; Stk36; Lamc2; Apc; Ep300; Kras	326	33	0.101227	0.000618988		7	Laminin interactions
Ahcyl1	1		Setd4	3		Acot2	1		Vmn2r121	2		7	Axon guidance - Mus musculus (mouse)	Ephb2; Plxnb2; Lrrc4c; Ephb1; Ephb6; Plxna3; Limk1; Unc5d; Epha1; Gsk3b; Sema3b; Slit2; Dpysl2; Ppp3cb; Sema4c; Sema6a; Kras	129	17	0.131783	0.000869038		7	Lipoprotein metabolism
Ahnak	1		Setmar	3		Actl7b	1		Wnk2	2		7	Regulation of Insulin Secretion	Adcy5; Akap5; Gnb4; Gnas; Adcy8; Slc2a1; Gna14; Gna15; Slc25a5; Gngt1; Cacna2d2	69	11	0.15942	0.00116542		5	Long-term depression - Mus musculus (mouse)
Ahrr	1		Slc6a13	3		Actn4	1		Xirp1	2		7	Integration of energy metabolism	Akap5; Adcy7; Adcy5; Mlxipl; Gnb4; Gnas; Adcy8; Slc2a1; Gna14; Gna15; Slc25a5; Gngt1; Cacna2d2	90	13	0.144444	0.00119747		8	Long-term depression - Mus musculus (mouse)
Aim1l	1		Smg1	3		Adam8	1		Zfand4	2		7	Focal Adhesion	Itga9; Lama3; Itgb4; Col11a2; Tnr; Cav2; Itga2; Pik3r1; Itga4; Gsk3b; Pik3r5; Pik3r4; Col1a2; Capn1; Pik3cd; Lamc2; Arhgap5; Vwf; Mapk9; Itgad; Itgae	182	21	0.115385	0.00133189		4	Loss of Nlp from mitotic centrosomes
Ak8	1		Son	3		Adamts16	1		0610030E20Rik	1		7	Scavenging by Class A Receptors	Col1a2; Apoe; Apob; Apoa1; Msr1	17	5	0.294118	0.00193759		4	Loss of proteins required for interphase microtubule organizationÂ from the centrosome
Akap1	1		Spag9	3		Adamts20	1		1500009C09Rik	1		7	Extracellular matrix organization	Hspg2; Adamts3; Vcan; Dst; Capn1; Tll1; Ltbp3; Ltbp1; Tnr; Plec; Vcam1; Cdh1; Bsg; Itgae; Mmp13; Ncstn; Col1a2; Itga9; Lama3; Col11a2; Cd44; Itga2; Itga4; Lamc2	227	24	0.105727	0.00197777		5	Lysosome Vesicle Biogenesis
Akap8l	1		Sumf1	3		Adamts3	1		1700003G18Rik	1		7	Irinotecan Pathway	Apc; Ugt1a6a; Ugt1a1; Ugt1a10	11	4	0.363636	0.00237247		8	Lysosome Vesicle Biogenesis
Akt2	1		Syne2	3		Adamts6	1		2010106E10Rik	1		7	3-phosphoinositide biosynthesis	Pik3cd; Pik3c2a; Pik3r5; Pik3r4; Pik3c2g; Pik3r1	26	6	0.230769	0.00269004		4	M Phase
Aldh1a2	1		Tgoln1	3		Adamts9	1		2310034C09Rik	1		7	PIP metabolism	Pik3cd; Pik3r5; Pik3c2a; Pik3r4; Plce1; Plcd3; Pik3r1; Pik3c2g; Mtmr3	54	9	0.166667	0.00288634		8	Macrophage markers
Alg2	1		Thnsl2	3		Adap2	1		2310050C09Rik	1		7	Calcium signaling pathway - Mus musculus (mouse)	Stim2; Adra1b; Adcy7; Gnas; Pde1b; Drd5; Adcy8; Gna14; Prkcg; Mylk3; Slc25a5; Adrb2; Nos3; Plce1; Plcd3; Cacna1f; Gna15; Ppp3cb; Atp2b2; Atp2b3	183	20	0.10929	0.00306534		4	mannitol degradation II
Alg5	1		Tmc7	3		Adcy5	1		2310057N15Rik	1		7	Scavenging by Class B Receptors	Scarb1; Apob; Apoa1	6	3	0.5	0.00310834		7	Melanogenesis - Mus musculus (mouse)
Alpk1	1		Tph2	3		Adcy7	1		2410018L13Rik	1		7	Progesterone-mediated oocyte maturation - Mus musculus (mouse)	Adcy5; Rps6ka2; Adcy7; Bub1; Pik3cd; Fzr1; Adcy8; Pik3r5; Pgr; Pik3r1; Mapk9; Kras	89	12	0.134831	0.00329228		8	Melanogenesis - Mus musculus (mouse)
Amd1	1		Uimc1	3		Adcy8	1		2610005L07Rik	1		7	Binding and Uptake of Ligands by Scavenger Receptors	Lrp1; Apob; Scarb1; Apoe; Col1a2; Apoa1; Msr1	39	7	0.179487	0.00342347		5	Membrane Trafficking
Anapc15	1		Uroc1	3		Add3	1		2700029M09Rik	1		7	IL-6 signaling Pathway	Rps6ka2; Ncoa1; Eif2a; Gsk3b; Stat5b; Stat5a; Cdk5r1; Ppp2r2c; Pik3r1; Gab1; Bmx; Ep300; Btk	99	13	0.131313	0.00351148		8	Membrane Trafficking
Angpt2	1		Vamp5	3		Adgre5	1		2810025M15Rik	1		7	Dilated cardiomyopathy - Mus musculus (mouse)	Itga9; Adcy7; Itgb4; Adcy5; Adcy8; Itga2; Gnas; Itga4; Cacna1f; Ttn; Tpm1; Cacna2d2	90	12	0.133333	0.00398007		8	Metabolism of carbohydrates
Ankef1	1		Vmn2r29	3		Adgrf2	1		2810474O19Rik	1		7	Visual phototransduction	Akr1c14; Apoe; Apob; Gucy2f; Metap1; Metap2; Hspg2; Pde6a; Gpc4; Gngt1; Lrp1; Apoa1	90	12	0.133333	0.00436483		5	Metabolism of lipids and lipoproteins
Ankrd11	1		Wdr7	3		Adgrl2	1		2900005J15Rik	1		7	Diseases associated with visual transduction	Akr1c14; Apoe; Apob; Gucy2f; Metap1; Metap2; Hspg2; Pde6a; Gpc4; Gngt1; Lrp1; Apoa1	91	12	0.131868	0.00477883		5	Methylation
Ankrd23	1		Zfp866	3		Adpgk	1		3200001D21Rik	1		7	Anchoring fibril formation	Lamc2; Tll1; Lama3	7	3	0.428571	0.00521339		7	MicroRNA (miRNA) Biogenesis
Ankrd27	1		Zfp869	3		Adra1b	1		4430402I18Rik	1		7	MicroRNA (miRNA) Biogenesis	Xpo5; Prkra; Dicer1	7	3	0.428571	0.00521339		8	Mitochondrial Gene Expression
Ankrd35	1		Zfp961	3		Adrb2	1		4930512B01Rik	1		7	Disease	Hpse; Akr1c14; Pard3; Chst15; Pik3r1; B3gnt2; Metap1; Pde1b; Metap2; Gsk3b; Apoe; Gpc4; Apob; Slc19a1; Fgfr1op2; Hspg2; Pik3cd; Smad2; Wwtr1; B4galt6; Pag1; Gab1; Adcy5; Adcy7; Gucy2f; Acacb; Mtr; Cdkn1b; Adcy8; Slc2a1; Kl; Lrp1; Prkcg; Gngt1; Nos3; Ncstn; Ccbl1; Hs3st6; Hist4h4; Cyb5r3; Arhgef18; Cd44; Vcan; Stat5b; Stat5a; Pde6a; Ep300; Apoa1; Kras	608	49	0.0805921	0.0058817		4	Mitotic G2-G2/M phases
Ankrd36	1		1700030F18Rik	2		Aebp1	1		4930579G18Rik	1		7	Integrin cell surface interactions	Itga9; Cd44; Itga2; Hspg2; Itga4; Vcam1; Cdh1; Bsg; Itgae	60	9	0.15	0.00595354		4	Mitotic Prometaphase
Ankrd45	1		2210409E12Rik	2		Afap1l2	1		4930583K01Rik	1		7	PodNet- protein-protein interactions in the podocyte	Sdk1; Pard3; Actn4; Ctgf; Vdr; Igfbp7; Ctnnd1; Fras1; Itgb4; Notch4; Hspg2; Pik3cd; Smad2; Jup; Plce1; Angpt1; Myh10; Rarb; Cdkn1b; Cd2ap; Utrn; Cdk5r1; Pik3r1; Arhgap24; Ncstn; Dicer1; Itga2; Pik3c2a; Agrn	315	29	0.0920635	0.00596563		4	Mitotic Telophase/Cytokinesis
Ankrd55	1		2210409E12Rik	2		Agbl4	1		4932411N23Rik	1		7	Regulatory RNA pathways	Xpo5; Prkra; Dicer1; Tnrc6b	14	4	0.285714	0.0062882		8	mRNA processing
Ankrd6	1		2310045n01rik-mef2b	2		Agrn	1		4932414N04Rik	1		7	Dorso-ventral axis formation - Mus musculus (mouse)	Notch4; Spire2; Fmn2; Piwil1; Kras	22	5	0.227273	0.00653155		8	mRNA surveillance pathway - Mus musculus (mouse)
Ankrd7	1		3110021A11Rik	2		Ahrr	1		4933432I09Rik	1		7	PI3K-Akt signaling pathway - Mus musculus (mouse)	Nos3; Pik3r1; Gnb4; Ppp2r2c; Gsk3b; Flt4; Tsc1; Itgb4; Syk; Pik3cd; Creb3l1; Angpt1; Fgf14; Tnr; Cdkn1b; Csf1r; Tcl1b1; Pik3r5; Osmr; Col1a2; Gngt1; Col6a3; Col6a6; Itga9; Lama3; Col11a2; Itga2; Itga4; Lamc2; Vwf; Kras	356	31	0.0870787	0.00731074		4	Muscle contraction
Anks3	1		3110039I08Rik	2		Ahsa2	1		5330429B09Rik	1		7	Viral carcinogenesis - Mus musculus (mouse)	Actn4; Traf1; Irf7; Traf5; Hdac6; Syk; Pik3cd; Creb3l1; Ranbp1; H2bfm; Rbpjl; Cdkn1b; Ube3a; Pik3r5; Pik3r1; Hist4h4; Gtf2h3; Stat5b; Stat5a; Ep300; Vac14; Kras	236	22	0.0932203	0.00756285		8	MyD88 dependent cascade initiated on endosome
Anln	1		3632451O06Rik	2		Aida	1		8430408G22Rik	1		7	Small cell lung cancer - Mus musculus (mouse)	Traf1; Rarb; Traf4; Traf5; Cdkn1b; Itga2; Pik3cd; Pik3r5; Lama3; Pik3r1; Lamc2	86	11	0.127907	0.00778483		8	MyD88-independent cascade
Antxr1	1		4930474N05Rik	2		Aifm1	1		9230112D13Rik	1		7	Assembly of collagen fibrils and other multimeric structures	Tll1; Lama3; Mmp13; Dst; Plec; Lamc2	32	6	0.1875	0.0079544		8	Myometrial Relaxation and Contraction Pathways
Anxa3	1		4931414P19Rik	2		Akap5	1		9330159M07Rik	1		7	Signaling by FGFR1 fusion mutants	Stat5b; Stat5a; Fgfr1op2; Pik3r1	15	4	0.266667	0.0081993		5	Natural killer cell mediated cytotoxicity - Mus musculus (mouse)
Ap5z1	1		4932411E22Rik	2		Akr1c14	1		9530003J23Rik	1		7	Degradation of the extracellular matrix	Tll1; Lama3; Mmp13; Cd44; Hspg2; Ncstn; Lamc2; Capn1; Cdh1; Bsg	75	10	0.133333	0.00889614		8	NCAM signaling for neurite out-growth
Apbb3	1		4933427D06Rik	2		Aldh3a2	1		A230065H16Rik	1		7	Small Interfering RNA (siRNA) Biogenesis	Prkra; Dicer1	3	2	0.666667	0.00910779		5	Neurophilin interactions with VEGF and VEGFR
Apoe	1		AK051019	2		Alk	1		A230103J11Rik	1		7	ErbB signaling pathway - Mus musculus (mouse)	Gsk3b; Cdkn1b; Pik3cd; Stat5a; Prkcg; Gab1; Stat5b; Pik3r5; Pik3r1; Mapk9; Kras	87	11	0.126437	0.00924071		5	Neurotransmitter Release Cycle
Aptx	1		AK136154	2		Alkbh2	1		A730008H23Rik	1		7	Melanogenesis - Mus musculus (mouse)	Adcy5; Adcy7; Gnas; Adcy8; Prkcg; Gsk3b; Dvl3; Creb3l1; Ep300; Wnt7a; Wnt4; Kras	100	12	0.12	0.0100843		7	Non-small cell lung cancer - Mus musculus (mouse)
Arhgef26	1		AK137525	2		Als2	1		AA619741	1		7	HTLV-I infection - Mus musculus (mouse)	Gsk3b; Pold1; Stat5b; Pik3cd; Smad2; Vcam1; Ranbp1; Adcy5; Adcy7; Map3k1; Adcy8; Slc2a1; Pik3r5; Pole2; Pik3r1; Wnt7a; Slc25a5; Wnt4; Dvl3; Stat5a; Apc; Ppp3cb; Ep300; Vac14; Kras	285	25	0.0877193	0.0104428		8	Nonhomologous End-joining (NHEJ)
Arhgef4	1		AW209491	2		Amigo1	1		AK009182	1		7	PKA activation in glucagon signalling	Adcy5; Adcy7; Adcy8; Gnas	16	4	0.25	0.0104546		4	Nucleosome assembly
Arid1b	1		Abcc6	2		Angel2	1		AK011444	1		7	CRMPs in Sema3A signaling	Plxna3; Cdk5r1; Dpysl2; Gsk3b	16	4	0.25	0.0104546		5	One carbon metabolism and related pathways
Arl13a	1		Abtb1	2		Angpt1	1		AK041465	1		7	Salivary secretion - Mus musculus (mouse)	Adcy5; Adra1b; Gnas; Adcy8; Prkcg; Adrb2; Adcy7; Prkg2; Atp2b3; Atp2b2	77	10	0.12987	0.0106552		5	Opioid Signalling
Arl5a	1		Acox1	2		Ank1	1		AK042981	1		7	Synthesis of PIPs at the late endosome membrane	Pik3c2a; Pik3r4; Vac14	9	3	0.333333	0.0114976		5	Opsins
Armc4	1		Agrn	2		Ankfy1	1		AK048202	1		7	Alpha6-Beta4 Integrin Signaling Pathway	Lama3; Itgb4; Dst; Pik3cd; Smad2; Plec; Dsp; Pik3r1; Lamc2	67	9	0.134328	0.0121779		5	Organic anion transport
Armc5	1		Alox5	2		Ankib1	1		AK049295	1		7	Kit Receptor Signaling Pathway	Socs5; Pik3r1; Stat5b; Stat5a; Plce1; Cltc; Ep300; Mpdz; Btk	67	9	0.134328	0.0121779		5	Organic cation/anion/zwitterion transport
Armt1	1		Ankle1	2		Ankmy1	1		AK051019	1		7	PluriNetWork	Ehmt1; Dhx9; Ncoa1; Dpysl2; Gsk3b; Smo; Rif1; Kdm3a; Utf1; Ogt; Pik3cd; Dffa; Smad2; Cdh1; Thap11; Mycn; Prkcg; Nr2c1; Gab1; Terf2; Tfap2a; Cd44; Sall4; Med12; Apc; Ep300	291	26	0.0893471	0.0123521		8	p38 MAPK Signaling Pathway
Art2a-ps	1		Ankra2	2		Ankrd27	1		AK051482	1		7	G Protein Signaling Pathways	Adcy5; Adcy7; Gnas; Pde1b; Adcy8; Prkcg; Gna14; Gna15; Akap5; Gngt1; Kras	91	11	0.120879	0.0127745		4	p38MAPK events
Art4	1		Ankrd17	2		Ankrd45	1		AK053962	1		7	Chylomicron-mediated lipid transport	Apoe; Hspg2; Apob; Apoa1	17	4	0.235294	0.0130753		4	Packaging Of Telomere Ends
Asb17	1		Ano8	2		Ankrd49	1		AK076605	1		7	IL-5 Signaling Pathway	Syk; Cdkn1b; Gsk3b; Stat5b; Stat5a; Pik3r1; Mapk9; Btk; Kras	68	9	0.132353	0.0133599		7	Packaging Of Telomere Ends
Asph	1		Anxa4	2		Ankrd49	1		AK082641	1		7	Retinoid metabolism and transport	Akr1c14; Lrp1; Apob; Hspg2; Apoe; Gpc4; Apoa1	46	7	0.152174	0.0135331		5	Pancreatic secretion - Mus musculus (mouse)
Atf7ip	1		Arhgap10	2		Ankrd60	1		AK083199	1		7	Acute myeloid leukemia - Mus musculus (mouse)	Pik3cd; Jup; Stat5b; Pik3r5; Runx1t1; Stat5a; Pik3r1; Kras	57	8	0.140351	0.0137325		7	Pathways in cancer - Mus musculus (mouse)
Atm	1		Asic1	2		Anks1b	1		AK084157	1		7	PI Metabolism	Vac14; Pik3cd; Pik3c2a; Pik3r5; Pik3r4; Pik3r1; Mtmr3	47	7	0.148936	0.015155		4	Pentose and glucuronate interconversions - Mus musculus (mouse)
Atmin	1		Asprv1	2		Anln	1		AK085995	1		7	Adenylate cyclase activating pathway	Adcy5; Adcy7; Adcy8	10	3	0.3	0.0157482		5	Pentose and glucuronate interconversions - Mus musculus (mouse)
Atn1	1		B4galnt3	2		Anxa2	1		AK134117	1		7	Calmodulin induced events	Pde1b; Adcy7; Adcy8; Prkcg; Adcy5	27	5	0.185185	0.0158905		7	Pentose and glucuronate interconversions - Mus musculus (mouse)
Atp10d	1		B4galt4	2		Anxa5	1		AK136414	1		7	CaM pathway	Pde1b; Adcy7; Adcy8; Prkcg; Adcy5	27	5	0.185185	0.0158905		4	Pentose Phosphate Pathway
Atp11a	1		Bcas3	2		Ap1g1	1		AK137356	1		7	Amoebiasis - Mus musculus (mouse)	Lama3; Col11a2; Actn4; Gnas; Pik3cd; Gna14; Prkcg; Pik3r5; Gna15; Col1a2; Pik3r1; Lamc2; Serpinb3c	120	13	0.108333	0.0160214		5	Pentose Phosphate Pathway
Atp2c2	1		Bcl2l13	2		Ap3b2	1		AK140784	1		7	Cell-cell junction organization	Cdh11; Pard3; Mpp5; Jup; Ctnnd1; Cdh1	37	6	0.162162	0.0161064		5	pentose phosphate pathway
Atp6v1d	1		Bend3	2		Apc	1		AK144143	1		7	Transport of glucose and other sugars, bile salts and organic acids, metal ions and amine compounds	Slc6a3; Slc6a2; Slc13a3; Slc22a18; Slc2a9; Slc2a4; Slc2a1; Slc16a7; Slc47a1; Slc39a6; Slc6a14	95	11	0.115789	0.017251		4	Pentose phosphate pathway - Mus musculus (mouse)
Atp7b	1		Bms1	2		Apoa1	1		AK149157	1		7	Collagen formation	Tll1; Lama3; Col11a2; Adamts3; Mmp13; Dst; Col1a2; Lamc2; Plec	71	9	0.126761	0.0174167		5	Pentose phosphate pathway - Mus musculus (mouse)
Atp8b4	1		Btbd11	2		Apob	1		AK155710	1		7	Regulation of Insulin Secretion by Glucagon-like Peptide-1	Akap5; Adcy5; Gnb4; Gnas; Adcy8; Gngt1	40	6	0.15	0.0182458		8	Pentose phosphate pathway - Mus musculus (mouse)
Atxn1	1		C130026I21Rik	2		Apobec3	1		AK156771	1		7	Lipoprotein metabolism	Hspg2; Scarb1; Apoe; Apob; Apoa1	28	5	0.178571	0.0184753		5	Pentose phosphate pathway (hexose monophosphate shunt)
Avp	1		Cacna1c	2		Apoe	1		AK162361	1		7	Wnt Signaling Pathway and Pluripotency	Mapk9; Cd44; Prkcg; Gsk3b; Dvl3; Ppp2r2c; Ctnnd1; Apc; Ep300; Wnt7a; Wnt4	96	11	0.114583	0.0185333		8	pentose phosphate pathway (non-oxidative branch)
B3galt5	1		Cacna2d4	2		Apol6	1		AK162857	1		7	Bile secretion - Mus musculus (mouse)	Adcy5; Adcy7; Ephx1; Scarb1; Gnas; Adcy8; Slc2a1; Slco1a1; Nr1h4	72	9	0.125	0.0189498		5	pentose phosphate pathway (oxidative branch)
BC002163	1		Cad	2		Apool	1		AK163075	1		7	Statin Pathway	Lrp1; Scarb1; Apoe; Apoa1	19	4	0.210526	0.0194831		4	Peroxisomal lipid metabolism
BC005624	1		Cadm2	2		Arfgef3	1		AK165489	1		7	EGFR1 Signaling Pathway	Pik3r1; Rps6ka2; Map3k1; Eps8; Hat1; Abi1; Pik3cd; Smad2; Gab1; Eppk1; Stat5b; Stat5a; Plec; Git1; Ctnnd1; Cav2; Kras	176	17	0.0965909	0.0203445		7	phosphatidylethanolamine biosynthesis I
BC026585	1		Cand2	2		Arhgap22	1		AK172359	1		7	Interleukin-2 signaling	Syk; Pik3cd; Stat5b; Stat5a; Pik3r1; Kras	39	6	0.153846	0.0205717		8	phosphatidylethanolamine biosynthesis I
BC029853	1		Capg	2		Arhgap28	1		AK172683	1		7	Facilitative Na+-independent glucose transporters	Slc2a4; Slc2a9; Slc2a1	11	3	0.272727	0.0207641		5	Phosphatidylinositol signaling system - Mus musculus (mouse)
BC030867	1		Cbl	2		Arhgap5	1		AK179850	1		7	Regulation of Apoptosis	Arhgap10; Dapk1; Dapk2	11	3	0.272727	0.0207641		7	PI Metabolism
BC039798	1		Ccdc167	2		Arhgef10	1		Abca6	1		7	folate transformations I	Mtr; Gldc; Mthfd1l	11	3	0.272727	0.0207641		5	PI3K-Akt signaling pathway - Mus musculus (mouse)
BC062254	1		Ccdc24	2		Arhgef18	1		Abhd10	1		7	Platelet homeostasis	Nos3; Apob; Gnas; Pde1b; Prkg2; Atp2b3; Atp2b2	50	7	0.14	0.0208431		7	PI3K-Akt signaling pathway - Mus musculus (mouse)
BC096037	1		Cdkn1b	2		Arhgef39	1		Abhd13	1		7	Estrogen signaling pathway - Mus musculus (mouse)	Creb3l1; Nos3; Gnas; Pik3cd; Adcy5; Adcy8; Pik3r5; Adcy7; Pik3r1; Gabbr1; Kras	99	11	0.111111	0.0213083		8	PI3K-Akt signaling pathway - Mus musculus (mouse)
Bach2	1		Cdr1	2		Arid1b	1		Abtb1	1		7	G alpha (z) signalling events	Adcy5; Adcy7; Adcy8; Prkcg; Gnas	29	5	0.172414	0.0213224		7	PIP metabolism
Bag6	1		Cdv3	2		Arl4d	1		Acaca	1		7	Ca-dependent events	Pde1b; Adcy7; Adcy8; Prkcg; Adcy5	29	5	0.172414	0.0213224		8	PIP metabolism
Bcat2	1		Cecr2	2		Arl6	1		Acad10	1		7	Prolactin signaling pathway - Mus musculus (mouse)	Socs5; Pik3cd; Stat5a; Gsk3b; Stat5b; Pik3r5; Pik3r1; Mapk9; Kras	74	9	0.121622	0.0223055		7	PKA activation
Bckdk	1		Cecr5	2		Armc8	1		Acap1	1		7	Arrhythmogenic right ventricular cardiomyopathy (ARVC) - Mus musculus (mouse)	Itga9; Itgb4; Actn4; Itga2; Itga4; Dsp; Jup; Cacna1f; Cacna2d2	74	9	0.121622	0.0223055		7	PKA activation in glucagon signalling
Bcl2l11	1		Cenpf	2		Arntl2	1		Acin1	1		7	Fat digestion and absorption - Mus musculus (mouse)	Apob; Scarb1; Dgat2; Mogat2; Got2; Apoa1	40	6	0.15	0.0230908		8	Platelet degranulation
Bcor	1		Cenpk	2		Art4	1		Acox3	1		7	Signaling by FGFR mutants	Fgfr1op2; Gab1; Stat5b; Stat5a; Pik3r1; Kras	40	6	0.15	0.0230908		4	Platelet homeostasis
Bdp1	1		Cfap53	2		Asap3	1		Acsl5	1		7	Aldosterone-regulated sodium reabsorption - Mus musculus (mouse)	Nr3c2; Pik3cd; Prkcg; Pik3r5; Pik3r1; Kras	40	6	0.15	0.0230908		5	Platelet homeostasis
Bin1	1		Cfap54	2		Aste1	1		Adam23	1		7	Cholinergic synapse - Mus musculus (mouse)	Adcy5; Adcy7; Gngt1; Adcy8; Pik3cd; Prkcg; Pik3r5; Creb3l1; Cacna1f; Pik3r1; Gnb4; Kras	114	12	0.105263	0.0231672		7	Platelet homeostasis
Bin2	1		Chaf1b	2		Asxl1	1		Adamts17	1		7	IL-3 Signaling Pathway	Syk; Pik3cd; Slc2a1; Gsk3b; Stat5b; Stat5a; Pik3r1; Gab1; Bmx; Mapk9; Kras	100	11	0.11	0.0243773		5	PLC beta mediated events
Birc6	1		Clec1a	2		Asxl2	1		Adamts8	1		7	Synthesis of PIPs at the plasma membrane	Pik3cd; Pik3r5; Mtmr3; Pik3c2a; Pik3r1	30	5	0.166667	0.0244404		7	PLC-gamma1 signalling
Bpifb1	1		Coa4	2		Atg2a	1		Adarb1	1		7	Endometrial cancer - Mus musculus (mouse)	Pik3cd; Gsk3b; Pik3r5; Pik3r1; Cdh1; Apc; Kras	52	7	0.134615	0.0253704		5	PLCG1 events in ERBB2 signaling
Btbd10	1		Col12a1	2		Atp10b	1		Adcy3	1		7	GABAergic synapse - Mus musculus (mouse)	Adcy5; Adcy7; Slc38a2; Gnb4; Adcy8; Prkcg; Plcl1; Cacna1f; Gngt1; Gabbr1	90	10	0.111111	0.0253922		7	PLCG1 events in ERBB2 signaling
C77080	1		Col6a4	2		Atp2b3	1		Add2	1		7	Colorectal cancer - Mus musculus (mouse)	Pik3cd; Smad2; Gsk3b; Pik3r5; Pik3r1; Apc; Mapk9; Kras	64	8	0.125	0.0261768		7	PluriNetWork
C8g	1		Crbn	2		Atp2c1	1		Adgrf2	1		7	Signaling by FGFR in disease	Adcy5; Fgfr1op2; Cdkn1b; Pik3cd; Prkcg; Gsk3b; Stat5b; Stat5a; Adcy7; Adcy8; Pik3r1; Pde1b; Gab1; Kl; Kras	155	15	0.0967742	0.02639		7	PodNet- protein-protein interactions in the podocyte
C9	1		Crtc1	2		Atp8a1	1		Adgrg4	1		7	Synthesis of PIPs at the early endosome membrane	Pik3c2a; Pik3r4; Vac14	12	3	0.25	0.0265515		7	Progesterone-mediated oocyte maturation - Mus musculus (mouse)
Caap1	1		Csgalnact1	2		Atxn1	1		Adm	1		7	Bile salt and organic anion SLC transporters	Slc47a1; Slc13a3; Slc16a7	12	3	0.25	0.0265515		7	Prolactin signaling pathway - Mus musculus (mouse)
Cacna1e	1		Csmd2	2		Atxn7l1	1		Adora2a	1		7	Downstream signal transduction	Adcy5; Adcy7; Cdkn1b; Pik3cd; Prkcg; Gsk3b; Stat5b; Stat5a; Adcy8; Pik3r1; Pde1b; Gab1; Kl; Kras	142	14	0.0985915	0.0270622		5	Prostacyclin signalling through prostacyclin receptor
Cacna1f	1		DQ719901	2		Atxn7l2	1		Ago4	1		7	Laminin interactions	Lamc2; Itga2; Lama3; Hspg2	21	4	0.190476	0.0275369		5	Protein digestion and absorption - Mus musculus (mouse)
Cacna1i	1		Depdc1b	2		Azin1	1		Agtpbp1	1		7	G alpha (s) signalling events	Adcy5; Adcy7; Gnas; Pde1b; Drd5; Adcy8; Pth2r; Pthlh; Adrb2; Vipr2; Vipr1	102	11	0.107843	0.0277559		8	Protein digestion and absorption - Mus musculus (mouse)
Cacybp	1		Dock8	2		B3gnt2	1		Ahsa2	1		7	Inactivation, recovery and regulation of the phototransduction cascade	Metap1; Pde6a; Metap2; Gucy2f; Gngt1	31	5	0.16129	0.0278372		4	Proton/oligonucleotide cotransporters
Capn15	1		Dync2h1	2		B4galnt2	1		Aida	1		7	Bacterial invasion of epithelial cells - Mus musculus (mouse)	Pik3r1; Pik3cd; Cltc; Cd2ap; Pik3r5; Arhgap10; Cdh1; Gab1; Cav2	77	9	0.116883	0.0281066		5	Purine catabolism
Capn2	1		Elk3	2		B4galt6	1		Airn	1		7	Histone modifications	Hat1; Ehmt1	5	2	0.4	0.0281497		8	Purine metabolism
Capn5	1		Ephx4	2		BC006965	1		Ak2	1		7	phosphatidylethanolamine biosynthesis I	Pisd-ps2; Pisd-ps1	5	2	0.4	0.0281497		8	Purine metabolism - Mus musculus (mouse)
Capn9	1		Eps8	2		BC147413	1		Akap6	1		7	Regulation of Water Balance by Renal Aquaporins	Adcy5; Adcy7; Gnas; Gnb4; Adcy8; Gngt1	44	6	0.136364	0.0287318		4	Recruitment of mitotic centrosome proteins and complexes
Casr	1		Ercc6l	2		Bach2	1		Alms1	1		7	Activation of GABAB receptors	Adcy5; Adcy7; Kcnj16; Adcy8; Gngt1; Gabbr1	44	6	0.136364	0.0287318		4	Recruitment of NuMA to mitotic centrosomes
Cass4	1		Etv3	2		Bach2os	1		Alpi	1		7	GABA B receptor activation	Adcy5; Adcy7; Kcnj16; Adcy8; Gngt1; Gabbr1	44	6	0.136364	0.0287318		4	Regulation of Actin Cytoskeleton
Cast	1		Fam188b	2		Bag5	1		Als2	1		7	Hippo signaling pathway - Mus musculus (mouse)	Fbxw11; Wwtr1; Mpp5; Ctgf; Smad2; Gsk3b; Dvl3; Bmpr1b; Pard3; Ppp2r2c; Cdh1; Apc; Tead1; Wnt4; Wnt7a	156	15	0.0961538	0.0291994		4	Regulation of actin cytoskeleton - Mus musculus (mouse)
Cbfa2t2	1		Fam32a	2		Bahcc1	1		Als2cl	1		7	Insulin Signaling	Rps6ka2; Map3k1; Ehd1; Slc2a4; Pik3cd; Pik3c2a; Slc2a1; Gsk3b; Map3k12; Pik3r4; Pik3c2g; Pik3r1; Gab1; Mapk9; Tsc1	157	15	0.0955414	0.0306841		7	Regulation of actin cytoskeleton - Mus musculus (mouse)
Ccar2	1		Foxf1	2		Baz1b	1		Amer2	1		7	Transmembrane transport of small molecules	Slc22a18; Gnas; Gnb4; Nup93; Slc16a7; Adcy7; Abcb5; Slc6a14; Slc38a2; Atp8a1; Atp2c1; Slc39a6; Adcy5; Slc9a7; Slc2a9; Slc6a2; Abca7; Slc2a4; Adcy8; Slc2a1; Slc5a8; Mcoln1; Slco1a1; Gngt1; Trpv5; Slc47a1; Slc35c1; Slc6a3; Slc4a10; Nalcn; Slc13a3; Slc7a3; Slc29a1; Slc15a2; Atp2b3; Atp2b2; Apoa1; Abcc9	499	38	0.0761523	0.0313249		7	Regulation of Apoptosis
Ccdc108	1		Fto	2		Bbs1	1		Amigo1	1		7	DAG and IP3 signaling	Pde1b; Adcy7; Adcy8; Prkcg; Adcy5	32	5	0.15625	0.0315192		4	Regulation of Cholesterol Biosynthesis by SREBP (SREBF)
Ccdc117	1		Gart	2		Bbs7	1		Amph	1		7	The phototransduction cascade	Metap1; Pde6a; Metap2; Gucy2f; Gngt1	32	5	0.15625	0.0315192		5	Regulation of gap junction activity
Ccdc178	1		Gatad2a	2		Bcl2l15	1		Ank2	1		7	Alzheimers Disease	Apoe; Gsk3b; Cacna1f; Ncstn; Lrp1; Cdk5r1; Capn1; Ppp3cb; Ide	79	9	0.113924	0.0325174		7	Regulation of Insulin Secretion
Ccdc180	1		Gfpt1	2		Bcl2l2	1		Ankhd1	1		7	folate transformations II (plants)	Mtr; Gldc; Mthfd1l	13	3	0.230769	0.0331076		7	Regulation of Insulin Secretion by Glucagon-like Peptide-1
Ccdc186	1		Ghrhr	2		Bdp1	1		Ankrd45	1		7	Endocrine and other factor-regulated calcium reabsorption - Mus musculus (mouse)	Vdr; Gnas; Klk1b9; Prkcg; Kl; Cltc; Trpv5	55	7	0.127273	0.0333529		5	Regulation of Lipid Metabolism by Peroxisome proliferator-activated receptor alpha (PPARalpha)
Ccdc33	1		Gm14005	2		Blm	1		Anln	1		7	Basal cell carcinoma - Mus musculus (mouse)	Gsk3b; Smo; Dvl3; Stk36; Apc; Wnt4; Wnt7a	55	7	0.127273	0.0333529		8	Regulation of Lipid Metabolism by Peroxisome proliferator-activated receptor alpha (PPARalpha)
Ccdc38	1		Gm15698	2		Bmpr1b	1		Ano7	1		7	Regulation of actin cytoskeleton - Mus musculus (mouse)	Myh10; Itga9; Nckap1l; Itgb4; Actn4; Pik3cd; Itga2; Limk1; Itga4; Mylk3; Pik3r5; Git1; Pik3r1; Ssh1; Apc; Fgf14; Itgad; Itgae; Kras	218	19	0.087156	0.0349997		4	Regulation of PLK1 Activity at G2/M Transition
Ccdc47	1		Gm5622	2		Bmx	1		Antxr1	1		7	Hepatitis B - Mus musculus (mouse)	Map3k1; Irf7; Cdkn1b; Hspg2; Pik3cd; Stat5a; Prkcg; Ep300; Stat5b; Pik3r5; Creb3l1; Pik3r1; Mapk9; Kras	148	14	0.0945946	0.035046		7	Regulation of Water Balance by Renal Aquaporins
Ccdc60	1		Gmip	2		Bpnt1	1		Anxa8	1		7	DAP12 signaling	Adcy5; Adcy7; Syk; Cdkn1b; Pik3cd; Prkcg; Gsk3b; Adcy8; Pik3r1; Pde1b; Gab1; Kl; Btk; Kras	147	14	0.0952381	0.035046		7	Regulatory RNA pathways
Ccdc73	1		Gpaa1	2		Brinp1	1		Ap1g1	1		7	Apoptotic execution phase	Dffa; Stk24; Plec; Cdh1; Apc; Bmx	44	6	0.136364	0.035211		4	Resolution of Sister Chromatid Cohesion
Ccdc7b	1		Gpatch8	2		Brwd1	1		Ap3b2	1		7	T Cell Receptor Signaling Pathway	Fyb; Map3k1; Def6; Syk; Pag1; Abi1; Shb; Cd2ap; Stat5b; Stat5a; Pik3r1; Ppp3cb; Fcrl5	133	13	0.0977444	0.0361448		7	Retinoid metabolism and transport
Ccdc94	1		Grid2	2		Bsg	1		Apc	1		7	Non-small cell lung cancer - Mus musculus (mouse)	Rarb; Alk; Pik3cd; Prkcg; Pik3r5; Pik3r1; Kras	57	7	0.122807	0.0363468		8	Retinoid metabolism and transport
Ccl17	1		Gtf2ird1	2		Bsn	1		Aph1a	1		7	DNA Replication	Pold1; Cdkn1b; Fzr1; Orc3; Mcm6; Pole2; Cdc7	56	7	0.125	0.0363468		5	Reuptake of GABA
Ccl20	1		Gzmg	2		Btk	1		Aplnr	1		7	EGFR interacts with phospholipase C-gamma	Pde1b; Adcy7; Adcy8; Prkcg; Adcy5	34	5	0.147059	0.03976		5	Rho GTPase cycle
Ccnjl	1		Hapln4	2		Btnl2	1		Aplp1	1		7	PLC-gamma1 signalling	Pde1b; Adcy7; Adcy8; Prkcg; Adcy5	34	5	0.147059	0.03976		4	Role of Abl in Robo-Slit signaling
Ccr7	1		Haus8	2		Bub1	1		Apoa1	1		7	Pentose and glucuronate interconversions - Mus musculus (mouse)	Aldh3a2; Ugt1a6a; Ugt1a1; Ugt1a10; Kl	34	5	0.147059	0.03976		5	Salivary secretion - Mus musculus (mouse)
Cct8l1	1		Homer3	2		Bud13	1		Apoa2	1		7	Wnt Signaling Pathway NetPath	Lrp1; Tfap2a; Gsk3b; Ep300; Dvl3; Jup; Cdh1; Apc; Mapk9; Wnt7a; Wnt4	109	11	0.100917	0.0398959		7	Salivary secretion - Mus musculus (mouse)
Cd177	1		Hsd17b14	2		Bud31	1		Apoe	1		7	Adenylate cyclase inhibitory pathway	Adcy5; Adcy7; Adcy8	14	3	0.214286	0.040422		7	Scavenging by Class A Receptors
Cd276	1		Ift122	2		C1qtnf1	1		Apom	1		7	Inhibition of adenylate cyclase pathway	Adcy5; Adcy7; Adcy8	14	3	0.214286	0.040422		8	Scavenging by Class A Receptors
Cd6	1		Insr	2		C2cd2	1		Appbp2	1		7	HDL-mediated lipid transport	Scarb1; Apoe; Apoa1	14	3	0.214286	0.040422		7	Scavenging by Class B Receptors
Cd99l2	1		Iqcc	2		C87499	1		Arcn1	1		7	Packaging Of Telomere Ends	Terf2; Pot1a; Hist4h4	14	3	0.214286	0.040422		8	Scavenging by Class B Receptors
Cdc42bpg	1		Iqsec1	2		Cacna1f	1		Arhgap35	1		7	SLC-mediated transmembrane transport	Slc6a3; Slc6a2; Slc13a3; Slc16a7; Slc2a9; Slc4a10; Slc22a18; Slc2a4; Nup93; Slc7a3; Slc2a1; Slc38a2; Slc15a2; Slc9a7; Slco1a1; Slc29a1; Slc5a8; Slc47a1; Slc35c1; Slc39a6; Slc6a14	249	21	0.0843373	0.040923		4	Sema3A PAK dependent Axon repulsion
Cdh11	1		Itfg1	2		Cacna2d2	1		Arhgdig	1		7	Fatty acid elongation - Mus musculus (mouse)	Hadh; Acot2; Tecr; Elovl7	24	4	0.166667	0.042847		8	Sema3A PAK dependent Axon repulsion
Cdh12	1		Itga9	2		Capn1	1		Arhgef19	1		7	Vitamin digestion and absorption - Mus musculus (mouse)	Scarb1; Apob; Apoa1; Slc19a1	24	4	0.166667	0.042847		4	Semaphorin interactions
Cdh9	1		KR348528	2		Caprin1	1		Arhgef26	1		7	Glucagon signaling in metabolic regulation	Gnb4; Adcy5; Adcy7; Adcy8; Gnas	37	5	0.135135	0.0443268		4	Separation of Sister Chromatids
Cdk5	1		Kars	2		Car15	1		Arhgef9	1		7	PLCG1 events in ERBB2 signaling	Pde1b; Adcy7; Adcy8; Prkcg; Adcy5	35	5	0.142857	0.0443268		5	Serotonergic synapse - Mus musculus (mouse)
Cdkl5	1		Kbtbd12	2		Car9	1		Arid4a	1		7	PKA activation	Adcy5; Adcy7; Adcy8	15	3	0.2	0.0484777		8	Serotonergic synapse - Mus musculus (mouse)
Cdkn1b	1		Kdm5a	2		Card6	1		Arid4b	1		7	GPCRs, Class C Metabotropic glutamate, pheromone	Gabbr1; Gprc5c; Casr	15	3	0.2	0.0484777		5	Serotonin and melatonin biosynthesis
Cdrt4	1		Klrc2	2		Casr	1		Arl4d	1										5	serotonin and melatonin biosynthesis
Cenpw	1		Klrc3	2		Catsper3	1		Arl6ip1	1		HF_S8	Pathways	Genes associated with the pathway						4	SIDS Susceptibility Pathways
Cep104	1		Kmt2a	2		Cbfa2t3	1		Armc9	1		8	p38 MAPK Signaling Pathway	Mknk1; Map3k5; Map2k4; Mef2d; Mapkapk5; Atf2; Pla2g4a; Cdc42	34	8	0.235294	0.000352096		5	SIDS Susceptibility Pathways
Cep128	1		Kmt2b	2		Ccbl1	1		Armcx1	1		8	mRNA surveillance pathway - Mus musculus (mouse)	Gspt1; Smg1; Nxf3; Pabpc1; Acin1; Ppp2r2a; Pabpn1; Ppp2r2c; Nxt2; Gm8994; Cpsf6; Nudt21; Papolg; Ppp2r5c	97	14	0.14433	0.000530112		4	Signal Transduction of S1P Receptor
Cep192	1		Knop1	2		Ccdc130	1		Armcx4	1		8	G Protein Signaling Pathways	Akap6; Slc9a1; Akap13; Gnas; Gnao1; Adcy3; Gng4; Gng5; Gna13; Pde4b; Prkd3; Pde4d; Kras	91	13	0.142857	0.00111716		5	Signaling by EGFR
Cep41	1		Krtap13	2		Ccdc30	1		Armt1	1		8	Activation of the phototransduction cascade	Gnat1; Pde6a; Rho; Slc24a1	10	4	0.4	0.001348		5	Signaling by EGFR in Cancer
Cep76	1		Krtap14	2		Ccdc38	1		Art2a-ps	1		8	Transmembrane transport of small molecules	Nup107; Slc22a16; Ano7; Gnas; Slc28a1; Slc5a11; Atp1a3; Slc22a3; Slc6a13; Slc18a2; Gm14085; Slc9a1; Slc44a4; Nup133; Nup98; Cftr; Scnn1g; Slc16a1; Gng4; Gng5; Slc9a4; Slco3a1; Slc10a6; Slc2a9; Arhgef9; Wnk2; Wnk1; Slc7a11; Slc2a2; Apoa1; Slco1a1; Slc12a3; Abcc6; Trpm1; Adcy3; Trpc4ap; Clcn3; Clcn2; Slc24a1; Atp2b3; Slc15a1; Slc4a8	499	42	0.0841683	0.00229183		5	Signaling by FGFR in disease
Cfap46	1		Krtap6-1	2		Ccdc40	1		Asph	1		8	Mitochondrial Gene Expression	Gabpb2; Esrra; Ppargc1a; Myef2; Nrf1	19	5	0.263158	0.00275662		7	Signaling by FGFR in disease
Cfap53	1		Lamtor4	2		Ccdc43	1		Atf2	1		8	Insulin effects increased synthesis of Xylulose-5-Phosphate	Tkt; Taldo1	2	2	1	0.00289703		7	Signaling by FGFR mutants
Cftr	1		Lca5l	2		Ccdc51	1		Atg2a	1		8	Visual phototransduction	Lrp2; Apoe; Rho; Metap1; Slc24a1; Gpc3; Pde6a; Gpc6; Gnat1; Myo7a; Apoa1; Apoa2	90	12	0.133333	0.00310015		4	Signaling by FGFR1 fusion mutants
Cgnl1	1		Lrrc25	2		Ccdc88a	1		Atp1a3	1		8	Diseases associated with visual transduction	Lrp2; Apoe; Rho; Metap1; Slc24a1; Gpc3; Pde6a; Gpc6; Gnat1; Myo7a; Apoa1; Apoa2	91	12	0.131868	0.00340137		7	Signaling by FGFR1 fusion mutants
Chaf1b	1		Man2a2	2		Ccdc90b	1		Atp2b3	1		8	Regulation of Lipid Metabolism by Peroxisome proliferator-activated receptor alpha (PPARalpha)	Chd9; Med1; Ncor2; Crebbp; Fabp1	20	5	0.25	0.00351496		4	Signaling by FGFR1 mutants
Chat	1		Mau2	2		Ccr1	1		Atrnl1	1		8	Clathrin derived vesicle budding	Gns; Ap1g1; Hspa8; Cpd; Pik3c2a; Tgoln1; Vamp8; M6pr; Hip1r	61	9	0.147541	0.00358216		4	Signaling by Leptin
Chic1	1		Mbd4	2		Cd101	1		BC100303	1		8	trans-Golgi Network Vesicle Budding	Gns; Ap1g1; Hspa8; Cpd; Pik3c2a; Tgoln1; Vamp8; M6pr; Hip1r	61	9	0.147541	0.00358216		4	Signaling by Leptin
Chl1	1		Mboat1	2		Cd200r1	1		BC108341	1		8	SLC-mediated transmembrane transport	Nup107; Slc22a16; Slc5a11; Slc22a3; Slc6a13; Slc18a2; Slc24a1; Slc9a1; Slc44a4; Nup133; Nup98; Slc16a1; Slc9a4; Slco3a1; Slc10a6; Slc2a9; Slc28a1; Slc2a2; Slc7a11; Slco1a1; Slc12a3; Gm14085; Slc15a1; Slc4a8	249	24	0.0963855	0.00405716		5	Signaling by Leptin
Chordc1	1		Mcm5	2		Cd2ap	1		Bcar3	1		8	Lysosome Vesicle Biogenesis	Ap1g1; Hspa8; M6pr; Vamp8; Gns	23	5	0.217391	0.00441218		5	Signaling by Rho GTPases
Chrna2	1		Mcm7	2		Cd34	1		Bcat2	1		8	Glycosaminoglycan degradation - Mus musculus (mouse)	Hyal3; Hyal2; Hyal1; Hyal6; Gns	21	5	0.238095	0.00441218		5	Signaling by SCF-KIT
Chst15	1		Mcpt-ps1	2		Cdc7	1		Bend7	1		8	Gastric acid secretion - Mus musculus (mouse)	Slc9a4; Slc9a1; Adcy3; Car2; Gnas; Camk2a; Camk2b; Mylk3; Atp1a3; Cftr	74	10	0.135135	0.00606843		4	Signalling to RAS
Churc1	1		Med1	2		Cdh11	1		Bicd1	1		8	Glutamatergic synapse - Mus musculus (mouse)	Slc38a3; Gnas; Gnao1; Grik2; Cacna1c; Gng4; Gng5; Grm8; Gls2; Cacna1a; Pla2g4a; Grm7; Adcy3	115	13	0.113043	0.00762397		4	SLC-mediated transmembrane transport
Cit	1		Mmd	2		Cdh22	1		Bicd2	1		8	Alternative complement activation	Cfd; Cfb	3	2	0.666667	0.00838003		7	SLC-mediated transmembrane transport
Clasp1	1		Mmp13	2		Cdk12	1		Bid	1		8	tetrahydrofolate salvage from 5,10-methenyltetrahydrofolate	Gart; Mthfd1	3	2	0.666667	0.00838003		8	SLC-mediated transmembrane transport
Clca1	1		Mrap	2		Cdk14	1		Birc6	1		8	Hyaluronan uptake and degradation	Hyal2; Slc9a1; Stab2	9	3	0.333333	0.0102315		7	Small cell lung cancer - Mus musculus (mouse)
Clec7a	1		Myo5a	2		Cdk5r1	1		Bnc1	1		8	Metabolism of carbohydrates	Sis; Nup107; Gpc3; Fbp1; Gpc6; Lct; Stab2; Nup98; Pgam2; Hyal1; Gns; St3gal1; Slc9a1; Nup133; Taldo1; Hyal2; Prps1l3; Slc2a2; Phkb; Pygl; Galt; Tkt	242	22	0.0909091	0.0102475		7	Small Interfering RNA (siRNA) Biogenesis
Clhc1	1		Naaladl1	2		Cdkn1b	1		Bptf	1		8	Disease	Nos2; Apoe; Metap1; Tle1; Aph1a; Gpc3; Gpc6; Myo7a; Lrp2; Fgfr1op2; Stab2; Thtpa; Pik3cb; Mknk1; Fyn; Map2k2; Foxo1; Rho; Gnat1; Fgfr4; Stam; Ncor2; Gns; St3gal1; Acaca; Slc9a1; Adcy3; Mthfr; Hyal2; Hyal1; Cd86; Pde6a; Usp15; Phlpp2; Crebbp; Mthfd1; Trim24; Slc24a1; Cybb; Mtor; Apoa2; Hsp90aa1; Cdc42; Apoa1; Stub1; Kras	608	46	0.0756579	0.0107629		4	Small Ligand GPCRs
Clip4	1		Nckap1l	2		Cdkn2aip	1		Brdt	1		8	Dopaminergic synapse - Mus musculus (mouse)	Drd5; Gnas; Gnao1; Cacna1c; Ppp2r2a; Camk2a; Camk2b; Gng4; Gng5; Ppp2r2c; Cacna1a; Slc18a2; Ppp2r5c; Atf2	135	14	0.103704	0.0108189		4	Smooth Muscle Contraction
Clock	1		Nfkb2	2		Cenpc1	1		Brpf1	1		8	Scavenging by Class A Receptors	Col3a1; Apoe; Apoa1; Col4a1	17	4	0.235294	0.0113067		7	Statin Pathway
Clpb	1		Nfyb	2		Cep104	1		Btbd11	1		8	Binding and Uptake of Ligands by Scavenger Receptors	Apoe; Stab2; Saa2; Col4a1; Col3a1; Apoa1	39	6	0.153846	0.0116434		4	Striated Muscle Contraction
Clybl	1		Nlrp14	2		Cep170b	1		Bud13	1		8	Macrophage markers	Cd74; Cd14; Cd86	10	3	0.3	0.0140388		4	Striated Muscle Contraction
Cmc2	1		Nrp2	2		Cep290	1		Bzrap1	1		8	Hyaluronan metabolism	Hyal2; Slc9a1; Stab2	10	3	0.3	0.0140388		5	Striated Muscle Contraction
Cnep1r1	1		Olfr1532-ps1	2		Cep41	1		C130021I20Rik	1		8	TRAF6 mediated induction of NFkB and MAP kinases upon TLR7/8 or 9 activation	Dhx9; Nod2; Saa2; Map2k2; Map2k4; Tlr9; Mapkapk3; Irak4; Atf2	73	9	0.123288	0.0160452		5	Striated Muscle Contraction
Cnot7	1		Olfr181	2		Ces1h	1		C1qtnf5	1		8	D-<i>myo</i>-inositol-5-phosphate metabolism	Tmem55a; Tmem55b; Mtmr14; Plch1	19	4	0.210526	0.01691		5	superoxide radicals degradation
Cnr1	1		Olfr613	2		Ces2b	1		C430049B03Rik	1		8	Cholinergic synapse - Mus musculus (mouse)	Adcy3; Gnao1; Pik3cb; Cacna1c; Fyn; Camk2a; Camk2b; Gng4; Gng5; Chrm1; Cacna1a; Kras	114	12	0.105263	0.0172234		5	superpathway of 5-aminoimidazole ribonucleotide biosynthesis
Cntnap4	1		Olfr67	2		Chd3os	1		C920009B18Rik	1		8	CD28 dependent Vav1 pathway	Cdc42; Fyn; Cd86	12	3	0.25	0.0185426		5	Synthesis of IP2, IP, and Ins in the cytosol
Coa4	1		Opa1	2		Chd7	1		Cabin1	1		8	Irinotecan Pathway	Apc; Ugt1a6a; Ugt1a10	11	3	0.272727	0.0185426		5	Synthesis of Leukotrienes (LT) and Eoxins (EX)
Cog5	1		P4ha3	2		Chml	1		Cacna1a	1		8	MyD88 dependent cascade initiated on endosome	Dhx9; Nod2; Saa2; Map2k2; Map2k4; Tlr9; Mapkapk3; Irak4; Atf2	75	9	0.12	0.0188928		5	Synthesis of PIPs at the early endosome membrane
Col4a5	1		Pan2	2		Chodl	1		Cacna2d3	1		8	Toll Like Receptor 7/8 (TLR7/8) Cascade	Dhx9; Nod2; Saa2; Map2k2; Map2k4; Tlr9; Mapkapk3; Irak4; Atf2	75	9	0.12	0.0188928		7	Synthesis of PIPs at the early endosome membrane
Col5a3	1		Pard3b	2		Chst4	1		Camk2a	1		8	Integration of energy metabolism	Taldo1; Gnas; Gng4; Cacna1a; Cacna1c; Slc2a2; Slc25a5; Tkt; Gng5; Adcy3	90	10	0.111111	0.0195612		5	Synthesis of PIPs at the late endosome membrane
Cope	1		Parp3	2		Ciart	1		Camk2b	1		8	Golgi Associated Vesicle Biogenesis	Ap1g1; Hspa8; Cpd; Pik3c2a; Tgoln1; Vamp8; Hip1r	54	7	0.12963	0.0206472		7	Synthesis of PIPs at the late endosome membrane
Coq4	1		Pctp	2		Ckap2l	1		Camsap2	1		8	Pentose phosphate pathway - Mus musculus (mouse)	Tkt; Prps1l3; Fbp1; Dera; Taldo1	30	5	0.166667	0.0207492		7	Synthesis of PIPs at the plasma membrane
Coq9	1		Pex1	2		Cldn6	1		Cand1	1		8	GnRH signaling pathway - Mus musculus (mouse)	Adcy3; Cacna1c; Gnas; Camk2a; Camk2b; Map2k2; Map2k4; Pla2g4a; Kras; Cdc42	89	10	0.11236	0.0210165		7	T Cell Receptor Signaling Pathway
Cpne5	1		Pik3r4	2		Clec16a	1		Capn2	1		8	Double-Strand Break Repair	Rad52; Xrcc4; Trp53bp1; Prkdc	21	4	0.190476	0.0239873		5	Taurine and hypotaurine metabolism - Mus musculus (mouse)
Cpt1c	1		Pkdrej	2		Clip2	1		Car2	1		8	NCAM signaling for neurite out-growth	Ptprt; Cacna1c; Fyn; Map2k2; Col4a1; Ncam1; Kras	55	7	0.127273	0.0249409		4	Terminal pathway of complement
Crim1	1		Plekha7	2		Clk1	1		Card11	1		8	PIP metabolism	Mtmr14; Pik3cb; Tmem55b; Tmem55a; Pik3c2a; Plch1; Synj1	54	7	0.12963	0.0249409		8	tetrahydrofolate salvage from 5,10-methenyltetrahydrofolate
Crot	1		Plxnb2	2		Cln8	1		Casc1	1		8	Toll Like Receptor 9 (TLR9) Cascade	Dhx9; Nod2; Saa2; Map2k2; Map2k4; Tlr9; Mapkapk3; Irak4; Atf2	79	9	0.113924	0.0256579		5	The phototransduction cascade
Csmd2	1		Pnp2	2		Cltc	1		Cbarp	1		8	adenosine nucleotides degradation II	Xdh; Adarb1	5	2	0.4	0.0259829		7	The phototransduction cascade
Csrnp3	1		Ppargc1a	2		Cmbl	1		Cbll1	1		8	phosphatidylethanolamine biosynthesis I	Pisd; Pisd-ps1	5	2	0.4	0.0259829		8	The phototransduction cascade
Ctns	1		Ppfibp1	2		Cngb3	1		Cbr3	1		8	The phototransduction cascade	Gnat1; Metap1; Pde6a; Rho; Slc24a1	32	5	0.15625	0.0268589		5	Thyroid hormone synthesis - Mus musculus (mouse)
Ctrb1	1		Ppm1m	2		Cnksr1	1		Cbx7	1		8	Calcium Regulation in the Cardiac Cell	Adcy3; Gja1; Gnas; Gnao1; Cacna1c; Camk2a; Chrm1; Rgs11; Gng4; Gng5; Rgs1; Cacna1a; Atp2b3; Camk2b	150	14	0.0933333	0.0314352		5	Tight junction - Mus musculus (mouse)
Cts6	1		Prh1	2		Cnot3	1		Ccdc51	1		8	Transport of glucose and other sugars, bile salts and organic acids, metal ions and amine compounds	Slc44a4; Slc10a6; Slc2a9; Slc22a16; Slc2a2; Slc16a1; Slc5a11; Slc22a3; Slc6a13; Slc18a2	95	10	0.105263	0.0314439		8	Toll Like Receptor 2 (TLR2) Cascade
Cxadr	1		Prmt8	2		Cntnap5c	1		Ccr9	1		8	Glycogen Metabolism	Pygl; Ppp2r5c; Ppp2r2a; Ppp2r2c; Phkb	34	5	0.147059	0.0340069		8	Toll Like Receptor 3 (TLR3) Cascade
Cybb	1		Rab11fip5	2		Cntrob	1		Ccz1	1		8	Circadian entrainment - Mus musculus (mouse)	Rasd1; Adcy3; Gng4; Gnao1; Cacna1c; Gnas; Camk2a; Camk2b; Per1; Gng5	99	10	0.10101	0.035612		8	Toll Like Receptor 7/8 (TLR7/8) Cascade
Cyp2d22	1		Rec8	2		Coa5	1		Cd14	1		8	PI3K-Akt signaling pathway - Mus musculus (mouse)	Ppp2r2a; Ppp2r2c; Ifnar1; Reln; Lpar4; Pik3cb; Insr; Map2k2; Gng4; Gng5; Col4a1; Col3a1; Fgfr4; Atf2; Thbs1; Phlpp2; Col6a4; Col6a6; Itga9; Lama4; Itga2b; Chrm1; Crtc2; Mtor; Hsp90aa1; Ppp2r5c; Kras	356	27	0.0758427	0.0356432		8	Toll Like Receptor 9 (TLR9) Cascade
Cyp4f39	1		Retsat	2		Col11a2	1		Cd151	1		8	Retinoid metabolism and transport	Lrp2; Apoe; Gpc3; Gpc6; Apoa1; Apoa2	46	6	0.130435	0.0357061		8	Toll Like Receptor TLR6:TLR2 Cascade
Cytip	1		Rmnd5a	2		Col1a2	1		Cd22	1		8	HDL-mediated lipid transport	Apoe; A2m; Apoa1	14	3	0.214286	0.0362845		8	TRAF6 mediated induction of NFkB and MAP kinases upon TLR7/8 or 9 activation
D3Ertd254e	1		Rn45s	2		Col6a3	1		Cd74	1		8	Scavenging by Class B Receptors	Apoa1; Saa2	6	2	0.333333	0.0375988		5	TRAF6 mediated IRF7 activation in TLR7/8 or 9 signaling
D830031N03Rik	1		Rnf103	2		Col6a6	1		Cd86	1		8	Nonhomologous End-joining (NHEJ)	Xrcc4; Prkdc	6	2	0.333333	0.0375988		5	trans-Golgi Network Vesicle Budding
D930015E06Rik	1		Rnft1	2		Col9a2	1		Cd96	1		8	pentose phosphate pathway (non-oxidative branch)	Tkt; Taldo1	6	2	0.333333	0.0375988		8	trans-Golgi Network Vesicle Budding
Dapk1	1		Rps6kb1	2		Cplx4	1		Cdc42	1		8	histidine degradation III	Uroc1; Mthfd1	6	2	0.333333	0.0375988		4	Transmembrane transport of small molecules
Dbh	1		Rtkn2	2		Cpn1	1		Cdca7	1		8	Estrogen signaling pathway - Mus musculus (mouse)	Adcy3; Gnao1; Pik3cb; Hspa8; Gnas; Map2k2; Hsp90aa1; Atf2; Fkbp5; Kras	99	10	0.10101	0.0378339		5	Transmembrane transport of small molecules
Dbn1	1		Rtn4ip1	2		Cpped1	1		Cdh13	1		8	Platelet degranulation	A2m; Sod1; Itga2b; Cfd; Thbs1; Ttn; Clu; F13a1; Apoa1	86	9	0.104651	0.0387728		7	Transmembrane transport of small molecules
Dbr1	1		Senp5	2		Cpt1b	1		Cdk14	1		8	Bile secretion - Mus musculus (mouse)	Ephx1; Slc9a1; Adcy3; Car2; Gnas; Atp1a3; Slco1a1; Cftr	72	8	0.111111	0.0390484		8	Transmembrane transport of small molecules
Dcdc2b	1		Slc22a27	2		Creb3l1	1		Cdk5rap2	1		8	Purine metabolism	Pde4d; Polr3e; Adcy3; Ak2; Nudt2; Itpa; Pde2a; Polr1a; Pole; Pde6a; Pde6h; Gart; Xdh; Prps1l3; Pde4b	169	15	0.0887574	0.0390595		7	Transport of glucose and other sugars, bile salts and organic acids, metal ions and amine compounds
Dcp1b	1		Slc25a18	2		Crebrf	1		Cdk5rap3	1		8	Influenza A - Mus musculus (mouse)	Il18; Nxf3; Nup98; Pik3cb; Hspa8; Pabpn1; Nxt2; Map2k2; Ifnar1; Irak4; Map2k4; Nlrx1; Tmprss2; Crebbp; Atf2	172	15	0.0872093	0.040812		8	Transport of glucose and other sugars, bile salts and organic acids, metal ions and amine compounds
Dctn2	1		Slc27a1	2		Crtac1	1		Cdkn3	1		8	Toll Like Receptor TLR6:TLR2 Cascade	Dhx9; Map2k4; Saa2; Map2k2; Cd14; Nod2; Mapkapk3; Atf2	73	8	0.109589	0.0418795		8	TRIF-mediated TLR3/TLR4 signaling
Dcxr	1		Slc27a3	2		Crxos	1		Cebpz	1		8	Toll Like Receptor 2 (TLR2) Cascade	Dhx9; Map2k4; Saa2; Map2k2; Cd14; Nod2; Mapkapk3; Atf2	73	8	0.109589	0.0418795		7	Type I hemidesmosome assembly
Ddias	1		Slc35e1	2		Csf1r	1		Cebpzos	1		8	Melanogenesis - Mus musculus (mouse)	Adcy3; Gnao1; Gnas; Camk2a; Camk2b; Map2k2; Fzd10; Wnt5a; Crebbp; Kras	100	10	0.1	0.0425613		5	Unblocking of NMDA receptor, glutamate binding and activation
Ddx18	1		Slc38a10	2		Csprs	1		Celsr3	1		8	Serotonergic synapse - Mus musculus (mouse)	Pla2g4a; Gnas; Gnao1; Alox5; Cacna1c; Gng4; Gng5; Cacna1a; Slc18a2; Htr1f; Htr1a; Kras	130	12	0.0923077	0.0429653		5	Unwinding of DNA
Ddx6	1		Slco3a1	2		Ctgf	1		Cep104	1		8	GPCRs, Class C Metabotropic glutamate, pheromone	Grm7; Grm8; Gprc5b	15	3	0.2	0.0435896		4	Valine, leucine and isoleucine degradation - Mus musculus (mouse)
Dennd3	1		Slit3	2		Ctnnal1	1		Cep128	1		8	Sema3A PAK dependent Axon repulsion	Hsp90aa1; Plxna1; Fyn	15	3	0.2	0.0435896		7	Viral carcinogenesis - Mus musculus (mouse)
Dennd4a	1		Slitrk1	2		Ctnnd1	1		Cep290	1		8	Myometrial Relaxation and Contraction Pathways	Gja1; Crcp; Gnas; Rgs11; Camk2a; Camk2b; Gng4; Gng5; Rgs1; Pde4b; Adm; Pde4d; Adcy3; Atf2	157	14	0.089172	0.0436883		4	Viral myocarditis - Mus musculus (mouse)
Dennd5a	1		Smim7	2		Ctnnd2	1		Cep63	1		8	Insulin secretion - Mus musculus (mouse)	Adcy3; Cacna1c; Gnas; Camk2a; Camk2b; Slc2a2; Atp1a3; Gpr119; Atf2	88	9	0.102273	0.0440038		7	Visual phototransduction
Dera	1		Sp110	2		Cts6	1		Cfap100	1		8	ECM-receptor interaction - Mus musculus (mouse)	Itga9; Lama4; Itga2b; Thbs1; Reln; Col4a1; Col3a1; Col6a4; Col6a6	87	9	0.103448	0.0440038		8	Visual phototransduction
Dhcr7	1		Spata20	2		Cts8	1		Cfap46	1		8	Purine metabolism - Mus musculus (mouse)	Prps1l3; Pde6a; Adcy3; Ak2; Nudt2; Itpa; Pde2a; Polr1a; Pole; Polr3e; Pde6h; Gart; Xdh; Pde4d; Pde4b	174	15	0.0862069	0.0444842		7	Vitamin digestion and absorption - Mus musculus (mouse)
Dhx29	1		St6galnac1	2		Cyb5r3	1		Cfap53	1		8	Insulin signaling pathway - Mus musculus (mouse)	Acaca; Exoc7; Pik3cb; Mknk1; Ppargc1a; Phkb; Map2k2; Foxo1; Mtor; Fbp1; Insr; Pygl; Kras	143	13	0.0909091	0.0445637		7	Wnt Signaling Pathway and Pluripotency
Dimt1	1		Stxbp4	2		Cylc1	1		Cfap57	1		8	mRNA processing	Dhx9; Pabpn1; Rbm3; Raly; U2surp; Esrp1; Hnrnpk; Ptbp1; Son; Dazl; Ggcx; Rnaseh2a; Tarbp2; Acin1; Ppargc1a; Ddx4; Prpf8; Rbm17; Nudt21; Papolg; Fus; Pabpc1; Elmod3; Taf15; Rbm5; Syncrip; Rdm1; Myef2; Slc6a8; Cfb; Tia1; Sfswap; Htatsf1	465	33	0.0709677	0.044606		7	Wnt Signaling Pathway NetPath
Dip2a	1		Tada2a	2		Cyp26c1	1		Cfb	1		8	Long-term depression - Mus musculus (mouse)	Gnas; Gnao1; Map2k2; Gna13; Cacna1a; Pla2g4a; Kras	61	7	0.114754	0.0446684		5	XPodNet - protein-protein interactions in the podocyte expanded by STRING
Dlg3	1		Tctn2	2		Cyp2d9	1		Cfd	1		8	GABAergic synapse - Mus musculus (mouse)	Slc38a3; Adcy3; Gnao1; Cacna1c; Gng4; Gng5; Cacna1a; Slc6a13; Gls2	90	9	0.1	0.0467884		7	XPodNet - protein-protein interactions in the podocyte expanded by STRING
Dlgap4	1		Tia1	2		Cyp2w1	1		Cfdp1	1		8	Protein digestion and absorption - Mus musculus (mouse)	Cpa1; Col7a1; Col22a1; Atp1a3; Col4a1; Col3a1; Slc15a1; Col6a4; Col6a6	88	9	0.102273	0.0467884
Dll3	1		Tiam2	2		Cyp3a13	1		Cftr	1		8	G alpha (s) signalling events	Adora2a; Drd5; Gnas; Mc3r; Pde2a; Ghrh; Pde4b; Adm; Pde4d; Adcy3	102	10	0.0980392	0.0476763			Pathways common among all mice
Dmd	1		Timmdc1	2		Cyp4f13	1		Chac1	1		8	CD28 co-stimulation	Fyn; Cdc42; Mtor; Cd86	27	4	0.148148	0.0485479			Cholinergic synapse - Mus musculus (mouse)
Dmgdh	1		Tmem120b	2		Cysrt1	1		Chaf1b	1		8	Membrane Trafficking	Gns; Gja1; Ap1g1; Hspa8; Cpd; Arcn1; M6pr; Pik3c2a; Tgoln1; Vps4b; Vamp8; Stam; Hip1r	148	13	0.0878378	0.0488913			Dilated cardiomyopathy - Mus musculus (mouse)
Dnah10	1		Tmem121	2		Cytip	1		Chd1	1		8	TRIF-mediated TLR3/TLR4 signaling	Dhx9; Nod2; Saa2; Map2k2; Cd14; Map2k4; Ube2d2b; Mapkapk3; Atf2	89	9	0.101124	0.0496877			ECM-receptor interaction - Mus musculus (mouse)
Dnah6	1		Tmem221	2		D2Wsu81e	1		Cherp	1		8	MyD88-independent cascade	Dhx9; Nod2; Saa2; Map2k2; Cd14; Map2k4; Ube2d2b; Mapkapk3; Atf2	89	9	0.101124	0.0496877			Estrogen signaling pathway - Mus musculus (mouse)
Dnah9	1		Tmem38a	2		D630003M21Rik	1		Chrm1	1		8	Toll Like Receptor 3 (TLR3) Cascade	Dhx9; Nod2; Saa2; Map2k2; Cd14; Map2k4; Ube2d2b; Mapkapk3; Atf2	89	9	0.101124	0.0496877			G alpha (s) signalling events
Dnaic1	1		Tph1	2		D930015E06Rik	1		Ciart	1											G Protein Signaling Pathways
Dnajc10	1		Tpra1	2		DQ715827	1		Cib1	1											GPCRs, Class C Metabotropic glutamate, pheromone
Dnajc13	1		Trav9n-4	2		DQ719901	1		Ckap2l	1											Insulin Signaling
Dnajc21	1		Triobp	2		Daam2	1		Clcf1	1											Irinotecan Pathway
Dnase1l3	1		Trnt1	2		Dapk1	1		Clcn2	1											Pentose and glucuronate interconversions - Mus musculus (mouse)
Dnase2a	1		Tro	2		Dapk2	1		Clcn3	1											Pentose Phosphate Pathway
Dock6	1		Tspan11	2		Dchs1	1		Cldn14	1											PI3K-Akt signaling pathway - Mus musculus (mouse)
Dpf2	1		Tspan9	2		Dctn1	1		Clec7a	1											Platelet homeostasis
Dpp6	1		Ttn	2		Ddhd1	1		Clhc1	1											Signaling by Leptin
Dpysl3	1		Ugt1a6a	2		Ddit4l	1		Clic6	1											SLC-mediated transmembrane transport
Drc7	1		Unc13d	2		Ddx17	1		Clptm1	1											Striated Muscle Contraction
Drd5	1		Upf1	2		Ddx50	1		Clu	1											The phototransduction cascade
Drg2	1		Ush2a	2		Def6	1		Cmip	1											Transmembrane transport of small molecules
Dsc2	1		Vmn1r77	2		Defb25	1		Cnbd2	1
Dscaml1	1		Vmn2r120	2		Dennd5a	1		Cntnap5c	1											For Table
Dsel	1		Vmn2r88	2		Dennd6a	1		Col22a1	1											Cholinergic synapse - Mus musculus (mouse)	Adcy5; Adcy7; Plcb4; Camk2d; Chrm1; Cacna1c; Akt2; Camk2b; Chrna6; Jak2; Pik3r2; Slc5a7; Itpr3; Itpr1; Gnai2; Gng2; Kras		17	12	12
Dsg1a	1		Vmp1	2		Denr	1		Col3a1	1											Dilated cardiomyopathy - Mus musculus (mouse)	Itga9; Itgb3; Adcy7; Dmd; Myh7; Adcy5; Itga2b; Cacna1c; Itga4; Itga7; Mybpc3; Ttn; Myh6; Gnas; Cacna2d4	10	15	12
Dus3l	1		Xirp1	2		Depdc5	1		Col4a1	1											ECM-receptor interaction - Mus musculus (mouse)	Itga9; Itgb3; Lamb3; Lama4; Fn1; Chad; Comp; Itga4; Itga7; Col5a2; Col5a3; Col27a1; Itga2b; Agrn; Col6a3; Col6a4; Col6a6	11	17	15	9
Dvl3	1		Xylt2	2		Dera	1		Col7a1	1											Estrogen signaling pathway - Mus musculus (mouse)	Adcy5; Nos3; Plcb4; Gnas; Sp1; Hspa8; Prkcd; Fkbp4; Fkbp5; Akt2; Adcy7; Pik3r2; Itpr3; Itpr1; Gnai2; Kras		16	11	10
Dxo	1		Ypel2	2		Dffa	1		Commd4	1											G alpha (s) signalling events	Adcy5; Ghrhr; Pde4c; Gnas; Ptger4; Crhr2; Drd5; Pth2r; Pde2a; Adcy7; Gng2; Gipr; Adcyap1r1; Gnai2; Ghrh		15	11	10
Dync1h1	1		Zfand4	2		Dgat2	1		Cpa1	1											G Protein Signaling Pathways	Adcy5; Adcy7; Akap1; Gnas; Itpr1; Prkcd; Akap9; Akap5; Gna13; Pde4c; Gnai2; Kras		12	11	13
E130309D02Rik	1		Zfp512b	2		Dhrs7	1		Cpd	1											Insulin Signaling	Snap25; Rac2; Kif5b; Pik3c2a; Map3k14; Igf1r; Map4k2; Insr; Map2k6; Slc2a4; Prkcd; Map3k4; Pfkm; Pik3r4; Stxbp4; Egr1; Rps6kb1; Akt2; Cbl; Rps6kb2; Ptprf; Mtor; Pik3c2g; Pik3r2		24	15	13
E330009J07Rik	1		Zfp868	2		Dhx29	1		Cplx4	1											PI3K-Akt signaling pathway - Mus musculus (mouse)	Nos3; Fn1; Itga4; Pkn3; Hgf; Ifnar1; Lpar2; Rps6kb2; Lpar4; Itgb3; Comp; Col5a2; Col5a3; Insr; Gng2; Mtor; Lamb3; Flt1; Cdkn1b; Igf1r; Col27a1; Pik3r2; Col6a3; Col6a4; Col6a6; Itga9; Pdgfra; Lama4; Chad; Il7; Itga2b; Rps6kb1; Akt2; Chrm1; Itga7; Jak2; Jak3; Fgf23; Kras		39	31	27
E430018J23Rik	1		Zfp963	2		Dhx9	1		Cpsf6	1											SLC-mediated transmembrane transport	Nup107; Slc22a16; Slc5a11; Slc22a3; Slc6a13; Slc18a2; Slc24a1; Slc9a1; Slc44a4; Nup133; Nup98; Slc16a1; Slc9a4; Slco3a1; Slc10a6; Slc2a9; Slc28a1; Slc2a2; Slc7a11; Slco1a1; Slc12a3; Gm14085; Slc15a1; Slc4a8	22		21	24
E530001F21Rik	1		Zfp964	2		Diablo	1		Cpt1c	1											Transmembrane transport of small molecules	Ano8; Tpcn1; Tpcn2; Nup107; Slc22a16; Ano6; Ano2; Slco3a1; Slc18a1; Slc6a13; Slc6a11; Abcd2; Slc22a8; Slc8a3; Atp4a; Atp2a3; Atp10a; Gnas; Trpc1; Gng2; Nup155; Clcnka; Heph; Atp6v1b2; Atp2c1; Slc25a10; Adcy5; Slc2a4; Slc22a21; Wnk1; Atp8b1; Mcoln3; Trpa1; Abcc6; Gabra1; Cftr; Abcc3; Slc6a2; Aaas; Adcy7; Slc7a9; Slc27a1; Nup54; Atp1b2; Unc80; Slc26a1; Slc22a7; Abcg1; Slc5a5; Slc5a7; Slc15a2; Nup210	37	52	38	42
Egfem1	1		Zfyve26	2		Dicer1	1		Crcp	1
Ehd2	1		0610010F05Rik	1		Dido1	1		Crebbp	1
Eif2d	1		0610030E20Rik	1		Dimt1	1		Cript	1
Eif3c	1		1110038B12Rik	1		Dlgap4	1		Crtc2	1
Eif3k	1		1700003G18Rik	1		Dnah10	1		Crybg3	1
Eif4g3	1		1700019B03Rik	1		Dnah17	1		Cst7	1
Elf5	1		1700020D05Rik	1		Dnah2	1		Ctage5	1
Elmo1	1		1700025G04Rik	1		Dnajb4	1		Ctnnal1	1
Eln	1		2010106E10Rik	1		Dnajc21	1		Cttnbp2	1
Eme2	1		2010300C02Rik	1		Dnpep	1		Cxcr6	1
Eml6	1		2310057N15Rik	1		Dock11	1		Cybb	1
Enho	1		2610002M06Rik	1		Dock7	1		Cyp3a11	1
Enpep	1		2610005L07Rik	1		Dock9	1		Cytip	1
Ep300	1		4732456N10Rik	1		Dok5	1		D17H6S53E	1
Epb41l2	1		4921501E09Rik	1		Dpysl2	1		D630045J12Rik	1
Epha10	1		4930402K13Rik	1		Dqx1	1		DQ072390	1
Epha2	1		4930470P17Rik	1		Drd5	1		DQ699740	1
Ercc2	1		4930550C14Rik	1		Drg2	1		DQ719901	1
Ercc8	1		4930597G03Rik	1		Dsp	1		Daam2	1
Ets2	1		4933416I08Rik	1		Dst	1		Dapk2	1
Evi2a	1		5031434C07Rik	1		Dvl3	1		Dazl	1
Exosc5	1		5730460C07Rik	1		Dync2h1	1		Dbx2	1
Exosc9	1		6330408A02Rik	1		Dyrk3	1		Dctn3	1
F13a1	1		6330549D23Rik	1		Dzip1l	1		Dcun1d3	1
Fam126b	1		8430408G22Rik	1		E130310I04Rik	1		Dennd1a	1
Fam160a2	1		9130019P16Rik	1		E4f1	1		Dennd6a	1
Fam160b2	1		9430016H08Rik	1		E530001F21Rik	1		Dera	1
Fam184b	1		9430038I01Rik	1		Ebf2	1		Dffa	1
Fam195b	1		9530003J23Rik	1		Efcab11	1		Dhcr24	1
Fam198a	1		9530053A07Rik	1		Ehmt1	1		Dhx29	1
Fam210a	1		A330008L17Rik	1		Eif2a	1		Dhx57	1
Fam213a	1		A530032D15Rik	1		Eif4a3	1		Dhx9	1
Fam214b	1		A530095I07Rik	1		Elavl3	1		Diexf	1
Fam234b	1		A630019I02Rik	1		Eldr	1		Dld	1
Fam26f	1		A730036I17Rik	1		Elmo2	1		Dmkn	1
Fam46d	1		A930003A15Rik	1		Eml5	1		Dmrt3	1
Fancd2	1		AA986860	1		Eml6	1		Dnajc21	1
Fap	1		AI314180	1		Entpd3	1		Dock3	1
Farp2	1		AK007249	1		Eomes	1		Dock8	1
Fat1	1		AK009182	1		Ep300	1		Dok6	1
Fbn2	1		AK013480	1		Epb41	1		Dopey2	1
Fbp1	1		AK018679	1		Epb41l4a	1		Drd5	1
Fbxl20	1		AK020705	1		Epg5	1		Dsc2	1
Fcgbp	1		AK028111	1		Epha1	1		Dusp22	1
Fdxacb1	1		AK030236	1		Ephb1	1		Dusp26	1
Fgf1	1		AK036072	1		Ephb2	1		Dux	1
Fgf13	1		AK037411	1		Ephb6	1		Dync2h1	1
Fgfr1op2	1		AK040794	1		Ephx1	1		Dzip1	1
Fgl1	1		AK041465	1		Eps8	1		E130317F20Rik	1
Fgr	1		AK043149	1		Ercc8	1		Ebf1	1
Fhad1	1		AK043780	1		Erp27	1		Ecm1	1
Fhod3	1		AK044750	1		Esp3	1		Edc3	1
Fnip2	1		AK044848	1		Esx1	1		Eef2	1
Folr2	1		AK048941	1		Evi5	1		Efcab11	1
Foxa1	1		AK053994	1		Evpl	1		Efnb3	1
Foxp2	1		AK077029	1		Exoc1	1		Ehbp1	1
Frem2	1		AK083199	1		Exoc7	1		Eif3l	1
Frk	1		AK084157	1		Eya4	1		Elfn1	1
Frmd6	1		AK085827	1		Fabp7	1		Enthd2	1
Frmpd1	1		AK088233	1		Fam124b	1		Epha1	1
Frmpd3	1		AK132634	1		Fam129b	1		Epha3	1
Fubp1	1		AK133166	1		Fam20a	1		Epha6	1
Fuca1	1		AK137356	1		Fam214a	1		Ephx1	1
Fyco1	1		AK137985	1		Fam234b	1		Eppk1	1
G530011O06Rik	1		AK140784	1		Fam65b	1		Erlec1	1
G6pdx	1		AK141620	1		Fam83g	1		Ermp1	1
Gabrg3	1		AK142217	1		Fancd2	1		Erp27	1
Gabrr1	1		AK145544	1		Fank1	1		Esrp1	1
Galnt15	1		AK145614	1		Fap	1		Esrra	1
Galnt4	1		AK157632	1		Farsa	1		Etfa	1
Gapvd1	1		AK157878	1		Fbp1	1		Evpl	1
Gata2	1		AK158152	1		Fbxl13	1		Exoc7	1
Gcnt4	1		AK164470	1		Fbxo22	1		F13a1	1
Gfod2	1		AK165076	1		Fbxo25	1		Fabp1	1
Ggps1	1		AK171712	1		Fbxw11	1		Fads3	1
Ggt1	1		AK197669	1		Fbxw4	1		Faf2	1
Ggt7	1		AK215907	1		Fcrl5	1		Fam110b	1
Gm10789	1		AY358078	1		Fdxacb1	1		Fam126b	1
Gm12295	1		Aamp	1		Fer1l5	1		Fam136a	1
Gm13242	1		Aatf	1		Fgf14	1		Fam160a2	1
Gm13498	1		Abcd2	1		Fgfr1op2	1		Fam184a	1
Gm14124	1		Abcg1	1		Fggy	1		Fam188b	1
Gm14459	1		Abi3	1		Flt4	1		Fam210a	1
Gm16287	1		Acacb	1		Flywch1	1		Fam234b	1
Gm16386	1		Acadvl	1		Fmn2	1		Fam69a	1
Gm17455	1		Acan	1		Fmr1nb	1		Fam71e1	1
Gm21411	1		Accn1/B830045N13Rik	1		Fnbp1	1		Fanci	1
Gm4759	1		Ace2	1		Fndc3c1	1		Fbn1	1
Gm4981	1		Acyp1	1		Foxa3	1		Fbp1	1
Gm5114	1		Adam10	1		Foxc1	1		Fbxl14	1
Gm5478	1		Adam33	1		Foxf1	1		Fbxo24	1
Gm5712	1		Adam8	1		Fra10ac1	1		Fcrl1	1
Gm6402	1		Adamts12	1		Fras1	1		Fer1l4	1
Gm6614	1		Adamts19	1		Frem1	1		Fez2	1
Gm6815	1		Adamts6	1		Frmd3	1		Fgfr1op2	1
Gmds	1		Adamts7	1		Frmd4a	1		Fgfr4	1
Gmeb1	1		Adap2	1		Frmpd4	1		Fhod1	1
Gnai2	1		Adcy5	1		Fscb	1		Figla	1
Gnb3	1		Adcy7	1		Fsd1l	1		Fkbp5	1
Gnl2	1		Adcyap1r1	1		Fus	1		Foxf1	1
Gnpat	1		Add2	1		Fyb	1		Foxo1	1
Golga7	1		Afap1	1		Fyco1	1		Fras1	1
Gpatch3	1		Agk	1		Fzr1	1		Frk	1
Gpatch8	1		Agmo	1		G530011O06Rik	1		Fry	1
Gpc4	1		Ago1	1		Gab1	1		Fsd1l	1
Gpr158	1		Agtpbp1	1		Gabbr1	1		Fus	1
Gprc5b	1		Aif1	1		Galnt18	1		Fyn	1
Gpt	1		Ak2	1		Galnt2	1		Fzd10	1
Gramd1b	1		Akap5	1		Ganab	1		Gabpb2	1
Greb1	1		Akap9	1		Gc	1		Galt	1
Grina	1		Akna	1		Gcn1l1	1		Garnl3	1
Grm4	1		Akt2	1		Gcnt4	1		Gart	1
Gsdma3	1		Aldh18a1	1		Gfod1	1		Gcn1l1	1
Gsdmc4	1		Aldh1l2	1		Gfpt2	1		Gdf11	1
Gsg1	1		Aldh3a2	1		Ggt7	1		Gdf2	1
Gsn	1		Aldoa	1		Git1	1		Gemin5	1
Gtdc1	1		Alms1	1		Gldc	1		Gfi1	1
Gtf2ird1	1		Alpk3	1		Glipr1l1	1		Gfm2	1
Gusb	1		Amer2	1		Glrx2	1		Gfpt1	1
Gypa	1		Amigo1	1		Gltp	1		Gga2	1
H2-T23	1		Amz1	1		Gm10324	1		Ghrh	1
Haao	1		Anapc2	1		Gm10635	1		Gipc3	1
Haus1	1		Ankrd33	1		Gm10814	1		Gja1	1
Hbb-bs	1		Ankrd45	1		Gm1141	1		Gli2	1
Hcrtr2	1		Ankrd49	1		Gm11569	1		Glod4	1
Hdac5	1		Ankrd49	1		Gm20741	1		Gls2	1
Heatr3	1		Ankrd52	1		Gm21319	1		Gm10228	1
Hecw2	1		Ankrd55	1		Gm4922	1		Gm10229	1
Hemk1	1		Ano4	1		Gm4981	1		Gm10389	1
Herpud2	1		Ano6	1		Gm595	1		Gm10436	1
Hgs	1		Antxr1	1		Gm6402	1		Gm10512	1
Hist1h3h	1		Anxa7	1		Gm6588	1		Gm10636	1
Hist4h4	1		Ap1g2	1		Gm7173	1		Gm1070	1
Hk3	1		Ap1m1	1		Gm773	1		Gm11992	1
Hmcn1	1		Apba2	1		Gm8234	1		Gm12633	1
Hoxa3	1		Apold1	1		Gm8267	1		Gm14085	1
Hoxd11	1		App	1		Gm8787	1		Gm15085	1
Hps3	1		Arap1	1		Gm8994	1		Gm15107	1
Hsd17b11	1		Arap3	1		Gmip	1		Gm15401	1
Hsp90ab1	1		Arfgef3	1		Gna14	1		Gm17783	1
Hspa12a	1		Arhgap22	1		Gna15	1		Gm2042	1
Hspa8	1		Arhgap23	1		Gnas	1		Gm21411	1
Hspg2	1		Arhgap44	1		Gnb4	1		Gm21992	1
Htatsf1	1		Arhgef16	1		Gngt1	1		Gm609	1
Htr1a	1		Arhgef17	1		Gnptab	1		Gm6377	1
Huwe1	1		Arhgef19	1		Got2	1		Gm6548	1
Hyal1	1		Arhgef2	1		Gpa33	1		Gm6588	1
Hydin	1		Arnt2	1		Gpc4	1		Gm6815	1
Idh1	1		Art2a-ps	1		Gpcpd1	1		Gm7609	1
Ido2	1		Art4	1		Gpr179	1		Gm839	1
Ier2	1		Asah1	1		Gpr19	1		Gm8994	1
Ifi27	1		Asb11	1		Gpr89	1		Gm9926	1
Ifrd2	1		Asb17	1		Gprasp2	1		Gmcl1	1
Igdcc4	1		Ash2l	1		Gprc5c	1		Gmip	1
Ighmbp2	1		Asph	1		Gprin1	1		Gna13	1
Ikbip	1		Atg9a	1		Gramd1a	1		Gnao1	1
Ilf3	1		Atp10a	1		Grhl1	1		Gnas	1
Impg1	1		Atp11a	1		Grik5	1		Gnat1	1
Ing1	1		Atp1b2	1		Gsg1	1		Gng4	1
Ing2	1		Atp2a3	1		Gsk3b	1		Gng5	1
Inhbb	1		Atp2c1	1		Gsta3	1		Gns	1
Insrr	1		Atp4a	1		Gtf2h3	1		Gpank1	1
Ints4	1		Atp5c1	1		Gtf2ird1	1		Gpbp1l1	1
Ints8	1		Atp5f1	1		Gucy2f	1		Gpc3	1
Iqcf3	1		Atp6ap2	1		Gypa	1		Gpc6	1
Iqcf4	1		Atp8a2	1		H2bfm	1		Gper1	1
Iqgap3	1		Atp8b1	1		H6pd	1		Gpr119	1
Iqsec2	1		Atpaf1	1		Habp2	1		Gpr62	1
Irf8	1		Azi2	1		Hacd4	1		Gprin2	1
Irs1	1		B020004C17Rik	1		Hadh	1		Gpsm2	1
Irx6	1		B4galt2	1		Hao1	1		Gpx8	1
Isl1	1		B9d1	1		Hapln4	1		Gramd1a	1
Itfg1	1		BC003331	1		Hat1	1		Greb1	1
Itga1	1		BC027072	1		Hcn1	1		Grik2	1
Itga11	1		Babam1	1		Hcrt	1		Grip1	1
Itga2b	1		Bag4	1		Hdac6	1		Grm8	1
Itgad	1		Batf2	1		Hdlbp	1		Grwd1	1
Itgb3	1		Bbs4	1		Helz2	1		Gsdmc	1
Itm2a	1		Bbs7	1		Hemgn	1		Gspt1	1
Itpr3	1		Bche	1		Hhla1	1		Gtdc1	1
Jade2	1		Bcorl1	1		Hip1r	1		Gtf2a1	1
Jakmip1	1		Bdp1	1		Hist1h1t	1		Gtf2ird1	1
Jarid2	1		Bet1l	1		Hist1h2ae	1		Gtf3c2	1
Jmjd1c	1		Bfsp2	1		Hmcn1	1		H2-M1	1
Kat6a	1		Bid	1		Hmgn3	1		Hbb-bh1	1
Katnal1	1		Bmp10	1		Hnrnpc	1		Hbb-bs	1
Kcnh1	1		Bmp3	1		Hook2	1		Hcn1	1
Kcnq5	1		Bnip3l	1		Hoxb5	1		Hebp1	1
Kctd21	1		Bpnt1	1		Hpse	1		Hecw1	1
Kctd4	1		Brca2	1		Hs3st6	1		Hilpda	1
Kif21a	1		Brd2	1		Hscb	1		Hip1r	1
Kif22	1		Brd8	1		Hsd17b14	1		Hnrnpk	1
Kif23	1		Brinp1	1		Hsf5	1		Hook1	1
Kif26b	1		Brip1os	1		Hspa4l	1		Hoxa1	1
Kif2a	1		Brpf1	1		Hspg2	1		Hscb	1
Kifc3	1		Brpf3	1		Htra2	1		Hsp90aa1	1
Klra6	1		Brsk1	1		Ibtk	1		Hspa8	1
Kmt2d	1		Bsg	1		Ice1	1		Htatsf1	1
Kndc1	1		Bud13	1		Ide	1		Htr1a	1
Kntc1	1		C030039L03Rik	1		Ifi44	1		Htr1f	1
Kpnb1	1		C130021I20Rik	1		Ifit1	1		Htra1	1
Kras	1		C330007P06Rik	1		Igfbp7	1		Hunk	1
Krt20	1		C430049B03Rik	1		Igfl3	1		Hyal2	1
Krt25	1		C4b	1		Igsf1	1		Hyal3	1
Krt81	1		CK137956	1		Ikbip	1		Hyal6	1
Krtap16-1	1		Caap1	1		Ikbkap	1		Ifi202b	1
Krtap4-1	1		Cabin1	1		Il27ra	1		Ifnar1	1
Krtap4-2	1		Cacna1g	1		Ilvbl	1		Ift140	1
Krtdap	1		Cacna1h	1		Immt	1		Il15ra	1
Ksr1	1		Calr4	1		Inip	1		Il16	1
Ksr2	1		Camk2b	1		Ino80d	1		Il18	1
Kxd1	1		Camk2d	1		Ints4	1		Il23a	1
L3mbtl1	1		Capn15	1		Iqce	1		Inadl	1
LOC105242399	1		Car10	1		Iqck	1		Inhbc	1
Lamtor4	1		Card11	1		Irak4	1		Inip	1
Lca5l	1		Caskin1	1		Irf7	1		Insr	1
Ldlrad4	1		Casp8	1		Itga2	1		Ints7	1
Lenep	1		Cat	1		Itga4	1		Ints8	1
Lhx1	1		Ccdc124	1		Itga9	1		Iqcf5	1
Lig3	1		Ccdc138	1		Itgad	1		Iqck	1
Lingo4	1		Ccdc141	1		Itgae	1		Irak4	1
Lnx1	1		Ccdc175	1		Itgb4	1		Itfg2	1
Lpar6	1		Ccdc191	1		Iws1	1		Itga2b	1
Lrch1	1		Ccdc28b	1		Jazf1	1		Itga9	1
Lrch4	1		Ccdc38	1		Jup	1		Itpa	1
Lrp1	1		Ccdc39	1		Kank4	1		Itsn1	1
Lrrc56	1		Ccdc51	1		Kat8	1		Jdp2	1
Lrrn3	1		Ccdc63	1		Katna1	1		Kars	1
Lurap1l	1		Ccdc67	1		Katnbl1	1		Kcns3	1
Ly9	1		Ccdc77	1		Kcna7	1		Kdm3a	1
Lyrm5	1		Ccdc80	1		Kcnh4	1		Kdm4a	1
Maged1	1		Ccdc88a	1		Kcnj16	1		Kif17	1
Mageh1	1		Ccl3	1		Kcnn1	1		Kif1b	1
Map3k14	1		Ccl4	1		Kcns2	1		Klhl11	1
Map3k5	1		Ccnf	1		Kctd12b	1		Klhl32	1
Mapkapk3	1		Ccnj	1		Kdm2a	1		Klhl9	1
March1	1		Ccser2	1		Kdm3a	1		Kpna6	1
Matr3	1		Cct4	1		Kel	1		Kras	1
Mbd1	1		Cd163l1	1		Kif24	1		Krt17	1
Mbd6	1		Cd22	1		Kif2a	1		Krt80	1
Mccc2	1		Cd300c	1		Kif4	1		Krtap16-3	1
Mcph1	1		Cdh24	1		Kif6	1		Krtap19-1	1
Me3	1		Cdk14	1		Kl	1		Krtap19-4	1
Med1	1		Cdk5rap2	1		Klhl14	1		Krtap20-2	1
Med12l	1		Cdkl4	1		Klhl33	1		Krtap4-9	1
Med13	1		Cdkn3	1		Klhl9	1		Ksr2	1
Med30	1		Celsr1	1		Klk1b9	1		Lalba	1
Megf6	1		Cemip	1		Klra18	1		Lama4	1
Mei4	1		Cep131	1		Kmt2c	1		Larp1	1
Mertk	1		Cerkl	1		Kmt2d	1		Lca5l	1
Metap1	1		Cfap100	1		Kndc1	1		Lct	1
Mettl13	1		Cfap206	1		Kras	1		Ldb3	1
Mettl24	1		Cfap69	1		Krt86	1		Lhx2	1
Mettl25	1		Cfap70	1		Krtap5-5	1		Lhx5	1
Mettl4	1		Cfhr2	1		Krtap6-5	1		Lhx8	1
Mgat4b	1		Cftr	1		Krtap9-3	1		Lmo7	1
Mgrn1	1		Chad	1		LOC100038947	1		Lnp	1
Miat	1		Champ1	1		Lamc2	1		Lpar4	1
Mina	1		Chd6	1		Lamtor4	1		Lpcat1	1
Mipol1	1		Chd8	1		Lcp1	1		Lrp4	1
Mirg	1		Chit1	1		Limk1	1		Lrpprc	1
Mis18bp1	1		Chrm1	1		Lin7b	1		Lrrc16b	1
Mllt4	1		Chrna6	1		Lingo2	1		Lrrc4b	1
Mlx	1		Ciao1	1		Lingo3	1		Lrrc8e	1
Mmp16	1		Cib3	1		Lman1l	1		Lrrk1	1
Mmp27	1		Ciita	1		Lmf1	1		Ltbp2	1
Mns1	1		Cilp2	1		Lnp	1		Lyst	1
Morc1	1		Cited2	1		Loxl3	1		M6pr	1
Mpi	1		Ckap2l	1		Lrba	1		Mageb1	1
Mpp3	1		Ckmt1	1		Lrcol1	1		Mageb2	1
Mpp5	1		Clca2	1		Lrmp	1		Magi1	1
Mprip	1		Clcnka	1		Lrp1	1		Mamstr	1
Mpz	1		Cldn10	1		Lrp12	1		Manba	1
Mrpl39	1		Cldn14	1		Lrp4	1		Map2k4	1
Mrvi1	1		Clic5	1		Lrrc43	1		Map3k10	1
Mt1	1		Clic6	1		Lrrc4c	1		Map3k5	1
Mt2	1		Clint1	1		Lrriq3	1		Map3k7cl	1
Mta1	1		Clip2	1		Ltbp1	1		Mapk6	1
Mta3	1		Clock	1		Ltbp3	1		Mapkapk5	1
Mtor	1		Clspn	1		Ltn1	1		2016-03-02	1
Mtrf1	1		Cltc	1		Macc1	1		Mast4	1
Mtrr	1		Cma2	1		Magee1	1		Mat2a	1
Muc20	1		Cmya5	1		Malrd1	1		Mbtd1	1
Mup13	1		Cndp2	1		Map3k1	1		Mc3r	1
Mxra8	1		Cngb3	1		Map3k12	1		Mcm2	1
Mybl1	1		Cnpy4	1		Map7	1		Mcm8	1
Mybpc3	1		Cntfr	1		Mapk9	1		Mdn1	1
Mybph	1		Cntn4	1		Mapkapk5	1		Me3	1
Mycn	1		Cog5	1		Mark4	1		Med1	1
Myh15	1		Cog6	1		Mas1	1		Med12	1
Myh3	1		Col10a1	1		Mast4	1		Mef2d	1
Myh7b	1		Col14a1	1		Mcm6	1		Metap1	1
Myl12b	1		Col20a1	1		Mcoln1	1		Mettl7a1	1
Mylk	1		Col27a1	1		Mctp2	1		Mina	1
Myo15b	1		Col5a2	1		Mcts2	1		Mir17hg	1
Myo16	1		Col5a3	1		Mdm1	1		Mir351	1
Myo18a	1		Col6a3	1		Med12	1		Mir450b	1
Myo7a	1		Col8a2	1		Med26	1		Mir99ahg	1
Myo9b	1		Col9a3	1		Metap1	1		Mknk1	1
Myrfl	1		Coro7	1		Metap2	1		Mlh3	1
Myt1	1		Cox11	1		Mettl13	1		Mmp13	1
Mzb1	1		Cpped1	1		Mettl2	1		Mmp16	1
N4bp2	1		Cpsf6	1		Mettl24	1		Mmrn2	1
Nab2	1		Crb1	1		Mettl6	1		Mob3b	1
Nae1	1		Crhr2	1		Mfi2	1		Mok	1
Nalcn	1		Crlf1	1		Mfsd2b	1		Mov10l1	1
Napg	1		Crxos	1		Mfsd5	1		Mpg	1
Nat6	1		Cs	1		Mfsd6l	1		Mphosph9	1
Ncam1	1		Csrp1	1		Micall1	1		Mpp6	1
Ncapg	1		Cth	1		Micall2	1		Mrap	1
Ncf2	1		Ctsd	1		Mif4gd	1		Mroh8	1
Ncoa3	1		Cttnbp2	1		Mir3572	1		Mrpl28	1
Ndel1	1		Cul4a	1		Mir669h	1		Mta3	1
Ndfip2	1		Cul9	1		Mir99ahg	1		Mthfd1	1
Ndrg3	1		Cxadr	1		Mixl1	1		Mthfr	1
Ndufa2	1		Cxcr2	1		Mmp13	1		Mtmr14	1
Neb	1		Cyp17a1	1		Mms19	1		Mtor	1
Necap2	1		Cyp20a1	1		Mnd1-ps	1		Muc6	1
Nek10	1		Cyp46a1	1		Mogat2	1		Mug1	1
Neurl1a	1		D130043K22Rik	1		Mon1a	1		Mup7	1
Nexn	1		D430041D05Rik	1		Mon2	1		Mvk	1
Nfasc	1		D830031N03Rik	1		Morc3	1		Mxd1	1
Nfkb2	1		DQ072390	1		Mpdz	1		Mycn	1
Nfx1	1		DQ554303	1		Mphosph10	1		Myef2	1
Nfyc	1		Dars2	1		Mphosph6	1		Myh15	1
Nhs	1		Dbr1	1		Mpp5	1		Mylk3	1
Nid1	1		Dcp1b	1		Mpp7	1		Myo1e	1
Ninl	1		Ddr2	1		Mr1	1		Myo1f	1
Nipa2	1		Ddx11	1		Mroh8	1		Myo5c	1
Nipbl	1		Ddx17	1		Mrpl4	1		Myo7a	1
Nkpd1	1		Ddx39b	1		Msr1	1		Myrf	1
Nlrc5	1		Ddx49	1		Mtdh	1		Naa35	1
Nmt2	1		Ddx55	1		Mthfd1l	1		Nanos3	1
Nox4	1		Dennd3	1		Mtmr3	1		Nap1l1	1
Npff	1		Dennd5a	1		Mtr	1		Nasp	1
Nqo2	1		Dera	1		Muc6	1		Nat8f6	1
Nr2c1	1		Desi1	1		Mum1	1		Nbeal1	1
Nrde2	1		Dhx9	1		Mvk	1		Ncam1	1
Nrep	1		Diaph3	1		Myef2	1		Ncapd3	1
Nrf1	1		Dimt1	1		Myh10	1		Ncaph	1
Nsa2	1		Dip2a	1		Myh8	1		Nckap1l	1
Ntpcr	1		Dirc2	1		Mylk3	1		Nckap5	1
Nub1	1		Dleu2	1		Myo15	1		Ncoa7	1
Nucb2	1		Dlgap5	1		Myo1a	1		Ncor2	1
Nudcd3	1		Dll1	1		Myo5a	1		Ndfip2	1
Numa1	1		Dmbt1	1		Myo6	1		Ndn	1
Nup107	1		Dmd	1		Myo7b	1		Ndrg4	1
Nup133	1		Dnah10	1		Myo9a	1		Necab1	1
Nup210l	1		Dnah9	1		Myrfl	1		Nefh	1
Nupl1	1		Dnajc21	1		Naif1	1		Neu3	1
Nwd1	1		Dnajc27	1		Nalcn	1		Nfx1	1
Oas1a	1		Dnajc4	1		Nav3	1		Nhsl1	1
Oas2	1		Dnajc5	1		Nbeal2	1		Nkain3	1
Odf2	1		Dnajc7	1		Nckap1l	1		Nlrp12	1
Olfml1	1		Dnase1l3	1		Ncoa1	1		Nlrx1	1
Olfr1226	1		Dnase2b	1		Ncstn	1		Nomo1	1
Olfr175-ps1	1		Dnmt3l	1		Ndufa4	1		Nop56	1
Olfr177	1		Doc2b	1		Ndufaf2	1		Nos2	1
Olfr196	1		Dock2	1		Necab2	1		Npc1	1
Olfr295	1		Dock3	1		Nefh	1		Npdc1	1
Olfr520	1		Dock4	1		Nek10	1		Nr2c1	1
Olfr525	1		Dock5	1		Nek6	1		Nrcam	1
Olfr53	1		Dock6	1		Nemf	1		Nrep	1
Olfr576	1		Dopey1	1		Neurog1	1		Nrf1	1
Olfr612	1		Drd5	1		Nfix	1		Nsa2	1
Olfr613	1		Dsc1	1		Nhlh1	1		Nucb2	1
Olfr629	1		Dtnb	1		Nin	1		Nudt2	1
Olfr651	1		Dusp16	1		Ninl	1		Nudt21	1
Olfr705	1		Dux	1		Nipal3	1		Nup107	1
Opn4	1		Dvl2	1		Nisch	1		Nup133	1
Osbp	1		Dync1i2	1		Nkain3	1		Nup98	1
Osbpl5	1		Dynll2	1		Nkiras1	1		Nutm1	1
Otog	1		Dyrk3	1		Nlgn3	1		Nxf3	1
Ovgp1	1		Dyrk4	1		Nlrc4	1		Nxt2	1
Oxct2b	1		E2f8	1		Nme5	1		OTTMUSG00000022819	1
Padi3	1		E330009J07Rik	1		Nmrk2	1		Ogfod1	1
Pafah2	1		E530001F21Rik	1		Nos3	1		Olfml2a	1
Pak1	1		Ebf2	1		Notch4	1		Olfr1006	1
Paqr9	1		Eda	1		Noxred1	1		Olfr1180	1
Pax1	1		Edem1	1		Nphp1	1		Olfr1290	1
Pax8	1		Edil3	1		Nprl2	1		Olfr1318	1
Pbx2	1		Efr3a	1		Nptx2	1		Olfr1321	1
Pcbp4	1		Egr1	1		Nr1h4	1		Olfr175-ps1	1
Pcdh20	1		Ehbp1l1	1		Nr2c1	1		Olfr183	1
Pcdh9	1		Ehd3	1		Nr3c2	1		Olfr196	1
Pcdhb18	1		Ei24	1		Nsfl1c	1		Olfr197	1
Pcdhb9	1		Elf4	1		Ntan1	1		Olfr305	1
Pcid2	1		Elp3	1		Nubp1	1		Olfr324	1
Pclo	1		Emc3	1		Nucb2	1		Olfr357	1
Pcnx4	1		Enc1	1		Nup210l	1		Olfr531	1
Pdcd4	1		Enpep	1		Nup93	1		Olfr551	1
Pde2a	1		Epyc	1		Nutm1	1		Olfr56	1
Pde4d	1		Erbb2	1		Nvl	1		Olfr576	1
Pdia3	1		Erbb4	1		Nyap1	1		Olfr611	1
Pdp1	1		Ercc8	1		OTTMUSG00000002180	1		Olfr612	1
Pdzd7	1		Ergic3	1		Ociad2	1		Olfr64	1
Pecr	1		Esx1	1		Odf2l	1		Olfr702	1
Phc3	1		Etv6	1		Olfr1019	1		Olfr705	1
Phrf1	1		Evi2a	1		Olfr1022	1		Olfr768	1
Pign	1		Exoc7	1		Olfr1048	1		Olfr871	1
Pigp	1		Exog	1		Olfr1122	1		Olfr937	1
Pik3c2b	1		Eya1	1		Olfr1148	1		Olig2	1
Pisd	1		Fabp1	1		Olfr1209	1		Optn	1
Pkd1l1	1		Faf2	1		Olfr1443	1		Orc5	1
Pkd1l3	1		Fam129c	1		Olfr146	1		Otog	1
Pkp1	1		Fam136a	1		Olfr305	1		Otud7a	1
Pkp4	1		Fam214a	1		Olfr31	1		Ovgp1	1
Pla2g6	1		Fam227a	1		Olfr391-ps	1		P4ha1	1
Plbd1	1		Fam57b	1		Olfr558	1		Pabpc1	1
Plekha2	1		Fam65c	1		Olfr745	1		Pabpn1	1
Plekha7	1		Fam76b	1		Olfr857	1		Pan2	1
Plekhg3	1		Fam83c	1		Olfr994	1		Pank4	1
Plekhm1	1		Fam83e	1		Opn4	1		Papolg	1
Plk2	1		Fam83g	1		Oprd1	1		Pard3b	1
Plk3	1		Fam83h	1		Oprk1	1		Parp11	1
Plxna3	1		Fan1	1		Orc3	1		Parp3	1
Plxnb3	1		Far2	1		Osbpl10	1		Pbx3	1
Pmfbp1	1		Farsb	1		Osgepl1	1		Pbx4	1
Pnisr	1		Fasn	1		Osmr	1		Pcdh18	1
Polr2c	1		Fastk	1		Otoa	1		Pcdhb20	1
Polr3g	1		Fastkd1	1		Otud1	1		Pcdhb22	1
Pou4f3	1		Fat4	1		Otud5	1		Pcdhb7	1
Ppargc1a	1		Fau	1		P4ha2	1		Pcgf5	1
Ppfia1	1		Fbxl14	1		Pacsin2	1		Pcnp	1
Ppm1e	1		Fbxl20	1		Pag1	1		Pdcd11	1
Ppp1r2-ps3	1		Fbxl21	1		Palm	1		Pde4b	1
Ppp1r2-ps9	1		Fbxl5	1		Pan2	1		Pde4d	1
Ppp1r32	1		Fbxo36	1		Pappa	1		Pde6a	1
Ppp1r37	1		Fbxo40	1		Pappa2	1		Pdrg1	1
Ppp2r3a	1		Fbxo7	1		Pard3	1		Pdzd2	1
Ppp3cb	1		Fchsd1	1		Parvg	1		Peg12	1
Pramel7	1		Fdxacb1	1		Pask	1		Per1	1
Prc1	1		Fer	1		Patl2	1		Pex16	1
Prkd3	1		Fes	1		Patz1	1		Pgam2	1
Prkdc	1		Fgd5	1		Pcbd1	1		Phkb	1
Prl3d2	1		Fgf23	1		Pcdh11x	1		Phlpp2	1
Prpf6	1		Fhl3	1		Pcdha9	1		Pi15	1
Prr12	1		Figla	1		Pcdhga6	1		Pidd1	1
Prr14	1		Fip1l1	1		Pcnx3	1		Piga	1
Prrg1	1		Fkbp4	1		Pcsk6	1		Pigm	1
Prrx1	1		Fkbp5	1		Pde1b	1		Pigz	1
Prss35	1		Flt1	1		Pde6a	1		Pik3cb	1
Psip1	1		Fn1	1		Pdzd2	1		Pink1	1
Psmb2	1		Fnbp1	1		Pex12	1		Pirt	1
Psmb3	1		Focad	1		Pfkfb4	1		Pkd1l2	1
Psmb8	1		Foxn1	1		Pgr	1		Pkd1l3	1
Pspn	1		Fras1	1		Phf12	1		Pknox2	1
Ptar1	1		Fry	1		Phf21a	1		Pla2g4a	1
Ptchd1	1		Fstl5	1		Phrf1	1		Plbd1	1
Ptgfr	1		Fut1	1		Phtf2	1		Plch1	1
Ptpn22	1		G6pdx	1		Pik3cd	1		Plekha4	1
Ptprf	1		Gabra1	1		Pik3r1	1		Plekha8	1
Ptprt	1		Gad1	1		Pik3r4	1		Plekhg3	1
Pwwp2a	1		Gale	1		Pik3r5	1		Pls1	1
Pxdn	1		Galns	1		Pinlyp	1		Plxdc1	1
Rab13	1		Galnt3	1		Pitpnm2	1		Pnma5	1
Rab30	1		Galnt6	1		Piwil1	1		Pnpla2	1
Rab31	1		Galr2	1		Pkd1l1	1		Pnpla7	1
Rad52	1		Gapt	1		Pkhd1	1		Pole	1
Rad54l	1		Garnl3	1		Plaa	1		Polr3e	1
Radil	1		Gars	1		Plbd2	1		Pot1a	1
Rala	1		Gdf1	1		Plcd3	1		Pou5f1	1
Ralgds	1		Gdf15	1		Plce1	1		Ppargc1a	1
Ranbp17	1		Gdpd1	1		Plcl1	1		Ppfia1	1
Rapgef6	1		Gfm2	1		Plec	1		Ppfia2	1
Rasa3	1		Ggt1	1		Plekha7	1		Ppm1m	1
Rasgef1c	1		Ggt7	1		Plekhm3	1		Ppp1r12b	1
Rbbp6	1		Ghrh	1		Plk5	1		Ppp1r14d	1
Rbbp7	1		Gipr	1		Plxna3	1		Ppp1r36	1
Rbks	1		Git2	1		Plxnb2	1		Ppp2r2a	1
Rbm15	1		Gja1	1		Pnmt	1		Ppp2r2c	1
Rbm41	1		Gls2	1		Pnpla6	1		Ppp2r5c	1
Rbm5	1		Glt8d2	1		Pold1	1		Ppp4r1	1
Rbm7	1		Gm10228	1		Pole2	1		Pramel7	1
Rbmxl2	1		Gm10229	1		Poll	1		Prc1	1
Rcn2	1		Gm10364	1		Polr2j	1		Prdm4	1
Rdh14	1		Gm10389	1		Pomgnt1	1		Prdm9	1
Relt	1		Gm1070	1		Pomt2	1		Prokr1	1
Rev1	1		Gm10754	1		Popdc3	1		Prpf8	1
Rfc3	1		Gm11532	1		Pot1a	1		Prps1l3	1
Rfx2	1		Gm11541	1		Pou3f2	1		Prrg1	1
Rfx8	1		Gm11545	1		Pou6f1	1		Prss28	1
Rhox9	1		Gm11562	1		Ppargc1a	1		Prtg	1
Rint1	1		Gm11710	1		Ppfibp1	1		Psat1	1
Rnf145	1		Gm12185	1		Ppm1d	1		Psmb11	1
Robo2	1		Gm12250	1		Ppp2r2c	1		Psmd14	1
Rpgrip1l	1		Gm15292	1		Pramel7	1		Psmd4	1
Rpl13a	1		Gm15401	1		Preb	1		Ptbp1	1
Rpl31	1		Gm17484	1		Prepl	1		Ptch1	1
Rpl37rt	1		Gm17821	1		Prex1	1		Ptchd3	1
Rps15a-ps6	1		Gm21276	1		Prickle3	1		Ptpn12	1
Rraga	1		Gm21411	1		Prkcg	1		Ptpn21	1
Rrp7a	1		Gm21951	1		Prkg2	1		Ptprt	1
Rrp9	1		Gm4759	1		Prkra	1		Pvrl1	1
Rsl1d1	1		Gm4922	1		Prmt8	1		Pwwp2a	1
Rspry1	1		Gm4981	1		Prnp	1		Pxk	1
Rtl1	1		Gm4984	1		Proc	1		Pygl	1
Rubcn	1		Gm5134	1		Prpf18	1		Rab9b	1
S1pr3	1		Gm525	1		Prpf3	1		Rad51ap1	1
S1pr4	1		Gm5592	1		Prpf31	1		Rad52	1
Samd14	1		Gm5800	1		Prpf39	1		Rad54l	1
Samd8	1		Gm5885	1		Prpmp5	1		Rad54l2	1
Satb1	1		Gm6040	1		Prr14	1		Raly	1
Scap	1		Gm609	1		Prrt4	1		Ranbp17	1
Scml2	1		Gm6402	1		Prtg	1		Rarg	1
Scn3a	1		Gm839	1		Prx	1		Rasd1	1
Scp2d1	1		Gm973	1		Psd3	1		Rasip1	1
Scube1	1		Gmcl1	1		Psmb2	1		Rasl10b	1
Sds	1		Gna13	1		Psmb3	1		Rassf3	1
Sec24b	1		Gnai2	1		Psmb8	1		Rbbp8nl	1
Seh1l	1		Gnas	1		Psmc3ip	1		Rbm17	1
Sema6c	1		Gnat1	1		Psmc4	1		Rbm3	1
2016-09-11	1		Gng2	1		Psmd1	1		Rc3h1	1
Setbp1	1		Golgb1	1		Psmg3	1		Rdm1	1
Sfi1	1		Gpr101	1		Ptchd4	1		Reep6	1
Sfswap	1		Gpr174	1		Ptges2	1		Reln	1
Sfswap	1		Gpr39	1		Ptges3	1		Rgs11	1
Sfxn1	1		Gpr45	1		Pth2r	1		Rho	1
Sgk2	1		Gpr55	1		Pthlh	1		Rhobtb3	1
Sgsm2	1		Gpr62	1		Ptms	1		Rilpl2	1
Sgtb	1		Gprc5b	1		Ptpn13	1		Rinl	1
Sh3pxd2a	1		Gprc6a	1		Ptprq	1		Rn45s	1
Sh3rf2	1		Gpx8	1		Pus1	1		Rnaseh2a	1
Sh3rf3	1		Greb1	1		Pvalb	1		Rnf225	1
Shprh	1		Grhl1	1		Pwp1	1		Rpgrip1l	1
Shroom1	1		Gria2	1		Qrich2	1		Rpl31	1
Skint6	1		Gria4	1		R3hdm1	1		Rps15a-ps6	1
Skiv2l2	1		Grk1	1		Rabgap1l	1		Rraga	1
Slc12a4	1		Grk4	1		Rad54l2	1		Rundc1	1
Slc15a2	1		Grn	1		Ralgps2	1		Runx1t1	1
Slc15a3	1		Gsg1	1		Ranbp1	1		Rxfp4	1
Slc22a18	1		Gsr	1		Rarb	1		Rxrb	1
Slc23a3	1		Gtf2e1	1		Rbm47	1		Saa2	1
Slc25a26	1		Gtf2i	1		Rbm5	1		Sall4	1
Slc25a44	1		Gtf3c1	1		Rbms2	1		Samd4b	1
Slc27a4	1		Gtpbp3	1		Rbms3	1		Scaf4	1
Slc2a6	1		Gtse1	1		Rbpjl	1		Scgb2b18	1
Slc2a7	1		Gucy2e	1		Rdh18-ps	1		Scml2	1
Slc35a2	1		Gucy2g	1		Repin1	1		Scn11a	1
Slc35f3	1		Gulo	1		Resp18	1		Scnn1g	1
Slc38a3	1		Gulp1	1		Retnlg	1		Scoc	1
Slc38a7	1		Gzmd	1		Rfng	1		Scube2	1
Slc44a4	1		Gzmn	1		Rgma	1		Sdr9c7	1
Slc5a11	1		H2-M5	1		Rgs22	1		Sel1l	1
Slc6a4	1		H2afy2	1		Rhox11	1		Sel1l3	1
Slc7a3	1		Hacd4	1		Rhpn1	1		Sema6c	1
Slc8a1	1		Hbb-b2	1		Rif1	1		Senp5	1
Slc9a6	1		Hbb-bs	1		Rimklb	1		Sepsecs	1
Slco6b1	1		Hbp1	1		Rinl	1		2016-09-14	1
Slirp	1		Hcfc2	1		Rnaseh2a	1		2016-09-03	1
Sltm	1		Hdhd1a	1		Rnf113a2	1		Sftpb	1
Smc2	1		Hdx	1		Rnf14	1		Sh2d6	1
Smc3	1		Hecw1	1		Rnf169	1		Sh2d7	1
Smc6	1		Helb	1		Rnf32	1		Shtn1	1
Smco3	1		Heph	1		Rpap1	1		Siglecf	1
Smg5	1		Herc2	1		Rpgrip1l	1		Sis	1
Smim8	1		Herc3	1		Rph3al	1		Skiv2l2	1
Smo	1		Herpud2	1		Rpl13a	1		Slc10a6	1
Snhg12	1		Hexb	1		Rpl31	1		Slc15a1	1
Snrnp70	1		Hgf	1		Rps6ka2	1		Slc16a1	1
Snrpf	1		Hic2	1		Rpusd1	1		Slc16a4	1
Snw1	1		Hint2	1		Rreb1	1		Slc18a2	1
Snx2	1		Homez	1		Rsad2	1		Slc22a20	1
Soat2	1		Hook2	1		Rsbn1l	1		Slc22a3	1
Soga3	1		Hook3	1		Rsu1	1		Slc25a5	1
Sohlh2	1		Hoxa3	1		Rtel1	1		Slc2a2	1
Son	1		Hoxa4	1		Runx1t1	1		Slc2a9	1
Sp110	1		Hoxaas2	1		Rwdd4a	1		Slc35b1	1
Sp140	1		Hpgds	1		S100a16	1		Slc38a3	1
Sp3	1		Hps1	1		Sall4	1		Slc38a9	1
Spata20	1		Hrh1	1		Sap130	1		Slc44a4	1
Spata21	1		Hs1bp3	1		Scamp3	1		Slc4a8	1
Speer4d	1		Hsd17b7	1		Scap	1		Slc5a10	1
Spin1	1		Hsfy2	1		Scarb1	1		Slc5a11	1
Spink1	1		Hspa4l	1		Scgb3a1	1		Slc6a8	1
Spon1	1		Hspa8	1		Sclt1	1		Slc7a4	1
Spred3	1		Htr1d	1		Scn11a	1		Slc8b1	1
Spta1	1		Htr1f	1		Scyl3	1		Slc9a1	1
Srpk2	1		Hunk	1		Sdk1	1		Slc9a4	1
Srr	1		Hyal1	1		Sec31b	1		Slco1a1	1
Ssh2	1		Hyal2	1		Sema3b	1		Slco3a1	1
Ssh3	1		Ifi44	1		Sema6a	1		Slit3	1
Sspo	1		Ifit1bl2	1		Senp3	1		Smc3	1
Ssrp1	1		Ifit2	1		2016-09-11	1		Smc5	1
Ssu72	1		Ifnar1	1		2016-09-02	1		Smcr8	1
Stac	1		Ift140	1		Serpina3h	1		Snhg12	1
Stac2	1		Ift88	1		Serpinb3c	1		Snn	1
Stag2	1		Igdcc3	1		Serpinc1	1		Sntg1	1
Stard13	1		Igf1r	1		Setdb2-phf11c	1		Snupn	1
Stat5a	1		Igfbp7	1		Sfr1	1		Socs5	1
Stat5b	1		Ik	1		Sfxn5	1		Soga1	1
Steap2	1		Ikbkap	1		Sgtb	1		Sox14	1
Stim1	1		Il7	1		Sh2d4b	1		Sox14	1
Ston2	1		Il9r	1		Sh3d19	1		Spata2	1
Strc	1		Inmt	1		Sh3tc1	1		Spata2	1
Sult2a5	1		Inpp4b	1		Shank2	1		Speer4d	1
Susd1	1		Inpp5j	1		Shcbp1l	1		Spice1	1
Swi5	1		Invs	1		Skida1	1		Sptbn2	1
Sycp1	1		Iqcf3	1		Skint1	1		Srl	1
Synj1	1		Iqgap2	1		Skiv2l2	1		Sspo	1
Syt17	1		Iqgap3	1		Slc10a7	1		St3gal1	1
Syt7	1		Irak4	1		Slc13a3	1		St5	1
Sytl4	1		Irf2bpl	1		Slc15a2	1		St8sia1	1
Taf9	1		Itga2b	1		Slc16a7	1		Stam	1
Tanc2	1		Itga4	1		Slc16a9	1		Steap4	1
Taok3	1		Itga7	1		Slc19a1	1		Stil	1
Tbc1d17	1		Itgae	1		Slc22a18	1		Strip2	1
Tbl1xr1	1		Itgb3	1		Slc25a1	1		Stub1	1
Tbpl2	1		Itpr3	1		Slc25a23	1		Stx12	1
Tbxas1	1		Itprip	1		Slc25a5	1		Suclg1	1
Tcf12	1		Itpripl1	1		Slc29a1	1		Sulf1	1
Tctn2	1		Jade1	1		Slc2a1	1		Suox	1
Tdpoz4	1		Jak2	1		Slc2a4	1		Supt16	1
Tdrd6	1		Jmjd7	1		Slc2a9	1		Sycp1	1
Tenm1	1		Kansl3	1		Slc35c1	1		Sycp2	1
Tenm3	1		Kcna5	1		Slc38a2	1		Syn3	1
Terf2	1		Kcna6	1		Slc38a8	1		Syncrip	1
Tet3	1		Kcnab3	1		Slc39a6	1		Syne1	1
Tex35	1		Kcnb2	1		Slc43a3	1		Syt17	1
Thada	1		Kcnj1	1		Slc45a1	1		Syt3	1
Themis3	1		Kcnma1	1		Slc47a1	1		Taar7b	1
Thnsl1	1		Kctd4	1		Slc4a10	1		Taf15	1
Thoc2	1		Kdm3a	1		Slc5a8	1		Taldo1	1
Thra	1		Kdm3b	1		Slc6a3	1		Tanc2	1
Thumpd1	1		Kdm4b	1		Slc7a3	1		Tango2	1
Timeless	1		Kif1a	1		Slc9a3r1	1		Tarbp2	1
Tjp1	1		Kif1b	1		Slc9a7	1		Tbc1d31	1
Tkt	1		Kif21b	1		Slco1a1	1		Tbx20	1
Tle1	1		Kif23	1		Slfnl1	1		Tcerg1l	1
Tm6sf2	1		Kif2a	1		Slit2	1		Tcf24	1
Tmc1	1		Kif5b	1		Smad2	1		Tcfl5	1
Tmem106c	1		Kl	1		Smarce1	1		Tcof1	1
Tmem132c	1		Klf4	1		Smim1	1		Tdpoz4	1
Tmem143	1		Klhl26	1		Smim4	1		Tdrd1	1
Tmem229a	1		Klhl5	1		Smo	1		Tead4	1
Tmem39a	1		Klhl6	1		Sncaip	1		Tet2	1
Tmem55a	1		Klhl9	1		Snf8	1		Tet3	1
Tmem55b	1		Klk1b3	1		Snrnp25	1		Tex9	1
Tmem71	1		Klra19	1		Snrnp35	1		Tfap2c	1
Tmem79	1		Klra2	1		Snrpf	1		Tgm2	1
Tmtc1	1		Klra23	1		Snx12	1		Thap2	1
Tmtc2	1		Klrb1	1		Snx20	1		Thbs1	1
Tnfaip2	1		Klrc1	1		Socs5	1		Thg1l	1
Tnfrsf11b	1		Klri2	1		Sorcs1	1		Thoc1	1
Tnxb	1		Klrk1	1		Sorcs2	1		Thtpa	1
Tob2	1		Kmt2c	1		Sp140	1		Tigar	1
Top2b	1		Kpna7	1		Spaca7	1		Tigd5	1
Topors	1		Kras	1		Spag17	1		Tigit	1
Tpm4	1		Krt20	1		Spast	1		Timeless	1
Tpp2	1		Krt74	1		Spire2	1		Tkfc	1
Traf3ip3	1		Krt78	1		Sprr1a	1		Tkt	1
Trappc4	1		Krt82	1		Sptan1	1		Tle1	1
Trhde	1		Krtap16-3	1		Sptlc2	1		Tle6	1
Trim12a	1		Krtap19-1	1		Srp68	1		Tlr9	1
Trim2	1		Krtap19-4	1		Srprb	1		Tmc4	1
Trim27	1		Krtap20-2	1		Srr	1		Tmc6	1
Trim30d	1		Krtap4-1	1		Ssh1	1		Tmcc1	1
Trim36	1		Ksr1	1		St5	1		Tmem107	1
Triobp	1		Ksr2	1		St6galnac1	1		Tmem117	1
Trnau1ap	1		Ktn1	1		St6galnac2	1		Tmem121	1
Trpm4	1		Kxd1	1		St8sia1	1		Tmem129	1
Trrap	1		LOC100038947	1		Stat5a	1		Tmem141	1
Tsc2	1		Lama4	1		Stat5b	1		Tmem143	1
Tsfm	1		Lamb3	1		Stim2	1		Tmem54	1
Ttc17	1		Large	1		Stk24	1		Tmem55a	1
Ttc23	1		Lcn6	1		Stk38l	1		Tmem55b	1
Ttll1	1		Ldb3	1		Sult1c1	1		Tmem72	1
Tubb2b	1		Lgi4	1		Supt5	1		Tmem86b	1
Tubgcp6	1		Lhfpl1	1		Susd4	1		Tmigd3	1
Tulp4	1		Lhx1	1		Suv420h1	1		Tmprss2	1
Tvp23a	1		Llgl2	1		Swt1	1		Tmtc2	1
Txndc11	1		Lman1l	1		Syk	1		Tnmd	1
Txndc2	1		Lman2	1		Syne1	1		Tnpo1	1
Ugt1a1	1		Lmtk3	1		Synm	1		Tob2	1
Ugt3a2	1		Lnp	1		Synrg	1		Tonsl	1
Uimc1	1		Lpar2	1		Taar2	1		Tox3	1
Ulk1	1		Lpar4	1		Tada3	1		Tpbg	1
Ulk4	1		Lpcat2	1		Taf15	1		Tpra1	1
Umps	1		Lrba	1		Tanc2	1		Tprkb	1
Unc119	1		Lrch2	1		Tbc1d9	1		Tra2a	1
Urgcp	1		Lrrc16b	1		Tbc1d9b	1		Traf3ip2	1
Usb1	1		Lrrc56	1		Tbrg1	1		Traf5	1
Usf3	1		Lrrn3	1		Tcf12	1		Trafd1	1
Ush2a	1		Lsm4	1		Tcl1b1	1		Trim24	1
Usp11	1		Lta4h	1		Tctn2	1		Trim3	1
Usp19	1		Ltbp2	1		Tdrd3	1		Trim32	1
Usp20	1		Ltbp3	1		Tdrd5	1		Trim41	1
Usp24	1		Ly6g5b	1		Tead1	1		Trim66	1
Usp28	1		Lypd3	1		Tecr	1		Trim71	1
Usp39	1		Lyrm2	1		Tekt3	1		Triobp	1
Usp49	1		Lzts1	1		Tenm3	1		Trnau1ap	1
Vamp3	1		M38679	1		Terf2	1		Tro	1
Veph1	1		M6pr	1		Tfap2a	1		Troap	1
Vezt	1		Mad2l1	1		Tfap2e	1		Trp53bp1	1
Vgll1	1		Mad2l2	1		Tgfbr3	1		Trp53inp2	1
Vldlr	1		Mageb1	1		Tha1	1		Trpc4ap	1
Vmn1r202	1		Mageb2	1		Thoc1	1		Trpm1	1
Vmn1r237	1		Maml1	1		Thoc2	1		Tsen2	1
Vmn2r114	1		Map2k6	1		Thumpd1	1		Tsfm	1
Vmn2r116	1		Map3k14	1		Timeless	1		Tspan3	1
Vmn2r89	1		Map3k4	1		Tll1	1		Ttc27	1
Vmn2r93	1		Map4k2	1		Tlr13	1		Ttc32	1
Vps26b	1		Mapkapk3	1		Tmc6	1		Ttc34	1
Vps45	1		Mapt	1		Tmem110	1		Tuba3b	1
Vrk2	1		2016-03-04	1		Tmem132b	1		Txndc11	1
Vrtn	1		Marco	1		Tmem132c	1		Txnrd3	1
Vwa7	1		Mast4	1		Tmem132d	1		U2surp	1
Wasf2	1		Mat2a	1		Tmem184c	1		Uba7	1
Wdfy4	1		Mbd1	1		Tmem199	1		Ube2o	1
Wdr3	1		Mcam	1		Tmem231	1		Ube3a	1
Wdr63	1		Mcm2	1		Tmem41a	1		Ufl1	1
Wdr75	1		Mcoln3	1		Tmem54	1		Unc5cl	1
Wdr81	1		Mcpt2	1		Tmem63b	1		Urgcp	1
Xab2	1		Mcpt4	1		Tmem8c	1		Ush1c	1
Xkr8	1		Mcpt9	1		Tmpo	1		Usp15	1
Xpo4	1		Med13	1		Tmprss15	1		Usp18	1
Xpo7	1		Mep1b	1		Tmtc2	1		Usp28	1
Zbtb22	1		Metap1d	1		Tnfaip8l1	1		Usp34	1
Zbtb43	1		Metap2	1		Tnks	1		Usp35	1
Zc2hc1c	1		Mettl17	1		Tnpo1	1		Usp53	1
Zc3h13	1		Mfsd12	1		Tnr	1		Vamp3	1
Zcchc14	1		Mfsd5	1		Tnrc6b	1		Vimp	1
Zdhhc21	1		Mfsd8	1		Top3a	1		Vit	1
Zfand4	1		Mgll	1		Tor3a	1		Vldlr	1
Zfhx2	1		Micall1	1		Tpbg	1		Vmn1r47	1
Zfhx2os	1		Mid2	1		Tpm1	1		Vmn1r53	1
Zfp106	1		Mir351	1		Tpst2	1		Vmn1r77	1
Zfp113	1		Mir450b	1		Tpx2	1		Vmn2r100	1
Zfp385b	1		Mir6977	1		Traf1	1		Vmn2r66	1
Zfp462	1		Mir99ahg	1		Traf4	1		Vmn2r83	1
Zfp474	1		Mkrn2os	1		Traf5	1		Vps13d	1
Zfp566	1		Mlxip	1		Trav17	1		Vps16	1
Zfp583	1		Mmp25	1		Trim41	1		Vps26b	1
Zfp592	1		Mmrn2	1		Trim66	1		Vps4b	1
Zfp616	1		Mms19	1		Trim69	1		Vps50	1
Zfp619	1		Mms22l	1		Trim9	1		Vps53	1
Zfp69	1		Mnd1-ps	1		Trip11	1		Vps8	1
Zfp710	1		Mov10	1		Trmt6	1		Vrtn	1
Zfp729a	1		Mphosph6	1		Trnau1ap	1		Vsig2	1
Zfp74	1		Mphosph9	1		Tro	1		Vwa5b1	1
Zfp777	1		Mpp3	1		Trp63	1		Wapl	1
Zfp800	1		Mpp5	1		Trpv5	1		Wasf1	1
Zfp90	1		Mroh1	1		Tsc1	1		Wdpcp	1
Zfp931	1		Mrpl4	1		Tsfm	1		Wdr17	1
Zfpm2	1		Mrps22	1		Tsga10ip	1		Wdr18	1
Zfyve26	1		Mrps23	1		Ttc13	1		Wdr44	1
Zmiz2	1		Mrps31	1		Ttc16	1		Wfdc13	1
Zmym1	1		Ms4a4b	1		Ttc23	1		Wnk1	1
Zmym6	1		Msh4	1		Ttc23l	1		Wnt5a	1
Zp3r	1		Mst1r	1		Ttc25	1		Xdh	1
abParts	1		Mt4	1		Ttc32	1		Xirp2	1
l7Rn6	1		Mtf2	1		Ttc41	1		Xndc1	1
			Mtm1	1		Ttk	1		Xntrpc	1
			Mtmr4	1		Tubgcp5	1		Xpo6	1
			Mtor	1		Tubgcp6	1		Xpo7	1
			Mtus1	1		Tvp23a	1		Xrcc4	1
			Muc6	1		Txndc2	1		Ythdc2	1
			Mug1	1		Uba7	1		Zan	1
			Mul1	1		Ubap2l	1		Zbtb17	1
			Mum1l1	1		Ubash3b	1		Zc3h13	1
			Mup7	1		Ube2e1	1		Zc3h3	1
			Mus81	1		Ube2j1	1		Zc4h2	1
			Mvb12a	1		Ube3a	1		Zfhx3	1
			Mx2	1		Ubr5	1		Zfp111	1
			Mxd1	1		Ucp3	1		Zfp24	1
			Mybbp1a	1		Uggt2	1		Zfp280c	1
			Mybpc3	1		Ugt1a1	1		Zfp287	1
			Mycn	1		Ugt1a6a	1		Zfp358	1
			Myh15	1		Ugt3a2	1		Zfp462	1
			Myh2	1		Uhrf1bp1	1		Zfp467	1
			Myh4	1		Ulk4	1		Zfp541	1
			Myh6	1		Unc13b	1		Zfp619	1
			Myh8	1		Unc13d	1		Zfp628	1
			Myo18a	1		Unc5d	1		Zfp639	1
			Myo5c	1		Urgcp	1		Zfp697	1
			Myzap	1		Usp21	1		Zfp729b	1
			N6amt1	1		Usp26	1		Zfp90	1
			Nanog	1		Usp28	1		Zfp94	1
			Nanos3	1		Usp34	1		Zfyve26	1
			Napa	1		Usp5	1		Zfyve28	1
			Nat6	1		Usp53	1		Zscan12	1
			Nat8f6	1		Usp8	1		Zscan20	1
			Nav3	1		Usp9y	1		Zswim1	1
			Nbeal1	1		Utf1	1
			Ncaph	1		Utrn	1
			Nckap1	1		Vac14	1
			Ncoa2	1		Vapa	1
			Ncor1	1		Vcam1	1
			Ndufa13	1		Vcan	1
			Ndufa4	1		Vdr	1
			Ndufc2	1		Vezf1	1
			Ndufs1	1		Vipr1	1
			Nfix	1		Vipr2	1
			Nfya	1		Vmn1r202	1
			Ngdn	1		Vmn1r232	1
			Ninj2	1		Vmn1r74	1
			Nktr	1		Vmn1r77	1
			Nlrc3	1		Vmn2r19	1
			Nlrp5-ps	1		Vmn2r90	1
			Nmnat2	1		Vmo1	1
			Nmur1	1		Vps13a	1
			Nom1	1		Vps25	1
			Nos3	1		Vps26b	1
			Npat	1		Vps39	1
			Npff	1		Vps51	1
			Nphs1	1		Vwf	1
			Npr1	1		Wdr17	1
			Nr2c1	1		Wdr24	1
			Nr2c2ap	1		Wdr26	1
			Nrap	1		Wdr46	1
			Nsdhl	1		Wdr81	1
			Nsun5	1		Wdr91	1
			Nt5e	1		Wiz	1
			Ntm	1		Wnt7a	1
			Ntmt1	1		Wrn	1
			Nubp1	1		Wwtr1	1
			Nucb2	1		Xkr5	1
			Nudcd1	1		Xkr8	1
			Nuggc	1		Xpnpep1	1
			Nup107	1		Xpo5	1
			Nup155	1		Yeats2	1
			Nup210	1		Yeats4	1
			Nup54	1		Ythdc2	1
			Nxnl1	1		Zan	1
			Nxpe4	1		Zbtb11	1
			Obscn	1		Zbtb17	1
			Ocel1	1		Zbtb39	1
			Ogt	1		Zbtb43	1
			Olfml2a	1		Zbtb9	1
			Olfr1028	1		Zc2hc1c	1
			Olfr1161	1		Zcwpw1	1
			Olfr1179	1		Zdhhc15	1
			Olfr1248	1		Zfand3	1
			Olfr1305	1		Zfp101	1
			Olfr1404	1		Zfp128	1
			Olfr1414	1		Zfp133-ps	1
			Olfr177	1		Zfp180	1
			Olfr192	1		Zfp235	1
			Olfr196	1		Zfp275	1
			Olfr197	1		Zfp398	1
			Olfr243	1		Zfp467	1
			Olfr275	1		Zfp507	1
			Olfr305	1		Zfp516	1
			Olfr433	1		Zfp532	1
			Olfr48	1		Zfp534	1
			Olfr506	1		Zfp536	1
			Olfr525	1		Zfp598	1
			Olfr532	1		Zfp629	1
			Olfr549	1		Zfp646	1
			Olfr551	1		Zfp870	1
			Olfr574	1		Zfp940	1
			Olfr576	1		Zfyve26	1
			Olfr60	1		Zkscan1	1
			Olfr612	1		Zmynd8	1
			Olfr629	1		Znrd1as	1
			Olfr64	1		Zscan22	1
			Olfr725	1		Zswim1	1
			Olfr730	1		Zswim8	1
			Olfr742	1		Zzef1	1
			Olig2	1		abParts	1
			Oplah	1		mFLJ00251	1
			Opn4	1
			Orc1	1
			Otof	1
			Otud7a	1
			Ovgp1	1
			Oxtr	1
			P2rx5	1
			Pabpc5	1
			Pabpn1	1
			Pacrg	1
			Papd7	1
			Pappa	1
			Pard3	1
			Parp1	1
			Parp10	1
			Parpbp	1
			Parva	1
			Patl1	1
			Pcbp4	1
			Pcdh12	1
			Pcdhb19	1
			Pcdhb3	1
			Pcdhga7	1
			Pcnp	1
			Pcnx2	1
			Pcsk6	1
			Pde2a	1
			Pde4c	1
			Pde4dip	1
			Pdgfra	1
			Pdia2	1
			Pdilt	1
			Pdzd2	1
			Pdzk1	1
			Pear1	1
			Pecam1	1
			Pecr	1
			Perm1	1
			Pfas	1
			Pfdn1	1
			Pfkm	1
			Pfkp	1
			Pgd	1
			Pgls	1
			Phc3	1
			Phospho1	1
			Phyhipl	1
			Pibf1	1
			Piezo1	1
			Pigg	1
			Pigm	1
			Pih1d3	1
			Pik3c2g	1
			Pik3r2	1
			Pisd-ps1	1
			Piwil1	1
			Pkd1l1	1
			Pkn3	1
			Plbd1	1
			Plcb4	1
			Plcxd1	1
			Plekhg1	1
			Plekhg3	1
			Plet1os	1
			Plin2	1
			Plxna3	1
			Pnisr	1
			Pnpla6	1
			Poll	1
			Polr2i	1
			Polr3a	1
			Popdc2	1
			Pou3f4	1
			Ppa2	1
			Ppef1	1
			Ppfia3	1
			Ppm1h	1
			Ppm1j	1
			Ppp1ca	1
			Ppp6r2	1
			Pramel7	1
			Prb1	1
			Prc1	1
			Prdm2	1
			Prdm8	1
			Prex1	1
			Prkcd	1
			Prkdc	1
			Prokr1	1
			Proser1	1
			Prr12	1
			Prr15	1
			Prss29	1
			Prss35	1
			Prx	1
			Psen2	1
			Psip1	1
			Psmb3	1
			Ptch1	1
			Ptchd1	1
			Ptger4	1
			Ptgfr	1
			Pth2r	1
			Ptpn22	1
			Ptpn4	1
			Ptprf	1
			Qsox2	1
			Rab11fip3	1
			Rab36	1
			Rab3gap2	1
			Rab42	1
			Rab8a	1
			Rabgap1l	1
			Rac2	1
			Rad21l	1
			Rai2	1
			Ranbp10	1
			Rarb	1
			Rasd2	1
			Rasef	1
			Rasgef1a	1
			Rassf9	1
			Rbbp6	1
			Rbm10	1
			Rbm28	1
			Rbm44	1
			Rbm48	1
			Rbm5	1
			Rcbtb2	1
			Rcvrn	1
			Rexo1	1
			Rfc3	1
			Rfng	1
			Rfx7	1
			Rgl1	1
			Rgl3	1
			Rgsl1	1
			Rhbdf1	1
			Rimklb	1
			Rlf	1
			Rnase4	1
			Rnaseh2a	1
			Rnd3	1
			Rnf145	1
			Rnf180	1
			Rnf43	1
			Rnmtl1	1
			Rpgrip1	1
			Rpl18a	1
			Rpl3	1
			Rpl31	1
			Rpp25	1
			Rps12	1
			Rps6kb2	1
			Rps6kc1	1
			Rs1	1
			Rsbn1l	1
			Rsph6a	1
			Rttn	1
			Runx1t1	1
			Rusc1	1
			Rwdd2b	1
			S1pr1	1
			Sardh	1
			Sash1	1
			Scaf4	1
			Scd3	1
			Scg2	1
			Scn5a	1
			Sdk1	1
			Sdk2	1
			Sdr9c7	1
			Sema3c	1
			Sema3f	1
			Sema3g	1
			Senp3	1
			Sept11	1
			Sept3	1
			Serpina1c	1
			Serpina3a	1
			Setd1a	1
			Setd3	1
			Sez6l	1
			Sgce	1
			Sgtb	1
			Sh2d1b1	1
			Sh2d3c	1
			Sh2d4a	1
			Sh2d6	1
			Sh3d19	1
			Sh3pxd2b	1
			Shf	1
			Shfm1	1
			Shmt1	1
			Siglec1	1
			Sipa1l1	1
			Slc15a2	1
			Slc16a6	1
			Slc19a1	1
			Slc22a21	1
			Slc22a28	1
			Slc22a7	1
			Slc22a8	1
			Slc25a10	1
			Slc25a31	1
			Slc26a1	1
			Slc2a4	1
			Slc45a4	1
			Slc5a7	1
			Slc6a11	1
			Slc6a2	1
			Slc7a9	1
			Slc8a3	1
			Slc8b1	1
			Slc9c1	1
			Smarca4	1
			Smarcad1	1
			Smarce1	1
			Smco3	1
			Smek2	1
			Smu1	1
			Snap25	1
			Snora33	1
			Snrpf	1
			Snw1	1
			Snx16	1
			Snx25	1
			Snx29	1
			Snx30	1
			Sod1	1
			Sp3	1
			Sp6	1
			Spag5	1
			Spdef	1
			Spdye4a	1
			Speer4d	1
			Spg7	1
			Spi1	1
			Spink11	1
			Spsb1	1
			Sptan1	1
			Srbd1	1
			Srd5a1	1
			Srprb	1
			Ssc4d	1
			Ssh1	1
			Sspo	1
			St8sia5	1
			Stac2	1
			Stam2	1
			Stat3	1
			Stat5a	1
			Stmnd1	1
			Stoml1	1
			Stox1	1
			Stox2	1
			Stxbp6	1
			Suclg1	1
			Supt5	1
			Supt6	1
			Svip	1
			Swi5	1
			Swt1	1
			Sycp1-ps1	1
			Syde2	1
			Sympk	1
			Syn3	1
			Syndig1	1
			Synpo2l	1
			Syt17	1
			Syt6	1
			Sytl2	1
			TCR	1
			Taf15	1
			Taf4b	1
			Tanc2	1
			Tas2r104	1
			Tas2r107	1
			Tas2r113	1
			Tas2r124	1
			Tas2r131	1
			Tas2r136	1
			Tbc1d16	1
			Tbc1d19	1
			Tbc1d2	1
			Tbc1d21	1
			Tbck	1
			Tbl1x	1
			Tceal8	1
			Tchh	1
			Tdpoz3	1
			Telo2	1
			Tep1	1
			Tex19.1	1
			Tex36	1
			Tfdp1	1
			Tgfbr2	1
			Tgm3	1
			Tgm5	1
			Thrap3	1
			Thsd7a	1
			Timeless	1
			Tjp1	1
			Tlr12	1
			Tlr8	1
			Tlr9	1
			Tmcc1	1
			Tmco4	1
			Tmem130	1
			Tmem143	1
			Tmem161a	1
			Tmem182	1
			Tmem211	1
			Tmem234	1
			Tmem39b	1
			Tmem45a	1
			Tmem57	1
			Tmem71	1
			Tmf1	1
			Tnfrsf14	1
			Tnfrsf1a	1
			Tnnt1	1
			Tnrc6c	1
			Tns1	1
			Tns2	1
			Tns4	1
			Tob1	1
			Tom1l1	1
			Top3a	1
			Tox3	1
			Tpcn1	1
			Tpcn2	1
			Tpmt	1
			Tprkb	1
			Tpst1	1
			Trak2	1
			Trank1	1
			Trappc11	1
			Trappc12	1
			Trappc8	1
			Trav16	1
			Trav17	1
			Trav5-4	1
			Trav6-7-dv9	1
			Trav9-2	1
			Trav9-4	1
			Trdv5	1
			Trim16	1
			Trim30b	1
			Trim30b	1
			Trim32	1
			Trim37	1
			Trim55	1
			Trim80	1
			Trip11	1
			Trnau1ap	1
			Trp53i11	1
			Trp73	1
			Trpa1	1
			Trpc1	1
			Trub2	1
			Tsen2	1
			Tsen54	1
			Tshz2	1
			Tssk6	1
			Tsx	1
			Ttc21a	1
			Ttc23	1
			Ttc27	1
			Ttc30a1	1
			Ttc5	1
			Ttl	1
			Ttll13	1
			Ttll8	1
			Tubd1	1
			Tubg1	1
			Tubgcp5	1
			Tulp1	1
			Tulp3	1
			Tulp4	1
			Tvp23a	1
			Txlna	1
			Txlnb	1
			Txndc8	1
			Tymp	1
			Tyms	1
			Tyms-ps	1
			Ube2l3	1
			Ubn2	1
			Ubtfl1	1
			Uggt1	1
			Uggt2	1
			Ugp2	1
			Ugt1a7c	1
			Ugt2b34	1
			Uhrf1bp1l	1
			Ulk1	1
			Ulk4	1
			Unc80	1
			Usp18	1
			Usp21	1
			Usp35	1
			Usp44	1
			Utp18	1
			Utrn	1
			Vangl2	1
			Vapa	1
			Vat1	1
			Vcam1	1
			Vezf1	1
			Vezt	1
			Vmn1r26	1
			Vmn1r35	1
			Vmn1r47	1
			Vmn1r53	1
			Vmn2r106	1
			Vmn2r110	1
			Vmn2r114	1
			Vmn2r116	1
			Vmn2r123	1
			Vmn2r51	1
			Vmn2r52	1
			Vmn2r56	1
			Vmn2r66	1
			Vmn2r89	1
			Vnn3	1
			Vps13b	1
			Vps16	1
			Vps26b	1
			Vps45	1
			Vps54	1
			Vrtn	1
			Vta1	1
			Vwde	1
			Wapl	1
			Wbp2nl	1
			Wbp4	1
			Wdfy3	1
			Wdfy4	1
			Wdpcp	1
			Wdr18	1
			Wdr24	1
			Wdr27	1
			Wdr3	1
			Wdr35	1
			Wdr44	1
			Wdr60	1
			Wdr62	1
			Wdr93	1
			Wfdc17	1
			Wfdc18	1
			Wnk1	1
			Wscd1	1
			X02969	1
			X03863	1
			X63927	1
			Xirp2	1
			Xkrx	1
			Xpc	1
			Yae1d1	1
			Yars	1
			Ybx2	1
			Ylpm1	1
			Zbbx	1
			Zbtb17	1
			Zbtb43	1
			Zc3h10	1
			Zc3h11a	1
			Zc4h2	1
			Zcchc14	1
			Zcchc24	1
			Zdhhc25	1
			Zdhhc6	1
			Zeb1	1
			Zfhx2	1
			Zfhx2os	1
			Zfhx3	1
			Zfp12	1
			Zfp189	1
			Zfp202	1
			Zfp235	1
			Zfp281	1
			Zfp365	1
			Zfp385a	1
			Zfp456	1
			Zfp462	1
			Zfp513	1
			Zfp521	1
			Zfp592	1
			Zfp609	1
			Zfp672	1
			Zfp68	1
			Zfp709	1
			Zfp729b	1
			Zfp74	1
			Zfp800	1
			Zfp811	1
			Zfp821	1
			Zfp831	1
			Zfp882	1
			Zfp90	1
			Zfp940	1
			Zfp950	1
			Zfpm1	1
			Zic3	1
			Zic5	1
			Zkscan17	1
			Zkscan7	1
			Zmat3	1
			Zmym6	1
			Znfx1	1
			Zranb1	1
			Zswim2	1
			abParts	1
			TcR V alpha	2

## Sheet: Data Analysis
HF_S4	Count		HF_S5	Count		HF_S7	Count		HF_S8	Count		* Sorted by p-value (p-value was determined based on the number of genes associated with the pathway)					* Sorted by names to find common pathways across all the mice								Variant counts						Mouse#
Mroh2a	12		Klra22	35		Klra22	35		Klra22	35		HF_S4	Pathways	Genes associated with the pathway	# of genes associated with the pathway		7	ABC transporters - Mus musculus (mouse)	Abcg1; Abcd2; Abcg5; Abcb1b; Abcb4; Cftr; Abca7; Abcb6; Abcc9; Abcb5; Abca1; Abcb9; Abcc3; Abcc6; Abca9	15					4	5	7	8		Exon	4	5	7	8	Pooled	Genotype frequency (%)	AA Coding sequence change?	Codon# & Protein Domain
Hjurp	10		BC048546	34		BC048546	34		BC048546	34		4	Recruitment of mitotic centrosome proteins and complexes	Odf2; Clasp1; Numa1; Sfi1; Cep192; Tubgcp5; Tubg1; Cep76; Dync1h1; Dctn2; Ninl; Tubgcp6	12		8	ABC transporters - Mus musculus (mouse)	Abcg1; Abcd2; Abcg5; Abcb1b; Abcb4; Cftr; Abca6; Abca7; Abcb6; Abcc9; Abcb5; Abca1; Abcb9; Abcc3; Abcc6; Abca9	16		Insulin Signaling		Irs1	1	1	1	1		1	T to G	-	-	-	-	T/T (50%), T/G (25%)	K to Q, no change in polarity, acidity change from basic to neutral, slight increase in hydropathy	Codon 886 = GRB2-binding region
Col6a6	9		Klra6	28		Klra6	28		Polr1a	30		4	Centrosome maturation	Odf2; Clasp1; Numa1; Sfi1; Cep192; Tubgcp5; Tubg1; Cep76; Dync1h1; Dctn2; Ninl; Tubgcp6	12		7	ABC-family proteins mediated transport	Abcg1; Abcg5; Abcc9; Abcb1b; Cftr; Abca7; Abcb6; Abcb5; Abcc6; Abcd2; Apoa1; Abcc3	12				Irs3	1	1	1	1		3	-	-	-	-	T to G	T/T (75%), T/G (12.5%)	no change
Vmn2r121	8		Klra18	25		Klra18	25		Urb1	29		4	Cell Cycle	Odf2; Nup107; Mis18bp1; Rbbp7; Rfc3; Tubg1; Dync1h1; Nup133; Sfi1; Smc3; Smc2; Pds5a; Kif23; Ninl; Nipbl; Nupl1; Ndel1; Cenpk; Clasp1; Cdkn1b; Atm; Kntc1; Cep192; Dctn2; Tubgcp5; Tubgcp6; Terf2; Hist4h4; Hjurp; Seh1l; Numa1; Stag2; Cep76; Hist2h4; Ncapg; Hist1h3h; Kif2a	37		8	ABC-family proteins mediated transport	Abcg1; Abcg5; Abcc9; Abcb1b; Cftr; Abca7; Abcb6; Abcb5; Abcc6; Abcd2; Apoa1; Abcc3	12				Igf1r	1	1	1	1		19	-	T to C	-	-		T/T (25%), T/C (75%)	M to T, polarity change from nonpolar to polar, no change in acidity, decrease in hydropathy	Codon 1158, 962 = protein kinase domain
Muc4	7		Polr1a	25		Polr1a	25		Klra6	28		4	Axon guidance	Pspn; Dpysl3; Robo1; Cacna1f; Abl1; Nfasc; Myl12b; Plxnb3; Itgb3; Hsp90ab1; Col4a5; Ncam1; Clasp1; Chl1; Dlg3; Ptprt; Farp2; Plxna3; Itga1; Cdk5; Itga2b; Pak1; Kras	23		8	Activation of the pre-replicative complex	Pole2; Orc5; Orc3; Orc1; Mcm7; Mcm6; Pole; Mcm2; Cdc7; Mcm5; Mcm8	11				Pik3c2a	2	4	4	4		5	-	T to A	-	-		T/T (87.5%), T/A (12.5%)	no change
Ccp110	6		Urb1	25		Urb1	25		Klra18	25		4	Factors involved in megakaryocyte development and platelet production	Vps45; Akap1; Zfpm2; Gata2; Dock6; Kif23; Kif22; Cdk5; Jmjd1c; Abl1; Hist1h3h; Kif2a; Ehd2	13		8	Adherens junction - Mus musculus (mouse)	Pard3; Rac2; Wasf1; Wasf2; Actn4; Mllt4; Fer; Ctnnd1; Igf1r; Tjp1; Actg1; Fyn; Smad2; Lmo7; Insr; Cdh1; Tgfbr2; Pvrl1; Crebbp; Erbb2; Farp2; Ptprf; Ep300; Cdc42	24										33	-	T to A	T to A	T to A		T/T (18.8%), T/A (75%)	no change
Ddo	6		Klra7	24		Klra7	24		Klra7	24		4	Developmental Biology	Ncoa3; Dpysl3; Pspn; Robo1; Med30; Cacna1f; Abl1; Nfasc; Myl12b; Plxnb3; Itgb3; Ppargc1a; Hsp90ab1; Col4a5; Ncam1; Clasp1; Med1; Chl1; Dlg3; Ptprt; Farp2; Plxna3; Itga1; Med13; Cdk5; Itga2b; Pak1; Kras	28		8	Aldosterone-regulated sodium reabsorption - Mus musculus (mouse)	Nr3c2; Kcnj1; Atp1b2; Pik3cb; Pik3cd; Insr; Prkcg; Irs1; Scnn1g; Pik3r5; Atp1a3; Pik3r2; Pik3r1; Kras	14				Pik3c2g	2	2	2	2		6	+AT	-	+AT	+AT		-/- (37.5%), -/AT (43.5%), AT/AT (12.5%)	n/a
Gm13152	6		Klra9	20		Klra9	20		Klra9	20		4	Mitotic Prometaphase	Cenpk; Nup133; Clasp1; Nup107; Stag2; Pds5a; Smc3; Smc2; Kntc1; Seh1l; Ndel1; Ncapg; Kif2a	13		7	Alpha6-Beta4 Integrin Signaling Pathway	Erbb2; Irs1; Lama3; Itgb4; Mst1r; Dst; Dsp; Pik3cd; Prkcd; Smad2; Trp73; Abl1; Plec; Pik3r2; Pik3r1; Lamc2; Mtor; Lamb3; Pak1; Erbb2ip	20				Pik3r4	-	2	3	3		5	-	C to T	-	-		C/C (18.7%), C/T (31.3%), T/T (43.8%)	n/a
Ppwd1	6		Klra5	19		Klra5	19		Klra5	19		4	ECM-receptor interaction - Mus musculus (mouse)	Itgb3; Itga2b; Hspg2; Tnxb; Agrn; Col5a3; Col4a5; Itga11; Itga1; Col6a4; Col6a6	11		8	Alpha6-Beta4 Integrin Signaling Pathway	Fyn; Dst; Dsp; Itgb4; Pik3cb; Pik3cd; Irs1; Smad2; Cd151; Plec; Lamb3; Mst1r; Prkcd; Pik3r2; Pik3r1; Abl1; Trp73; Erbb2; Lama3; Erbb2ip; Mtor; Lamc2; Pak1	23										20	-	-	-	-	A to G	A/A (56.3%), A/G (37.5%)	n/a
Tmc5	6		Mpo	17		Mroh2a	18		Mroh2a	19		4	Cell Cycle, Mitotic	Odf2; Nup107; Rfc3; Tubg1; Dync1h1; Clasp1; Sfi1; Smc3; Smc2; Pds5a; Kif23; Tubgcp5; Nipbl; Nupl1; Ndel1; Cenpk; Nup133; Cdkn1b; Kntc1; Cep192; Ncapg; Ninl; Tubgcp6; Seh1l; Numa1; Stag2; Cep76; Dctn2; Kif2a	29		5	Alzheimers Disease	Apoe; Plcb4; Atp2a3; Psen2; App; Tnfrsf1a; Casp8; Adam10; Lrp1; Lpl; Cdk5; Mapt; Nae1; Cacna1f; Itpr3; Ppp3cb; Itpr1; Cacna1c; Bid; Capn2	20				Pik3c2b	1	1	1	1		15	A to G	-	-	-		A/A (93.8%), A/G (6.3%)	K to E, nochange in polarity, change acidity from basic to acidic, slight increase in hydropathy	Codon 800 = Upstream of PIK helical domain
Col6a4	5		Ankrd26	15		Mpo	17		Muc4	19		4	G2/M Transition	Odf2; Clasp1; Numa1; Sfi1; Cep192; Tubgcp5; Tubg1; Cep76; Dync1h1; Dctn2; Ninl; Tubgcp6	12		7	Alzheimers Disease	Apoe; Capn1; Psen2; Cacna1c; Casp8; Gsk3b; Capn2; Mapt; Lrp1; Atp2a3; Bid; Adam10; Itpr3; Itpr1; Ncstn; Lpl; Cdk5r1; Cacna1f; Nae1; Ide; Plcb4; App; Tnfrsf1a; Cdk5; Ppp3cb	25				Pik3cb	-	-	-	1		-	-	-	-	-	-		n/a
Col6a5	5		Ints10	15		Muc4	17		Ankrd26	17		4	Mitotic G2-G2/M phases	Odf2; Clasp1; Numa1; Sfi1; Cep192; Tubgcp5; Tubg1; Cep76; Dync1h1; Dctn2; Ninl; Tubgcp6	12		8	Alzheimers Disease	Aph1a; Apoe; Capn1; Psen2; Cacna1c; Casp8; Gsk3b; Capn2; Mapt; Lrp1; Atp2a3; Bid; Adam10; Itpr3; Itpr1; Ncstn; Lpl; Cdk5r1; Cacna1f; Nae1; Ide; Plcb4; App; Tnfrsf1a; Cdk5; Ppp3cb	26				Pik3cd	-	-	1	1		-	-	-	-	-	-		n/a
Pkd1l2	5		Mroh2a	14		Ankrd26	15		Hjurp	17							7	Apoptosis	Mapt; Clspn; Casp8; Arhgap10; Dapk2; Dapk1; Tnfrsf1a; Bid; Dffa; Stk24; Plec; Diablo; Cdh1; Bmx; Gzmd; Gzmg; Bcl2l11; Dynll2; Gzmn; Prkcd; Dsg1a; Gsn; Maged1; Kpnb1; Satb1; Apc	26				Pik3r1	-	-	1	1		-	-	-	-	-	-		n/a
Slc22a16	5		Muc4	14		Hjurp	15		Mpo	17		HF_S5	Pathways	Genes associated with the pathway	# of genes associated with the pathway		7	Apoptotic execution phase	Satb1; Clspn; Kpnb1; Prkcd; Casp8; Dffa; Stk24; Plec; Mapt; Apc; Cdh1; Dsg1a; Bmx; Gsn	14				Pik3r2	-	1	1	1		12	-	T to C	-	-	T to C	T/T (50%), T/C (50%)	no change
Cdh1	4		Dnah6	13		Ints10	15		Ptcd3	17		5	ECM-receptor interaction - Mus musculus (mouse)	Fn1; Tnxb; Itgb3; Comp; Hspg2; Col5a2; Col5a3; Col4a5; Lamb3; Col27a1; Col6a3; Col6a4; Col6a6; Itga9; Lama4; Chad; Itga2b; Itga4; Itga7; Agrn; Itga11; Itga1	22		8	Apoptotic execution phase	Acin1; Satb1; Clspn; Kpnb1; Prkcd; Casp8; Dffa; Stk24; Plec; Mapt; Apc; Cdh1; Dsg1a; Bmx; Gsn	15				Pik3r5	-	-	1	1		3	-	-	C to T	C to T		C/C (75%), C/T (25%)	no change
Gm2022	4		Hjurp	13		Dnah6	13		Ints10	15		5	Alzheimers Disease	Apoe; Plcb4; Atp2a3; Psen2; App; Tnfrsf1a; Casp8; Adam10; Lrp1; Lpl; Cdk5; Mapt; Nae1; Cacna1f; Itpr3; Ppp3cb; Itpr1; Cacna1c; Bid; Capn2	20		7	Arrhythmogenic right ventricular cardiomyopathy (ARVC) - Mus musculus (mouse)	Itga9; Itgb3; Dmd; Itgb4; Actn4; Itga1; Itga2; Cacna1c; Itga4; Gja1; Dsp; Itga7; Slc8a1; Jup; Itga11; Cacna1f; Itga2b; Cacna2d2; Dsc2; Cacna2d4; Actg1	21				Tsc1	-	-	1	1		10	-	-	T to A	T to A		T/T (75%), T/A (25%)	S to R, no change in polarity, acidity change from neutral to strongly basic, decrease in hydropathy	Codon 331 = Tsc2 binding domain
Parp8	4		Klra1	13		Klra1	13		Dnah6	14		5	Transmembrane transport of small molecules	Atp6v1d; Ano8; Tpcn1; Tpcn2; Nup107; Slc22a16; Atp1b2; Ano6; Atp2c2; Sgk2; Ano2; Slc7a3; Slc8a1; Slc12a4; Slco3a1; Abcb6; Slc18a1; Adcy7; Slc6a13; Slc27a1; Slc6a11; Abcd2; Slc22a8; Slc8a3; Atp4a; Slc44a4; Slc22a18; Atp2a3; Atp10a; Gnas; Slc5a11; Nup54; Cftr; Slc2a7; Trpc1; Gng2; Nupl1; Nup155; Slc2a6; Clcnka; Heph; Atp6v1b2; Atp2c1; Slc25a10; Adcy5; Slc9a6; Slc2a4; Abcg5; Nup133; Slc6a2; Gabrg3; …	82		8	Assembly of collagen fibrils and other multimeric structures	Col10a1; Tll1; Lama3; Col7a1; Mmp13; Dst; Cd151; Col4a5; Plec; Col4a1; Col8a2; Lamc2; Lamb3	13				Tsc2	1	1	1	1		23	A to G	-	-	-	A to G	A/A (75%), A/G (25%)	C to R, no change in polarity, acidity change from neutral to strongly basic, decrease in hydropathy	Codon 828, 886, 887 = close to Akt phosphorylation sites
Smg1	4		Klra17	13		Klra17	13		Als2	13		5	Dilated cardiomyopathy - Mus musculus (mouse)	Itga9; Itgb3; Adcy7; Dmd; Actg1; Adcy5; Itga2b; Cacna1c; Itga4; Cacna1f; Itga7; Itga11; Mybpc3; Ttn; Itga1; Slc8a1; Myh6; Gnas; Tpm4; Cacna2d4; Myh7	21		4	Axon guidance	Pspn; Dpysl3; Robo1; Cacna1f; Abl1; Nfasc; Myl12b; Plxnb3; Itgb3; Hsp90ab1; Col4a5; Ncam1; Clasp1; Chl1; Dlg3; Ptprt; Farp2; Plxna3; Itga1; Cdk5; Itga2b; Pak1; Kras	23										17	-	-	-	-	CTT to CTA	CTT/CTT (94%), CTT/CTA (6%)	K to Z, no change in polarity, acidity change from basic to neutral, increase in hydropathy	Codon 514, 572, 573 = close to ERK1/2 phosphorylation sites
Smim15	4		Ptcd3	13		Ptcd3	13		Gm2022	13		5	Pentose phosphate pathway - Mus musculus (mouse)	Pgd; Pgls; Pfkm; Pfkp; G6pdx; Rbks; Fbp1; Aldoa; Tkt; Dera	10		7	Axon guidance	Cacna1h; Pspn; Dpysl2; Dpysl3; Robo1; Kif4; Cacna1c; Cacna1f; Gsk3b; Chl1; Nfasc; Fes; Rac2; Nrp2; Myl12b; Plxnb3; Itgb3; Limk1; Hsp90ab1; Col4a5; Plxnd1; Ncam1; Rgma; Myh10; Erbb2; Ncan; Clasp1; Prnp; Rps6ka2; Cdk5r1; Slit2; Abl1; Sema6a; Ephb2; Itga9; Dlg3; Ptprt; Farp2; Plxna1; Plxna3; Itga1; Itga2; Col9a3; Ank1; Cdk5; Itga2b; Slit3; Pak1; Kras	49				Akt2	1	2	2	2		14	-	A to -	-	-		TA/TA (75%), TA/T- (25%)	n/a
Tmc7	4		Pzp	12		Als2	12		Klra1	13		5	Striated Muscle Contraction	Tnnt1; Myh3; Myh6; Myh7; Myh4; Myh8; Tpm4; Neb; Mybpc3; Ttn; Dmd; Actg1	12		7	Axon guidance - Mus musculus (mouse)	Dpysl2; Robo1; Robo2; Gsk3b; Fes; Rac2; Plxnb2; Plxnb3; Lrrc4c; Limk1; Epha2; Epha1; Gnai2; Nfatc4; Sema3b; Slit3; Slit2; Abl1; Sema4c; Sema6c; Sema6a; Ephb2; Sema3c; Ephb1; Ephb6; Sema3g; Sema3f; Plxna3; Plxna1; Unc5d; Cdk5; Ppp3cb; Pak1; Kras	34										2	C to T	-	-	-	C to T	C/C (75%), C/T (25%)	n/a
Tyk2	4		Unc13a	12		Pzp	12		Klra17	13		5	SIDS Susceptibility Pathways	Ep300; Adcyap1r1; Slc6a4; Sp1; Avp; Tph2; Gnb3; Ppargc1a; Tph1; Nfya; Foxm1; C4b; Scn5a; Gata2; Htr1a	15		8	Axon guidance - Mus musculus (mouse)	Dpysl2; Robo1; Fyn; Robo2; Gsk3b; Fes; Rac2; Plxnb2; Plxnb3; Lrrc4c; Epha6; Limk1; Epha3; Epha2; Epha1; Gnai2; Nfatc4; Efnb3; Sema3b; Slit3; Slit2; Abl1; Sema4c; Sema6c; Sema6a; Ephb2; Sema3c; Ephb1; Ephb6; Sema3g; Sema3f; Plxna3; Plxna1; Unc5d; Cdk5; Ppp3cb; Cdc42; Pak1; Kras	39				Mtor	1	2	2	3		39	A to T	-	-	-	-	A/A (87.5%), A/T (12.5%)	M to L, no change in polarity, acidity, increase in hydropathy	Codon 1796 = FAT domain
Ugt1a6a	4		Als2	11		Unc13a	12		Pzp	12		5	Pentose and glucuronate interconversions - Mus musculus (mouse)	Ugt1a10; Aldh3a2; Dcxr; Kl; Ugt1a6a; Ugt1a7c; Ugt2b34; Ugt1a1; Ugp2; Gusb	10		7	Calcium signaling pathway - Mus musculus (mouse)	Cacna1h; Cacna1i; Ptgfr; Nos3; Gnas; Camk2d; Pde1b; Cacna1c; Cacna1e; Camk2b; Cacna1g; Adcy7; Slc25a5; P2rx5; Adra1b; Atp2a3; Drd5; Gna14; Gna15; Slc25a31; Itpr3; Itpr1; Plce1; Adcy8; Pdgfra; Prkcg; Mylk; Adrb2; Cacna1f; Oxtr; Slc8a1; Slc8a3; Atp2b3; Erbb2; Stim1; Stim2; Plcb4; Erbb4; Mylk3; Chrm1; Plcd3; Hrh1; Ppp3cb; Atp2b2	44										51	-	T to A	-	-	-	T/T (50%), T/A (50%)	M to K, polarity change from nonpolar to polar, acidity change from neutral to basic, decrease in hydropathy	Codon 2345 = kinase domain
Vmn2r117	4		Ankfn1	11		Vmn2r121	12		Unc13a	12		5	Recruitment of mitotic centrosome proteins and complexes	Odf2; Tubgcp5; Clasp1; Numa1; Sfi1; Dync1i2; Alms1; Cep192; Akap9; Tubg1; Dctn2; Cep76; Dync1h1; Cdk5rap2; Ninl; Tubgcp6	16		8	Calcium signaling pathway - Mus musculus (mouse)	Cacna1h; Adora2a; Nos2; Nos3; Gnas; Camk2d; Pde1b; Cacna1c; Ptgfr; Camk2b; Cacna1g; Adcy7; Slc25a5; P2rx5; Adra1b; Atp2a3; Drd5; Mylk; Gna14; Gna15; Slc25a31; Cacna1a; Cacna1e; Itpr3; Itpr1; Plce1; Adcy3; Adcy8; Pdgfra; Prkcg; Camk2a; Cacna1i; Adrb2; Cacna1f; Oxtr; Slc8a1; Slc8a3; Phkb; Atp2b3; Erbb2; Stim1; Stim2; Plcb4; Erbb4; Mylk3; Chrm1; Plcd3; Hrh1; Ppp3cb; Atp2b2	50
9030624J02Rik	3		Itpr1	11		Ankfn1	11		Vmn2r121	12		5	Centrosome maturation	Odf2; Tubgcp5; Clasp1; Numa1; Sfi1; Dync1i2; Alms1; Cep192; Akap9; Tubg1; Dctn2; Cep76; Dync1h1; Cdk5rap2; Ninl; Tubgcp6	16		4	Cell Cycle	Odf2; Nup107; Mis18bp1; Rbbp7; Rfc3; Tubg1; Dync1h1; Nup133; Sfi1; Smc3; Smc2; Pds5a; Kif23; Ninl; Nipbl; Nupl1; Ndel1; Cenpk; Clasp1; Cdkn1b; Atm; Kntc1; Cep192; Dctn2; Tubgcp5; Tubgcp6; Terf2; Hist4h4; Hjurp; Seh1l; Numa1; Stag2; Cep76; Hist2h4; Ncapg; Hist1h3h; Kif2a	37
C130026I21Rik	3		Lpl	11		Col6a6	11		Ankfn1	11		5	Rho GTPase cycle	Rac2; Arhgap31; Myo9b; Arhgap10; Gmip; A2m; Obscn; Arhgap44; Stard13; Arap3; Arap1; Arhgef4; Arhgef2; Arhgap23; Arhgap22; Tiam2; Pik3r2; Chn2; Arhgef16; Arhgef17; Syde2; Tiam1; Akap13; Depdc1b	24		4	Cell Cycle, Mitotic	Odf2; Nup107; Rfc3; Tubg1; Dync1h1; Clasp1; Sfi1; Smc3; Smc2; Pds5a; Kif23; Tubgcp5; Nipbl; Nupl1; Ndel1; Cenpk; Nup133; Cdkn1b; Kntc1; Cep192; Ncapg; Ninl; Tubgcp6; Seh1l; Numa1; Stag2; Cep76; Dctn2; Kif2a	29					Variant counts						Mouse#
Cct4	3		Mks1	11		Immt	11		Col6a6	11		5	Signaling by Rho GTPases	Rac2; Arhgap31; Myo9b; Arhgap10; Gmip; A2m; Obscn; Arhgap44; Stard13; Arap3; Arap1; Arhgef4; Arhgef2; Arhgap23; Arhgap22; Tiam2; Pik3r2; Chn2; Arhgef16; Arhgef17; Syde2; Tiam1; Akap13; Depdc1b	24		7	Cell junction organization	Cdh11; Pard3; Lama3; Mllt4; Dst; Cdh24; Mpp5; Lamc2; Jup; Cdh12; Plec; Ctnnd1; Cdh1; Parva; Lamb3; Rsu1; Cadm2	17					4	5	7	8		Exon	4	5	7	8	Pooled	Genotype frequency (%)	AA Coding sequence change?
Coq7	3		Olfr462	11		Itpr1	11		Immt	11		5	Ion channel transport	Ano8; Atp4a; Tpcn2; Ano6; Ano2; Tpcn1; Sgk2; Atp2a3; Atp10a; Trpc1; Clcnka; Trpa1; Atp2c1; Gabrg3; Gabrr1; Wnk1; Atp2c2; Atp8b1; Mcoln3; Trpm4; Gabra1; Trpm1; Nalcn; Atp1b2; Unc80; Atp7b	26		8	Cell junction organization	Cdh11; Cd151; Pard3; Parva; Lama3; Mllt4; Dst; Cdh24; Mpp5; Pvrl1; Inadl; Jup; Cdh12; Plec; Ctnnd1; Cdh1; Lamc2; Lamb3; Rsu1; Cadm2	20		Insulin Signaling		Irs1	1	1	1	1		1	T to G	-	-	-	-	T/T (50%), T/G (25%)	K to Q, no change in polarity, acidity change from basic to neutral, slight increase in hydropathy
Ddx4	3		Rfxank	11		Lpl	11		Itpr1	11		5	XPodNet - protein-protein interactions in the podocyte expanded by STRING	Npr1; Psen2; Invs; Pecam1; Itgb3; Sh2d4a; Tob2; Ptger4; Sp1; Bid; Hsp90ab1; Matr3; Homer3; Flt1; Mpz; Slc6a2; Isl1; Plekhh2; Tiam1; Abl1; Vangl2; Crim1; Cxadr; Erbb4; Sema3f; Cd22; Plxna1; Calb2; Dock4; Agrn; Ptprf; Nid1; Nphs1; Nfatc4; Sdk1; Fn1; Clock; Robo1; Robo2; Camk2b; Thra; Dll1; Irs1; Clic5; Cdkn1b; Map3k5; Utrn; Adcyap1r1; Pde4d; Ppp1ca; Itga1; Grid2; Nt5e; Kcnma1; Itga7; Pkp4; Cdk5; Ol…	120		8	Cell-Cell communication	Cdh11; Pard3; Actn4; Mllt4; Dst; Cdh12; Ctnnd1; Rsu1; Cadm2; Pik3cb; Fyn; Cd151; Jup; Inadl; Plec; Cdh1; Lamb3; Parva; Cdh24; Cd2ap; Pvrl1; Pik3r2; Pik3r1; Lama3; Mpp5; Nphs1; Lamc2; Pak1	28				Pik3c2a	2	4	4	4		5	-	T to A	-	-	-	T/T (87.5%), T/A (12.5%)	no change
Dux	3		Col6a6	10		Mks1	11		Lpl	11		5	Hypertrophic cardiomyopathy (HCM) - Mus musculus (mouse)	Itga9; Itgb3; Tpm4; Dmd; Actg1; Itga1; Cacna1c; Itga4; Cacna1f; Itga7; Itga11; Mybpc3; Ttn; Itga2b; Slc8a1; Myh6; Cacna2d4; Myh7	18		4	Centrosome maturation	Odf2; Clasp1; Numa1; Sfi1; Cep192; Tubgcp5; Tubg1; Cep76; Dync1h1; Dctn2; Ninl; Tubgcp6	12										33	-	T to A	T to A	T to A	-	T/T (18.8%), T/A (75%)	no change
Elovl7	3		Immt	10		Olfr462	11		Mks1	11		5	Muscle contraction	Tnnt1; Myh3; Dmd; Myl12b; Itga1; Myh8; Tpm4; Neb; Mylk; Mybpc3; Ttn; Myh6	12		5	Centrosome maturation	Odf2; Tubgcp5; Clasp1; Numa1; Sfi1; Dync1i2; Alms1; Cep192; Akap9; Tubg1; Dctn2; Cep76; Dync1h1; Cdk5rap2; Ninl; Tubgcp6	16				Pik3c2g	2	2	2	2		6	+AT	-	+AT	+AT	-	-/- (37.5%), -/AT (43.5%), AT/AT (12.5%)	n/a
Ipo11	3		Klra12	10		Rfxank	11		Olfr462	11		5	Insulin Signaling	Snap25; Rac2; Kif5b; Pik3c2a; Map3k14; Tsc2; Igf1r; Map4k2; Sgk2; Irs1; Insr; Map2k6; Ehd2; Slc2a4; Prkcd; Map3k4; Map3k5; Pfkm; Pik3r4; Stxbp4; Egr1; Rps6kb1; Akt2; Cbl; Rps6kb2; Ptprf; Mtor; Pik3c2g; Pik3r2	29		7	Cholinergic synapse - Mus musculus (mouse)	Gngt1; Camk2d; Gnb4; Cacna1c; Gnb3; Akt2; Pik3cd; Cacna1f; Creb3l1; Gng2; Itpr3; Itpr1; Gnai2; Adcy5; Adcy7; Adcy8; Prkcg; Pik3r5; Camk2b; Pik3r1; Plcb4; Kcnq5; Chrna6; Chrm1; Jak2; Chat; Slc5a7; Kras; Pik3r2	29				Tsc2	1	1	1	1		23	A to G	-	-	-	A to G	A/A (75%), A/G (25%)	C to R, no change in polarity, acidity change from neutral to strongly basic, decrease in hydropathy
Olfr1532-ps1	3		Klrb1c	10		Klra12	10		Rfxank	11		5	Integrin cell surface interactions	Itga9; Itgb3; Bsg; Fn1; Itga1; Hspg2; Itga4; Col9a3; Itga11; Vcam1; Comp; Cdh1; Itga2b; Itgae	14		8	Cholinergic synapse - Mus musculus (mouse)	Gngt1; Camk2d; Pik3cd; Cacna1c; Camk2a; Camk2b; Gnb3; Akt2; Gng5; Gnao1; Pik3cb; Fyn; Cacna1f; Gng4; Creb3l1; Gng2; Gnb4; Itpr3; Itpr1; Gnai2; Cacna1a; Adcy5; Adcy7; Adcy3; Adcy8; Prkcg; Chrna6; Pik3r2; Pik3r1; Plcb4; Kcnq5; Pik3r5; Chrm1; Jak2; Chat; Slc5a7; Kras	37										17	-	-	-	-	CTT to CTA	CTT/CTT (94%), CTT/CTA (6%)	K to Z, no change in polarity, acidity change from basic to neutral, increase in hydropathy
[truncated: 4,245 more rows]
