# Supplementary material for: Incidence of pancreatic cancer is dramatically increased by a high fat, high calorie diet in KrasG12D mice
Source: PLoS One. 2017 Sep 8;12(9):e0184455. doi: 10.1371/journal.pone.0184455 (PMC5590955; doi:10.1371/journal.pone.0184455)
Supplement: S2 Files — (ZIP) [file pone.0184455.s004.zip › variants_to_gene_counts_HF_not_in_CD_qual_10_dp_30.xlsx]

## Sheet: Sheet1
GENE	VAR COUNT
Polr1a	36	polymerase (RNA) I polypeptide A						Ano2	243634	Ano2 : anoctamin 2
BC048546	35							Slc5a7	63993	Slc5a7 : solute carrier family 5 (choline transporter), member 7
Klra22	34	killer cell lectin-like receptor subfamily A, member 22						Wnk1	232341	Wnk1 : WNK lysine deficient protein kinase 1
Urb1	29	URB1 ribosome biogenesis 1 homolog						Abcc3	76408	Abcc3 : ATP-binding cassette, sub-family C (CFTR/MRP), member 3
Klra6	26	killer cell lectin-like receptor subfamily A, member 6						Ano8	382014	Ano8 : anoctamin 8
Klra18	25	killer cell lectin-like receptor subfamily A, member 18						Slc6a3	13162	Slc6a3 : solute carrier family 6 (neurotransmitter transporter, dopamine), member 3
Klra7	25	killer cell lectin-like receptor subfamily A, member 7						Clcn2	12724	Clcn2 : chloride channel 2
Klra9	20	killer cell lectin-like receptor subfamily A, member 9						Atp7b	11979	Atp7b : ATPase, Cu++ transporting, beta polypeptide
Mpo	19							Slco1a1	28248	Slco1a1 : solute carrier organic anion transporter family, member 1a1
Hjurp	18							Slc2a9	117591	Slc2a9 : solute carrier family 2 (facilitated glucose transporter), member 9
Klra5	18							Slc6a11	243616	Slc6a11 : solute carrier family 6 (neurotransmitter transporter, GABA), member 11
Ankrd26	17							Slc44a1	100434	Slc44a1 : solute carrier family 44, member 1
Muc4	17							Slc24a1	214111	Slc24a1 : solute carrier family 24 (sodium/potassium/calcium exchanger), member 1
Ptcd3	17							Nup107	103468	Nup107 : nucleoporin 107
Ints10	15							Slc22a8	19879	Slc22a8 : solute carrier family 22 (organic anion transporter), member 8
Dnah6	13							Ryr1	20190	Ryr1 : ryanodine receptor 1, skeletal muscle
Klra1	13							Slc16a7	20503	Slc16a7 : solute carrier family 16 (monocarboxylic acid transporters), member 7
Klra17	13							Abcd2	26874	Abcd2 : ATP-binding cassette, sub-family D (ALD), member 2
Unc13a	13							Nalcn	338370	Nalcn : sodium leak channel, non-selective
Itpr1	12							Atp2c1	235574	Atp2c1 : ATPase, Ca++-sequestering
Mroh2a	12							Slc22a6	18399	Slc22a6 : solute carrier family 22 (organic anion transporter), member 6
Pzp	12							Aaas	223921	Aaas : achalasia, adrenocortical insufficiency, alacrimia
Rfxank	12							Rae1	66679	Rae1 : RAE1 RNA export 1 homolog (S. pombe)
Tmem100	12							Slc9a1	20544	Slc9a1 : solute carrier family 9 (sodium/hydrogen exchanger), member 1
Als2	11							Gng4	14706	Gng4 : guanine nucleotide binding protein (G protein), gamma 4
Ankfn1	11							Slc7a8	50934	Slc7a8 : solute carrier family 7 (cationic amino acid transporter, y+ system), member 8
Immt	11							Slc22a18	18400	Slc22a18 : solute carrier family 22 (organic cation transporter), member 18
Lpl	11							Atp8a1	11980	Atp8a1 : ATPase, aminophospholipid transporter (APLT), class I, type 8A, member 1
Mks1	11							Abcc6	27421	Abcc6 : ATP-binding cassette, sub-family C (CFTR/MRP), member 6
Olfr462	11							Nup210	54563	Nup210 : nucleoporin 210
Col6a6	10							Clcn3	12725	Clcn3 : chloride channel 3
Synj1	10							Gm14085	381417	Gm14085 : predicted gene 14085
1700030K09Rik	9							Nup98	269966	Nup98 : nucleoporin 98
Akap1	9							Slc6a13	14412	Slc6a13 : solute carrier family 6 (neurotransmitter transporter, GABA), member 13
Cherp	9							Slc14a2	27411	Slc14a2 : solute carrier family 14 (urea transporter), member 2
Gm2022	9							Slc2a4	20528	Slc2a4 : solute carrier family 2 (facilitated glucose transporter), member 4
Klra12	9							Abcb1b	18669	Abcb1b : ATP-binding cassette, sub-family B (MDR/TAP), member 1B
Klrb1a	9							Aqp6	11831	Aqp6 : aquaporin 6
Mrpl35	9							Slc6a14	56774	Slc6a14 : solute carrier family 6 (neurotransmitter transporter), member 14
Prmt9	9							Mcoln1	94178	Mcoln1 : mucolipin 1
Ano2	8							Atp10a	11982	Atp10a : ATPase, class V, type 10A
Atp6v1b2	8							Slc18a2	214084	Slc18a2 : solute carrier family 18 (vesicular monoamine), member 2
Col6a4	8							Slc22a16	70840	Slc22a16 : solute carrier family 22 (organic cation transporter), member 16
Ddo	8							Tpcn1	252972	Tpcn1 : two pore channel 1
Gm1965	8							Slco3a1	108116	Slco3a1 : solute carrier organic anion transporter family, member 3a1
Klrb1b	8							Wnk4	69847	Wnk4 : WNK lysine deficient protein kinase 4
Klrb1c	8							Abcb6	74104	Abcb6 : ATP-binding cassette, sub-family B (MDR/TAP), member 6
Lpo	8							Nupl1	71844	Nupl1 : nucleoporin like 1
Olfr463	8							Atp2b3	320707	Atp2b3 : ATPase, Ca++ transporting, plasma membrane 3
Plxna1	8							Atp6v1b2	11966	Atp6v1b2 : ATPase, H+ transporting, lysosomal V1 subunit B2
Ppwd1	8							Gng2	14702	Gng2 : guanine nucleotide binding protein (G protein), gamma 2
Ran	8							Gnb3	14695	Gnb3 : guanine nucleotide binding protein (G protein), beta 3
Tmc5	8							Scnn1g	20278	Scnn1g : sodium channel, nonvoltage-gated 1 gamma
Trim25	8							Slc27a4	26569	Slc27a4 : solute carrier family 27 (fatty acid transporter), member 4
4932438H23Rik	7							Slc5a5	114479	Slc5a5 : solute carrier family 5 (sodium iodide symporter), member 5
Aak1	7							Adcy5	224129	Adcy5 : adenylate cyclase 5
Arhgap31	7							Atp12a	192113	Atp12a : ATPase, H+/K+ transporting, nongastric, alpha polypeptide
Borcs8	7							Wnk2	75607	Wnk2 : WNK lysine deficient protein kinase 2
Cbr1	7							Slc4a8	59033	Slc4a8 : solute carrier family 4 (anion exchanger), member 8
Ccp110	7							Avp	11998	Avp : arginine vasopressin
Clec1b	7							Slc44a4	70129	Slc44a4 : solute carrier family 44, member 4
Clec2e	7							Gnb4	14696	Gnb4 : guanine nucleotide binding protein (G protein), beta 4
Coil	7							Ano6	105722	Ano6 : anoctamin 6
Fto	7							Slc4a3	20536	Slc4a3 : solute carrier family 4 (anion exchanger), member 3
Gm156	7							Slc26a1	231583	Slc26a1 : solute carrier family 26 (sulfate transporter), member 1
Grm7	7							Trpm1	17364	Trpm1 : transient receptor potential cation channel, subfamily M, member 1
Il12rb1	7							Slc30a2	230810	Slc30a2 : solute carrier family 30 (zinc transporter), member 2
Klrb1-ps1	7							Slc27a1	26457	Slc27a1 : solute carrier family 27 (fatty acid transporter), member 1
Krtap19-3	7							Trpc4ap	56407	Trpc4ap : transient receptor potential cation channel, subfamily C, member 4 associated protein
Nrip2	7							Slc4a10	94229	Slc4a10 : solute carrier family 4, sodium bicarbonate cotransporter-like, member 10
Nwd1	7							Slc2a6	227659	Slc2a6 : solute carrier family 2 (facilitated glucose transporter), member 6
Scpep1	7							Slc2a2	20526	Slc2a2 : solute carrier family 2 (facilitated glucose transporter), member 2
Smg1	7							Slc35a1	24060	Slc35a1 : solute carrier family 35 (CMP-sialic acid transporter), member 1
Sugp2	7							Cftr	12638	Cftr : cystic fibrosis transmembrane conductance regulator
Tgfbr3	7							Slc9a4	110895	Slc9a4 : solute carrier family 9 (sodium/hydrogen exchanger), member 4
Tiam1	7							Slc28a1	434203	Slc28a1 : solute carrier family 28 (sodium-coupled nucleoside transporter), member 1
Ushbp1	7							Adcy1	432530	Adcy1 : adenylate cyclase 1
Vmn2r121	7							Trpa1	277328	Trpa1 : transient receptor potential cation channel, subfamily A, member 1
Wfikkn2	7							Slc12a6	107723	Slc12a6 : solute carrier family 12, member 6
Zfp24	7							Adcy8	11514	Adcy8 : adenylate cyclase 8
Zfp9	7							Slc47a1	67473	Slc47a1 : solute carrier family 47, member 1
9030624J02Rik	6							Ostm1	14628	Ostm1 : osteopetrosis associated transmembrane protein 1
Acaca	6							Atp4a	11944	Atp4a : ATPase, H+/K+ exchanging, gastric, alpha polypeptide
AK052920	6							Atp1b2	11932	Atp1b2 : ATPase, Na+/K+ transporting, beta 2 polypeptide
Arhgap10	6							Trpm3	226025	Trpm3 : transient receptor potential cation channel, subfamily M, member 3
Cct6a	6							Abcg8	67470	Abcg8 : ATP-binding cassette, sub-family G (WHITE), member 8
Clec2g	6							Atp2c2	69047	Atp2c2 : ATPase, Ca++ transporting, type 2C, member 2
Col6a5	6							Adcy7	11513	Adcy7 : adenylate cyclase 7
Dgkeos	6							Abcg1	11307	Abcg1 : ATP-binding cassette, sub-family G (WHITE), member 1
Elmod3	6							Slc5a11	233836	Slc5a11 : solute carrier family 5 (sodium/glucose cotransporter), member 11
Fam21	6							Abca7	27403	Abca7 : ATP-binding cassette, sub-family A (ABC1), member 7
Gm13152	6							Trpc1	22063	Trpc1 : transient receptor potential cation channel, subfamily C, member 1
Hsh2d	6							Nup133	234865	Nup133 : nucleoporin 133
Itfg2	6							Slc16a1	20501	Slc16a1 : solute carrier family 16 (monocarboxylic acid transporters), member 1
Krtap19-2	6							Slc22a21	56517	Slc22a21 : solute carrier family 22 (organic cation transporter), member 21
Lrrk1	6							Slc18a1	110877	Slc18a1 : solute carrier family 18 (vesicular monoamine), member 1
Ncan	6							Nup54	269113	Nup54 : nucleoporin 54
Olfr374	6							Nup205	70699	Nup205 : nucleoporin 205
Paxbp1	6							Slc6a2	20538	Slc6a2 : solute carrier family 6 (neurotransmitter transporter, noradrenalin), member 2
Rhno1	6							Slc12a4	20498	Slc12a4 : solute carrier family 12, member 4
Slc18a1	6
Slc5a5	6
Syne2	6
Trhde	6
Trim30b	6
Vmn2r115	6
Vmn2r117	6
A2m	5
A530032D15Rik	5
Bzrap1	5
Clec12b	5
Comp	5
Cope	5
Coq7	5
Dux	5
Epx	5
Espl1	5
Ggcx	5
Gm11437	5
Ipo11	5
Jak3	5
Klra3	5
Klra4	5
Klri1	5
Krtap15	5
Man2a2	5
Morc3	5
Mug2	5
Myh7	5
Myo9b	5
Nat8f1	5
Parp8	5
Pkd1l2	5
Retsat	5
Rpap2	5
Slc22a16	5
Smim10l1	5
Sp110	5
Synrg	5
Tulp4	5
Use1	5
Vmn2r114	5
Abcc3	4
Abi3bp	4
AK029875	4
AK032505	4
AK085827	4
Akap13	4
Anxa4	4
Arrdc2	4
Atoh1	4
Atp13a1	4
BC034910	4
Cd8a	4
Cdh1	4
Ces1c	4
Chn2	4
D6Ertd527e	4
Ddx4	4
Dhx40	4
Dopey1	4
Ell	4
Eva1c	4
Fcho1	4
Glyctk	4
Gm10069	4
Gm1966	4
Gm1995	4
Gm4736	4
Gm5114	4
Gm8882	4
Hoxb7	4
Ice1	4
Klra10	4
Klra8	4
Klrb1f	4
Knop1	4
Krtap6-5	4
Larp1b	4
Mbd4	4
Mrap	4
Myg1	4
Myo7a	4
Nfatc4	4
Nod2	4
Olfr372	4
Olfr464	4
Olfr611	4
Olfr64	4
Phc1	4
Prpmp5	4
Rrs1	4
Setd4	4
Sfi1	4
Skap1	4
Smim15	4
Son	4
Sugp1	4
Tbc1d15	4
Tctn2	4
Tm6sf2	4
Tmc7	4
Tph2	4
Trim23	4
Tro	4
Ugt1a10	4
Ugt1a6a	4
Uimc1	4
Uroc1	4
Ush2a	4
Vamp8	4
Vit	4
Vmn1r77	4
Vmn2r-ps159	4
Wdr18	4
Wnk1	4
Zfp729b	4
4930474N05Rik	3
4933413G19Rik	3
5330429B09Rik	3
5530400C23Rik	3
A630005I04Rik	3
Aaas	3
Adam28	3
Adgrd1	3
Ahnak	3
Akap5	3
Ankle1	3
Atg7	3
B4galnt3	3
BC064078	3
Cacna1c	3
Cacna1f	3
Calr3	3
Capg	3
Capn15	3
Cd6	3
Cdh11	3
Cdr1	3
Ces1b	3
Cldn14	3
Clec2h	3
Colgalt1	3
Cpvl	3
Crbn	3
Crtc1	3
Csmd2	3
Cuedc1	3
Cyp4f18	3
D130040H23Rik	3
Daam2	3
Dcdc2b	3
Dcp1b	3
Dgke	3
Elovl7	3
Eme1	3
Emid1	3
Eps15l1	3
Erc1	3
Evi5	3
Foxf1	3
Foxm1	3
Fras1	3
Gm11569	3
Gm2016	3
Gm5662	3
Gm8300	3
Grid2	3
Gtf2a2	3
Hapln4	3
Haus8	3
Hbb-b2	3
Hsd17b14	3
Hyal1	3
Ier2	3
Ints2	3
Iqcc	3
Iqsec1	3
Itfg1	3
Itga2b	3
Kmt2a	3
Lamtor4	3
Lhx1	3
Lnp	3
Loxl3	3
Mast3	3
Mical3	3
Mis18a	3
Muc6	3
Mylk3	3
Nat8f4	3
Nat8f5	3
Nbeal1	3
Neb	3
Nefh	3
Nfu1	3
Nlrc5	3
Nomo1	3
Nup98	3
Olfr1532-ps1	3
Olfr373	3
Olfr613	3
OTTMUSG00000002180	3
Pan2	3
Pcyox1	3
Phf2	3
Pik3c2a	3
Pik3r4	3
Pisd-ps1	3
Plekha7	3
Plxnd1	3
Pou6f1	3
Ppfibp1	3
Prkd3	3
Prkdc	3
Prr11	3
Psmb11	3
Ptpro	3
Rassf4	3
Rho	3
Rn45s	3
Sema3b	3
Senp5	3
Setmar	3
Sfswap	3
Slc25a18	3
Slco3a1	3
Sod1	3
Spag9	3
Sub1	3
Sumf1	3
Tgoln1	3
Thap1	3
Thnsl2	3
Tia1	3
Ttc27	3
Ttc29	3
Tubgcp6	3
Vmn2r116	3
Vmn2r88	3
Zan	3
Zfand4	3
Zfp866	3
Zfp869	3
Zfp961	3
Zfyve26	3
0610030E20Rik	2
1700030F18Rik	2
2210409E12Rik	2
2210409E12Rik	2
2310045n01rik-mef2b	2
2410141K09Rik	2
2610005L07Rik	2
3110021A11Rik	2
3632451O06Rik	2
4931414P19Rik	2
4932411E22Rik	2
4933416I08Rik	2
4933427D06Rik	2
8430408G22Rik	2
9530091C08Rik	2
Abca15	2
Abcc6	2
Adamts6	2
Add2	2
Afap1l2	2
Aig1	2
AK018092	2
AK043149	2
AK051482	2
AK053994	2
AK136154	2
AK137525	2
AK142217	2
AK164737	2
AK197669	2
Akap9	2
Alox5	2
Ankrd17	2
Ankrd45	2
Ano8	2
Ap3b2	2
Aplnr	2
Arhgap24	2
Arhgap5	2
Arhgef19	2
Arhgef26	2
Asph	2
Asprv1	2
Asxl1	2
Atp10a	2
Atp12a	2
Atp2b3	2
B4galt2	2
B4galt4	2
Babam1	2
BC062254	2
Bcas3	2
Bcl2l13	2
Bmp10	2
Bms1	2
Bnc1	2
Bptf	2
Brcc3	2
Brinp1	2
Bsn	2
Btbd11	2
Bud13	2
C130026I21Rik	2
Cacna1a	2
Cacna2d4	2
Cad	2
Cadm2	2
Cand2	2
Card11	2
Casp8	2
Cbl	2
Ccdc124	2
Ccdc141	2
Cct4	2
Cd300ld	2
Cdk14	2
Cdkn1b	2
Cebpe	2
Cecr2	2
Cecr5	2
Cenpk	2
Cep104	2
Cfap53	2
Cfap54	2
Cfap70	2
Chaf1b	2
Ciita	2
Cldn6	2
Clec1a	2
Cntnap5c	2
Coa4	2
Col8a2	2
Cpsf6	2
Crybg3	2
Csgalnact1	2
Cxxc4	2
D930015E06Rik	2
Dapk1	2
Dctd	2
Dennd5a	2
Depdc1b	2
Dhx9	2
Dirc2	2
Dnajc13	2
Dnase1l3	2
Dnm3os	2
Doc2b	2
Dock3	2
DQ719901	2
Drg2	2
Dync2h1	2
E430018J23Rik	2
Egfem1	2
Elf4	2
Ell2	2
Eme2	2
Eml6	2
Enpep	2
Ep300	2
Eppk1	2
Eps8	2
Erbb2	2
Evpl	2
Fam188b	2
Fam32a	2
Fam83g	2
Fancd2	2
Farsa	2
Fdxacb1	2
Fsd1l	2
Fut1	2
Galns	2
Gart	2
Gatad2a	2
Gfpt1	2
Ggt7	2
Ghrhr	2
Gls2	2
Glt8d2	2
Gm15133	2
Gm15698	2
Gm20741	2
Gm21276	2
Gm21411	2
Gm4759	2
Gm5039	2
Gm609	2
Gm8994	2
Gmip	2
Gpatch1	2
Gpc4	2
Gprc5b	2
Grn	2
Gtf2e1	2
Gtf2ird1	2
Hcn1	2
Heatr5b	2
Helb	2
Hgf	2
Hist4h4	2
Homer3	2
Huwe1	2
Idh1	2
Ift122	2
Il16	2
Iqcf3	2
Itga4	2
Itga9	2
Kalrn	2
Kbtbd12	2
Kcnn1	2
Kif1b	2
Kif23	2
Klra14-ps	2
Klrc2	2
Klrc3	2
KR348528	2
Krt78	2
Krt86	2
Krtap13	2
Krtap14	2
Krtap4-2	2
Krtap6-1	2
Ksr2	2
Lama4	2
Lca5l	2
Lrpprc	2
Lrrc16b	2
Lrrc25	2
Lrrc56	2
Lrrc8c	2
Lsm6	2
Ltbp2	2
Lyst	2
Lzts1	2
Macf1	2
Manba	2
Mapkapk3	2
Mau2	2
Mboat1	2
Mcm5	2
Mcm7	2
Mdn1	2
Med13	2
Mettl24	2
Mgat4b	2
Mina	2
Mmd	2
Mmrn2	2
Mpp5	2
Msi2	2
Mta3	2
Mtus1	2
Mycbpap	2
Myef2	2
Myo15b	2
Myocd	2
Nat6	2
Nckap5	2
Nfx1	2
Nkain3	2
Nr2c2ap	2
Nrep	2
Nrp2	2
Nup107	2
Olfr181	2
Olfr612	2
Olfr67	2
Otog	2
Ovgp1	2
P4ha3	2
Pabpn1	2
Pard3b	2
Parvg	2
Pbx3	2
Pctp	2
Pde4c	2
Pde6h	2
Pear1	2
Pecr	2
Peg10	2
Pepd	2
Pex1	2
Pik3c2g	2
Pilra	2
Pkd1l3	2
Plbd1	2
Plch1	2
Plekhg3	2
Plekhh2	2
Pnmt	2
Pnp2	2
Ppargc1a	2
Ppm1m	2
Ppp2r2c	2
Prdm9	2
Prkg2	2
Prx	2
Qk	2
Ranbp17	2
Rasa4	2
Rec8	2
Rgs22	2
Rhpn1	2
Rhpn2	2
Rif1	2
Rmnd5a	2
Rnf103	2
Rnft1	2
Robo1	2
Rpgrip1	2
Rpl13a	2
Rps6kb1	2
Rtkn2	2
Runx1t1	2
Sbsn	2
Shb	2
Siglec1	2
Skiv2l2	2
Slc19a1	2
Slc25a48	2
Slc2a9	2
Slc35e1	2
Slc38a3	2
Slc44a4	2
Slc5a11	2
Slc6a13	2
Slc6a14	2
Slc6a2	2
Slc9c1	2
Slit3	2
Smad2	2
Smarce1	2
Smc3	2
Smco3	2
Smim7	2
Socs5	2
Sox6	2
Sp1	2
Sp140	2
Spata20	2
Sspo	2
St5	2
St8sia1	2
Stx2	2
Stxbp4	2
Syvn1	2
Taf15	2
Tal2	2
Tbl1xr1	2
Tc2n	2
TcR V alpha	2
Tead4	2
Tenm3	2
Tep1	2
Tgfa	2
Thrap3	2
Timeless	2
Timmdc1	2
Tjp1	2
Tlr9	2
Tmem221	2
Tmem38a	2
Tmem55a	2
Tmtc2	2
Tpra1	2
Trim30b	2
Triobp	2
Trnt1	2
Tsc2	2
Tsen2	2
Tspan11	2
Tspan9	2
Tubg1	2
Txlna	2
Ube2d2b	2
Ubtfl1	2
Uggt2	2
Unc13d	2
Upf1	2
Urgcp	2
Usp53	2
Uvrag	2
Vezt	2
Vmn1r63	2
Vmp1	2
Vprbp	2
Vps16	2
Vrk2	2
Wdr44	2
Wnk2	2
Xdh	2
Xirp2	2
Xylt2	2
Ypel2	2
Zc3h13	2
Zc3h3	2
Zfp462	2
Zfp467	2
Zfp672	2
Zfp729a	2
Zfp759	2
Zfp868	2
Zfp931	2
Zfp940	2
Zfp963	2
Zfp964	2
Zswim4	2
0610037L13Rik	1
0610038B21Rik	1
1500009C09Rik	1
1600014C10Rik	1
1700001L05Rik	1
1700003G18Rik	1
1700010I14Rik	1
1700011L22Rik	1
1700020N15Rik	1
1700025G04Rik	1
1700030J22Rik	1
1700096J18Rik	1
1700123L14Rik	1
1700123O20Rik	1
2010106E10Rik	1
2010111I01Rik	1
2010300C02Rik	1
2310022A10Rik	1
2310034C09Rik	1
2310050C09Rik	1
2310057N15Rik	1
2410016O06Rik	1
2410018L13Rik	1
2610305D13Rik	1
2810025M15Rik	1
2810474O19Rik	1
2900005J15Rik	1
3110039M20Rik	1
4430402I18Rik	1
4732456N10Rik	1
4833420G17Rik	1
4833439L19Rik	1
4930402K13Rik	1
4930412O13Rik	1
4930444P10Rik	1
4930469G21Rik	1
4930511M06Rik	1
4930550C14Rik	1
4930562C15Rik	1
4930583K01Rik	1
4932414J04Rik	1
4932438A13Rik	1
4933406M09Rik	1
4933409G03Rik	1
4933412E24Rik	1
4933413J09Rik	1
5730460C07Rik	1
5730559C18Rik	1
6330409D20Rik	1
9030612E09Rik	1
9130019P16Rik	1
9430016H08Rik	1
9430038I01Rik	1
9530053A07Rik	1
9530082P21Rik	1
9830147E19Rik	1
A130010J15Rik	1
A230103J11Rik	1
A530095I07Rik	1
A630019I02Rik	1
A730036I17Rik	1
AA543401	1
Aacs	1
Aamp	1
Aatf	1
Abca1	1
Abca14	1
Abca7	1
Abcb10	1
Abcb1b	1
Abcb6	1
Abcd2	1
Abcg1	1
Abcg8	1
Abhd10	1
Abhd13	1
Abi3	1
Abl1	1
Abtb1	1
Acaa1b	1
Acacb	1
Acan	1
Acap1	1
Acat1	1
Acbd4	1
Ackr4	1
Acot2	1
Acox1	1
Acox3	1
Acp2	1
Acss3	1
Actg1	1
Acvrl1	1
Adam23	1
Adam30	1
Adam8	1
Adamts12	1
Adamts16	1
Adamts18	1
Adamts20	1
Adamts3	1
Adamts4	1
Adamts9	1
Adamtsl5	1
Adcy1	1
Adcy5	1
Adcy7	1
Adcy8	1
Adcyap1r1	1
Adgrf2	1
Adgrf3	1
Adgrf5	1
Adgrl2	1
Adgrl4	1
Adgrv1	1
Adm	1
Adora2a	1
Adra1b	1
Aebp1	1
AF529169	1
Afap1	1
Agbl1	1
Ago1	1
Ago2	1
Ahnak2	1
Aif1	1
AK006572	1
AK007249	1
AK009182	1
AK011444	1
AK013480	1
AK016170	1
AK020205	1
AK020705	1
AK027935	1
AK029170	1
AK030468	1
AK032255	1
AK037411	1
AK037592	1
AK038665	1
AK040794	1
AK041465	1
AK042981	1
AK044644	1
AK044848	1
AK045810	1
AK047175	1
AK047215	1
AK048202	1
AK048564	1
AK048941	1
AK049295	1
AK051019	1
AK051094	1
AK052788	1
AK053727	1
AK053962	1
AK076605	1
AK077029	1
AK083199	1
AK084157	1
AK085695	1
AK085995	1
AK086230	1
AK087617	1
AK087644	1
AK131876	1
AK133166	1
AK136414	1
AK136784	1
AK137356	1
AK137868	1
AK137985	1
AK138086	1
AK138949	1
AK140784	1
AK141620	1
AK142135	1
AK144143	1
AK154977	1
AK156771	1
AK157632	1
AK158152	1
AK163075	1
AK163333	1
AK164470	1
AK165076	1
AK171712	1
AK172359	1
AK172683	1
AK215907	1
AK216726	1
AK217348	1
Ak8	1
Akap8l	1
Akna	1
Akt2	1
Aktip	1
Alas1	1
Aldh3a2	1
Aldh6a1	1
Alk	1
Alms1	1
Alpi	1
Alpk1	1
Alpk2	1
Alpk3	1
Amd1	1
Amigo1	1
Ammecr1	1
Amph	1
Amz1	1
Anapc15	1
Anapc2	1
Anapc4	1
Angpt1	1
Angptl6	1
Ank2	1
Ank3	1
Ankef1	1
Ankfy1	1
Ankhd1	1
Ankmy1	1
Ankra2	1
Ankrd10	1
Ankrd27	1
Ankrd33	1
Ankrd55	1
Ankrd7	1
Anln	1
Ano6	1
Antxr1	1
Anxa2	1
Anxa3	1
Anxa5	1
Anxa8	1
Ap1g1	1
Ap1m1	1
Ap3s2	1
Apbb3	1
Apc	1
Aph1a	1
Aplp1	1
Apmap	1
Apobec3	1
Apoe	1
Apol6	1
Apom	1
App	1
Aptx	1
Aqp6	1
Arap1	1
Arcn1	1
Arg1	1
Arhgap20os	1
Arhgap23	1
Arhgap35	1
Arhgef10	1
Arhgef25	1
Arhgef39	1
Arhgef4	1
Arhgef7	1
Arid1b	1
Arl13a	1
Arl4d	1
Arl5a	1
Arl6ip1	1
Armc4	1
Armc8	1
Armc9	1
Armcx1	1
Armt1	1
Arnt2	1
Arntl2	1
Art2a-ps	1
Art4	1
Asah1	1
Asb11	1
Asb17	1
Asb3	1
Asb7	1
Aste1	1
Asxl2	1
Atad2b	1
Atf7ip	1
Atl2	1
Atm	1
Atn1	1
Atp10b	1
Atp1b2	1
Atp2c1	1
Atp2c2	1
Atp4a	1
Atp5c1	1
Atp5f1	1
Atp6ap2	1
Atp7b	1
Atp8a1	1
Atp8a2	1
Atp8b4	1
Atxn7l1	1
Atxn7l2	1
AU015836	1
AU040320	1
Avp	1
AW209491	1
AY358078	1
Azi2	1
B020004C17Rik	1
B230219D22Rik	1
B9d1	1
Bach2	1
Bag5	1
Batf2	1
BB014433	1
BB287469	1
Bbs1	1
Bbs4	1
BC002163	1
BC016579	1
BC039798	1
BC053393	1
BC096037	1
BC100303	1
BC108341	1
Bcar3	1
Bcat2	1
Bche	1
Bcl2l11	1
Bdp1	1
Bend3	1
Bend7	1
Bet1l	1
Bfsp2	1
Bicc1	1
Bid	1
Bin1	1
Bin2	1
Blm	1
Bmp1	1
Bmpr1b	1
Bmx	1
Bpnt1	1
Brca1	1
Brca2	1
Brd2	1
Brd8	1
Brdt	1
Brip1os	1
Brpf1	1
Brpf3	1
Btbd10	1
Btk	1
C030034I22Rik	1
C130021I20Rik	1
C1qtnf1	1
C330007P06Rik	1
C430049B03Rik	1
C87499	1
Caap1	1
Cables1	1
Cacna1g	1
Cacna2d1	1
Cacna2d2	1
Cacna2d3	1
Camk2a	1
Camk2d	1
Camta2	1
Cand1	1
Capn5	1
Capn9	1
Caprin1	1
Car10	1
Car2	1
Car5b	1
Card6	1
Caskin1	1
Casp8ap2	1
Casr	1
Cat	1
Catip	1
Cbll1	1
Cbr3	1
Ccbl1	1
Ccdc130	1
Ccdc167	1
Ccdc17	1
Ccdc171	1
Ccdc175	1
Ccdc184	1
Ccdc24	1
Ccdc28b	1
Ccdc3	1
Ccdc38	1
Ccdc40	1
Ccdc47	1
Ccdc51	1
Ccdc57	1
Ccdc73	1
Ccdc78	1
Ccdc7b	1
Ccdc80	1
Ccdc88a	1
Ccdc90b	1
Ccdc94	1
Ccl17	1
Ccl2	1
Ccl3	1
Ccl4	1
Ccna2	1
Ccnj	1
Ccr1	1
Ccr7	1
Ccser2	1
Cct8l1	1
Cd200r4	1
Cd22	1
Cd276	1
Cd2ap	1
Cd300c	1
Cd34	1
Cd44	1
Cd99l2	1
Cdc6	1
Cdc7	1
Cdh24	1
Cdk12	1
Cdk17	1
Cdk18	1
Cdk5	1
Cdk5rap2	1
Cdkl4	1
Cdkl5	1
Cdkn2aip	1
Cdkn3	1
Cdt1	1
Cdv3	1
Cebpz	1
Cebpzos	1
Celf3	1
Celsr1	1
Cenpf	1
Cep128	1
Cep290	1
Cep41	1
Cep63	1
Cep76	1
Cep85	1
Cers6	1
Ces1h	1
Cfap100	1
Cfap206	1
Cfap46	1
Cfap57	1
Cfdp1	1
Cftr	1
Chad	1
Champ1	1
Chd3os	1
Chd6	1
Chd8	1
Chrng	1
Chst11	1
Chst15	1
Churc1	1
Cib3	1
Cited2	1
CK137956	1
Ckap2l	1
Clca1	1
Clcf1	1
Clcn2	1
Clcn3	1
Cldn10	1
Clec2f	1
Clec7a	1
Clhc1	1
Clic6	1
Clip2	1
Clip4	1
Clk1	1
Cln8	1
Clpb	1
Clspn	1
Cltc	1
Cmc2	1
Cmya5	1
Cngb3	1
Cnot10	1
Cnot6	1
Cnot7	1
Cnppd1	1
Cntfr	1
Coa5	1
Cog5	1
Cog8	1
Col1a2	1
Col20a1	1
Col4a1	1
Col5a1	1
Col5a3	1
Col6a3	1
Col9a3	1
Coro7	1
Cox11	1
Cpd	1
Cplx4	1
Cpn1	1
Cpne5	1
Cpped1	1
Crb1	1
Crcp	1
Crebl2	1
Crhr2	1
Crip1	1
Cript	1
Crlf1	1
Crtac1	1
Crxos	1
Ctnnal1	1
Ctnnd1	1
Cts6	1
Cttnbp2	1
Cul9	1
Cxadr	1
Cxcr6	1
Cyba	1
Cybb	1
Cyp1a2	1
Cyp20a1	1
Cyp2d9	1
Cyp2w1	1
Cyp3a13	1
Cytip	1
D17H6S53E	1
D2Wsu81e	1
D830030K20Rik	1
Dach2	1
Dazl	1
Dbr1	1
Dbx2	1
Dcaf12l2	1
Dcaf6	1
Dctn1	1
Dcun1d3	1
Ddb2	1
Ddhd1	1
Ddit4l	1
Ddrgk1	1
Ddx17	1
Ddx20	1
Ddx39b	1
Ddx49	1
Ddx55	1
Ddx58	1
Defb34	1
Defb41	1
Dera	1
Dhodh	1
Dhx29	1
Dicer1	1
Dido1	1
Dimt1	1
Dip2a	1
Disc1	1
Dkk2	1
Dld	1
Dlg5	1
Dlgap4	1
Dlgap5	1
Dlk1	1
Dmbt1	1
Dmgdh	1
Dmxl2	1
Dnah10	1
Dnah17	1
Dnah7b	1
Dnah8	1
Dnah9	1
Dnajb11	1
Dnajc10	1
Dnajc21	1
Doc2a	1
Dock2	1
Dock4	1
Dock5	1
Dock6	1
Dopey2	1
Dpp6	1
Dpy19l3	1
Dpys	1
DQ072390	1
DQ715827	1
Dqx1	1
Dram1	1
Drd5	1
Dsc2	1
Dsel	1
Dsp	1
Dtnb	1
Dtx1	1
Dus3l	1
Dusp16	1
Dusp6	1
Dvl3	1
Dxo	1
Dynll2	1
Dynlrb2	1
Dyrk1a	1
Dyrk3	1
Dzip1	1
Dzip1l	1
E030024N20Rik	1
E130310I04Rik	1
E330009J07Rik	1
E330021D16Rik	1
E4f1	1
E530001F21Rik	1
Ebf2	1
Ebf3	1
Echdc2	1
Echs1	1
Ecscr	1
Edar	1
Edem1	1
Eef2	1
Efcab11	1
Efr3a	1
Egr1	1
Ehbp1l1	1
Ehd2	1
Ehd3	1
Ei24	1
Eldr	1
Elfn1	1
Elk3	1
Elp3	1
Emc9	1
Emilin2	1
Eml5	1
Eng	1
Eomes	1
Epb41l4a	1
Epha2	1
Ephx1	1
Erbb2ip	1
Ercc6l	1
Ercc8	1
Ergic3	1
Erich3	1
Erlec1	1
Erp27	1
Esrp1	1
Esrra	1
Etfa	1
Etohi1	1
Ets2	1
Etv3	1
Etv6	1
Evi2a	1
Exoc7	1
Exog	1
Exosc4	1
Exosc5	1
Exosc9	1
Fabp1	1
Fads3	1
Faf2	1
Fam124b	1
Fam126b	1
Fam136a	1
Fam13b	1
Fam160a1	1
Fam184a	1
Fam20c	1
Fam210a	1
Fam214a	1
Fam234b	1
Fam57b	1
Fam65c	1
Fam69a	1
Fam71e1	1
Fam76b	1
Fam83c	1
Fam83d	1
Fam83e	1
Fan1	1
Fanci	1
Fap	1
Farp1	1
Farsb	1
Fastkd1	1
Fat1	1
Fau	1
Fbn1	1
Fbxl13	1
Fbxl14	1
Fbxl20	1
Fbxl21	1
Fbxl5	1
Fbxl6	1
Fbxo43	1
Fbxw4	1
Fbxw7	1
Fdxr	1
Fer	1
Fes	1
Fez2	1
Fgd4	1
Fgd5	1
Fgf1	1
Fgf13	1
Fgf23	1
Fgfr1op2	1
Fgfr4	1
Fhad1	1
Fibp	1
Figla	1
Fkbp4	1
Fkbp5	1
Flt1	1
Flywch1	1
Fmn2	1
Fmo2	1
Fmo9	1
Fn1	1
Fnip2	1
Folh1	1
Foxc2	1
Foxp2	1
Frat1	1
Frk	1
Frmd3	1
Frmd4a	1
Frmd6	1
Fstl5	1
Fubp1	1
Fuca1	1
Fus	1
Fyco1	1
Fyn	1
Fzd10	1
Fzd9	1
Fzr1	1
G530011O06Rik	1
Gabbr1	1
Gabrq	1
Gad1	1
Galnt1	1
Galnt10	1
Galnt18	1
Galnt3	1
Gapt	1
Gapvd1	1
Garnl3	1
Gars	1
Gas5	1
Gcnt4	1
Gdpd1	1
Gfi1	1
Gga1	1
Ggps1	1
Git2	1
Gja1	1
Glb1	1
Glipr1l1	1
Glod4	1
Glra4	1
Glrx2	1
Gm10033	1
Gm10228	1
Gm10229	1
Gm10324	1
Gm10364	1
Gm10371	1
Gm10389	1
Gm10466	1
Gm10512	1
Gm10635	1
Gm10636	1
Gm1070	1
Gm10789	1
Gm1141	1
Gm11541	1
Gm11545	1
Gm11562	1
Gm11710	1
Gm11992	1
Gm12185	1
Gm12295	1
Gm12633	1
Gm13242	1
Gm13283	1
Gm13498	1
Gm14085	1
Gm14124	1
Gm14474	1
Gm15085	1
Gm15107	1
Gm15401	1
Gm17783	1
Gm21951	1
Gm21992	1
Gm4922	1
Gm4981	1
Gm4984	1
Gm5134	1
Gm525	1
Gm5415	1
Gm5460	1
Gm5464	1
Gm5800	1
Gm5885	1
Gm6402	1
Gm6588	1
Gm6815	1
Gm7609	1
Gm765	1
Gm773	1
Gm8234	1
Gm8267	1
Gm839	1
Gm9112	1
Gm9992	1
Gmcl1	1
Gna13	1
Gnai2	1
Gnao1	1
Gnat1	1
Gnb3	1
Gnb4	1
Gng2	1
Gng4	1
Gnpat	1
Golga5	1
Golim4	1
Gpa33	1
Gpatch8	1
Gpbp1l1	1
Gpc3	1
Gper1	1
Gpi1	1
Gpr119	1
Gpr146	1
Gpr158	1
Gpr161	1
Gpr179	1
Gpr37l1	1
Gpr62	1
Gpr89	1
Gprasp2	1
Gprc6a	1
Gprin2	1
Gpsm2	1
Gpt2	1
Gpx8	1
Gramd1b	1
Greb1	1
Grhl1	1
Gria1	1
Gria2	1
Grik2	1
Grip1	1
Grk1	1
Grm4	1
Grm8	1
Grwd1	1
Gsdma	1
Gse1	1
Gsg1	1
Gsn	1
Gsta3	1
Gtdc1	1
Gtf2f2	1
Gtf2h3	1
Gtf2i	1
Gtf3c1	1
Gtf3c2	1
Gucy2c	1
Gucy2d	1
Gypa	1
Gzmd	1
Gzmg	1
Gzmn	1
H2-M5	1
Hadh	1
Haus1	1
Hbb-bs	1
Hbp1	1
Hcrt	1
Hddc3	1
Hdlbp	1
Hdx	1
Heatr3	1
Helz2	1
Hemk1	1
Henmt1	1
Herc1	1
Herc2	1
Herpud2	1
Hgs	1
Hhla1	1
Hilpda	1
Hip1r	1
Hmgb2	1
Hnf1a	1
Hnrnpa1	1
Hnrnpk	1
Hnrnpl	1
Hoga1	1
Hook2	1
Hoxa3	1
Hoxa4	1
Hpgds	1
Hps1	1
Hps4	1
Hpse	1
Hrh1	1
Hscb	1
Hsd17b11	1
Hsd17b4	1
Hsp90aa1	1
Hsp90b1	1
Hspa4l	1
Hspa8	1
Hspg2	1
Htatip2	1
Htatsf1	1
Htr1a	1
Htr1f	1
Htra2	1
Htt	1
Hunk	1
Hyal2	1
Hyal3	1
Hyal6	1
Hydin	1
Ibtk	1
Ier3ip1	1
Ifi27	1
Ifi44	1
Ifit1	1
Ifit2	1
Ifnar1	1
Ifrd2	1
Ift140	1
Ift88	1
Igdcc3	1
Igf1r	1
Igsf1	1
Igsf9	1
Ik	1
Ikbkap	1
Il15ra	1
Il23a	1
Il23r	1
Il27ra	1
Il9r	1
Impdh2	1
Ing2	1
Inhbb	1
Inhbc	1
Inip	1
Inmt	1
Inpp4b	1
Insr	1
Ints4	1
Ints8	1
Ip6k1	1
Ippk	1
Iqce	1
Iqcf4	1
Iqcf5	1
Iqck	1
Irak3	1
Irak4	1
Irs3	1
Isl1	1
Isyna1	1
Itga11	1
Itga2	1
Itgad	1
Itgal	1
Itgb3	1
Itpr3	1
Ivl	1
Jade1	1
Jade2	1
Jarid2	1
Jazf1	1
Jmjd7	1
Kank4	1
Kansl1l	1
Kansl3	1
Kars	1
Kat8	1
Katna1	1
Kcna5	1
Kcna6	1
Kcnh1	1
Kcnh4	1
Kcnj1	1
Kcnj16	1
Kcnq5	1
Kcns3	1
Kctd13	1
Kctd4	1
Kdm2a	1
Kdm3a	1
Kdm4a	1
Kdm4b	1
Kdm5a	1
Khnyn	1
Kif12	1
Kif16b	1
Kif21a	1
Kif21b	1
Kif24	1
Kif2a	1
Kif5b	1
Kif6	1
Kifc3	1
Kit	1
Kl	1
Klf4	1
Klf6	1
Klhl11	1
Klhl14	1
Klhl20	1
Klhl26	1
Klhl32	1
Klhl6	1
Klhl9	1
Klra19	1
Klra2	1
Klra23	1
Klrb1	1
Klrc1	1
Klrd1	1
Klri2	1
Kmt2b	1
Kmt2c	1
Kmt2d	1
Kndc1	1
Kpna7	1
Kras	1
Krt2	1
Krt20	1
Krt25	1
Krt27	1
Krt74	1
Krt81	1
Krt82	1
Krtap16-3	1
Krtap19-1	1
Krtap19-4	1
Krtap20-2	1
Krtap3-1	1
Krtap4-1	1
Krtap4-9	1
Krtap9-3	1
Ktn1	1
Kxd1	1
l7Rn6	1
Lalba	1
Lama3	1
Lamc2	1
Laptm4b	1
Ldb3	1
Lhx5	1
Lhx8	1
Lig3	1
Lingo3	1
Lix1	1
Lman1l	1
Lman2	1
Lmf1	1
Lmntd2	1
LOC100038947	1
LOC105242399	1
Loxhd1	1
Lpar1	1
Lpar2	1
Lpar4	1
Lpar6	1
Lpcat2	1
Lrba	1
Lrch1	1
Lrch2	1
Lrcol1	1
Lrmp	1
Lrp1	1
Lrp12	1
Lrp3	1
Lrrc34	1
Lrrc43	1
Lrrc8e	1
Lrrn3	1
Lrrtm4	1
Lsg1	1
Lsm4	1
Lta4h	1
Lypd3	1
Lypd5	1
Lyrm2	1
Lyrm5	1
M6pr	1
Mageb1	1
Mageb2	1
Magee1	1
Malrd1	1
Mamstr	1
Manf	1
Map3k1	1
Map3k12	1
Map3k14	1
Map3k7cl	1
Mapk8ip2	1
Mapkapk5	1
Mapre1	1
Marc2	1
March4	1
March5	1
Marco	1
Marf1	1
Mast4	1
Mat2a	1
Matr3	1
Mbtd1	1
Mc3r	1
Mccc2	1
Mcm2	1
Mcm6	1
Mcoln1	1
Mcpt-ps1	1
Mcpt2	1
Mcpt4	1
Mcpt9	1
Mctp2	1
Mcts2	1
Me3	1
Med1	1
Med12	1
Med12l	1
Med30	1
Mef2d	1
Megf8	1
Mertk	1
Metap1	1
Metap2	1
Mettl17	1
Mettl4	1
Mettl6	1
mFLJ00251	1
Mfsd14b	1
Mfsd2b	1
Mfsd5	1
Mfsd6l	1
Mfsd8	1
Mgll	1
Mgrn1	1
Mhrt	1
Micall1	1
Mif4gd	1
Mir17hg	1
Mir351	1
Mir450b	1
Mir6977	1
Mis18bp1	1
mKIAA1630	1
Mkrn2os	1
Mlana	1
Mlph	1
Mmp13	1
Mmp16	1
Mmp27	1
Mms19	1
Mnd1-ps	1
Mob2	1
Morc1	1
Mov10	1
Mov10l1	1
Mphosph6	1
Mphosph9	1
Mpp3	1
Mpp6	1
Mprip	1
Mprip	1
Mr1	1
Mrap2	1
Mroh1	1
Mroh8	1
Mrps23	1
Mrps31	1
Mrps35	1
Mtdh	1
Mtf2	1
Mthfd1	1
Mthfd1l	1
Mtif3	1
Mtmr14	1
Mtmr3	1
Mtmr4	1
Mtor	1
Mtrf1	1
Muc19	1
Muc5ac	1
Mug1	1
Mul1	1
Mum1l1	1
Mup13	1
Mup7	1
Mus81	1
Mvb12a	1
Mvb12b	1
Mvk	1
Mx2	1
Mxd1	1
Mybl1	1
Mybpc3	1
Mycn	1
Myd88	1
Myh14	1
Myh2	1
Myh3	1
Myh4	1
Myh6	1
Myh8	1
Myl12b	1
Myo15	1
Myo18a	1
Myo1e	1
Myo3a	1
Myo5c	1
Myom1	1
Myrfl	1
Myzap	1
N4bp2	1
N6amt1	1
Naa35	1
Nab1	1
Naca	1
Nae1	1
Naif1	1
Nalcn	1
Nanog	1
Nap1l1	1
Napa	1
Narf	1
Nasp	1
Nat8f6	1
Nav3	1
Nbn	1
Ncapg2	1
Ncaph	1
Ncdn	1
Ncf4	1
Nckap1l	1
Nckap5l	1
Ncoa7	1
Ncstn	1
Ndel1	1
Ndfip2	1
Ndrg3	1
Ndufa12	1
Ndufa13	1
Ndufa4	1
Ndufaf2	1
Ndufs1	1
Nebl	1
Necab1	1
Nek10	1
Nek6	1
Neu3	1
Neurog1	1
Nexn	1
Nfasc	1
Nfatc2	1
Nfix	1
Nfkb2	1
Nfya	1
Nfyb	1
Ngdn	1
Nhlh1	1
[truncated: 898 more rows]

## Sheet: Sheet2
GENE	VAR COUNT
0610030E20Rik	2
0610037L13Rik	1
0610038B21Rik	1
1500009C09Rik	1
1600014C10Rik	1
1700001L05Rik	1
1700003G18Rik	1
1700010I14Rik	1
1700011L22Rik	1
1700020N15Rik	1
1700025G04Rik	1
1700030F18Rik	2
1700030J22Rik	1
1700030K09Rik	9
1700096J18Rik	1
1700123L14Rik	1
1700123O20Rik	1
2010106E10Rik	1
2010111I01Rik	1
2010300C02Rik	1
2210409E12Rik	2
2210409E12Rik	2
2310022A10Rik	1
2310034C09Rik	1
2310045n01rik-mef2b	2
2310050C09Rik	1
2310057N15Rik	1
2410016O06Rik	1
2410018L13Rik	1
2410141K09Rik	2
2610005L07Rik	2
2610305D13Rik	1
2810025M15Rik	1
2810474O19Rik	1
2900005J15Rik	1
3110021A11Rik	2
3110039M20Rik	1
3632451O06Rik	2
4430402I18Rik	1
4732456N10Rik	1
4833420G17Rik	1
4833439L19Rik	1
4930402K13Rik	1
4930412O13Rik	1
4930444P10Rik	1
4930469G21Rik	1
4930474N05Rik	3
4930511M06Rik	1
4930550C14Rik	1
4930562C15Rik	1
4930583K01Rik	1
4931414P19Rik	2
4932411E22Rik	2
4932414J04Rik	1
4932438A13Rik	1
4932438H23Rik	7
4933406M09Rik	1
4933409G03Rik	1
4933412E24Rik	1
4933413G19Rik	3
4933413J09Rik	1
4933416I08Rik	2
4933427D06Rik	2
5330429B09Rik	3
5530400C23Rik	3
5730460C07Rik	1
5730559C18Rik	1
6330409D20Rik	1
8430408G22Rik	2
9030612E09Rik	1
9030624J02Rik	6
9130019P16Rik	1
9430016H08Rik	1
9430038I01Rik	1
9530053A07Rik	1
9530082P21Rik	1
9530091C08Rik	2
9830147E19Rik	1
A130010J15Rik	1
A230103J11Rik	1
A2m	5
A530032D15Rik	5
A530095I07Rik	1
A630005I04Rik	3
A630019I02Rik	1
A730036I17Rik	1
AA543401	1		* one or more variants, 10 gene overlap, p<0.01
Aaas	3		Aaas	223921	Aaas : achalasia, adrenocortical insufficiency, alacrimia
Aacs	1
Aak1	7
Aamp	1
Aatf	1
Abca1	1
Abca14	1
Abca15	2
Abca7	1		Abca7	27403	Abca7 : ATP-binding cassette, sub-family A (ABC1), member 7
Abcb10	1
Abcb1b	1		Abcb1b	18669	Abcb1b : ATP-binding cassette, sub-family B (MDR/TAP), member 1B
Abcb6	1		Abcb6	74104	Abcb6 : ATP-binding cassette, sub-family B (MDR/TAP), member 6
Abcc3	4		Abcc3	76408	Abcc3 : ATP-binding cassette, sub-family C (CFTR/MRP), member 3
Abcc6	2		Abcc6	27421	Abcc6 : ATP-binding cassette, sub-family C (CFTR/MRP), member 6
Abcd2	1		Abcd2	26874	Abcd2 : ATP-binding cassette, sub-family D (ALD), member 2
Abcg1	1		Abcg1	11307	Abcg1 : ATP-binding cassette, sub-family G (WHITE), member 1
Abcg8	1		Abcg8	67470	Abcg8 : ATP-binding cassette, sub-family G (WHITE), member 8
Abhd10	1
Abhd13	1
Abi3	1
Abi3bp	4
Abl1	1
Abtb1	1
Acaa1b	1
Acaca	6
Acacb	1
Acan	1
Acap1	1
Acat1	1
Acbd4	1
Ackr4	1
Acot2	1
Acox1	1
Acox3	1
Acp2	1
Acss3	1
Actg1	1
Acvrl1	1
Adam23	1
Adam28	3
Adam30	1
Adam8	1
Adamts12	1
Adamts16	1
Adamts18	1
Adamts20	1
Adamts3	1
Adamts4	1
Adamts6	2
Adamts9	1
Adamtsl5	1
Adcy1	1		Adcy1	432530	Adcy1 : adenylate cyclase 1
Adcy5	1		Adcy5	224129	Adcy5 : adenylate cyclase 5
Adcy7	1		Adcy7	11513	Adcy7 : adenylate cyclase 7
Adcy8	1		Adcy8	11514	Adcy8 : adenylate cyclase 8
Adcyap1r1	1
Add2	2
Adgrd1	3
Adgrf2	1
Adgrf3	1
Adgrf5	1
Adgrl2	1
Adgrl4	1
Adgrv1	1
Adm	1
Adora2a	1
Adra1b	1
Aebp1	1
AF529169	1
Afap1	1
Afap1l2	2
Agbl1	1
Ago1	1
Ago2	1
Ahnak	3
Ahnak2	1
Aif1	1
Aig1	2
AK006572	1
AK007249	1
AK009182	1
AK011444	1
AK013480	1
AK016170	1
AK018092	2
AK020205	1
AK020705	1
AK027935	1
AK029170	1
AK029875	4
AK030468	1
AK032255	1
AK032505	4
AK037411	1
AK037592	1
AK038665	1
AK040794	1
AK041465	1
AK042981	1
AK043149	2
AK044644	1
AK044848	1
AK045810	1
AK047175	1
AK047215	1
AK048202	1
AK048564	1
AK048941	1
AK049295	1
AK051019	1
AK051094	1
AK051482	2
AK052788	1
AK052920	6
AK053727	1
AK053962	1
AK053994	2
AK076605	1
AK077029	1
AK083199	1
AK084157	1
AK085695	1
AK085827	4
AK085995	1
AK086230	1
AK087617	1
AK087644	1
AK131876	1
AK133166	1
AK136154	2
AK136414	1
AK136784	1
AK137356	1
AK137525	2
AK137868	1
AK137985	1
AK138086	1
AK138949	1
AK140784	1
AK141620	1
AK142135	1
AK142217	2
AK144143	1
AK154977	1
AK156771	1
AK157632	1
AK158152	1
AK163075	1
AK163333	1
AK164470	1
AK164737	2
AK165076	1
AK171712	1
AK172359	1
AK172683	1
AK197669	2
AK215907	1
AK216726	1
AK217348	1
Ak8	1
Akap1	9
Akap13	4
Akap5	3
Akap8l	1
Akap9	2
Akna	1
Akt2	1
Aktip	1
Alas1	1
Aldh3a2	1
Aldh6a1	1
Alk	1
Alms1	1
Alox5	2
Alpi	1
Alpk1	1
Alpk2	1
Alpk3	1
Als2	11
Amd1	1
Amigo1	1
Ammecr1	1
Amph	1
Amz1	1
Anapc15	1
Anapc2	1
Anapc4	1
Angpt1	1
Angptl6	1
Ank2	1
Ank3	1
Ankef1	1
Ankfn1	11
Ankfy1	1
Ankhd1	1
Ankle1	3
Ankmy1	1
Ankra2	1
Ankrd10	1
Ankrd17	2
Ankrd26	17
Ankrd27	1
Ankrd33	1
Ankrd45	2
Ankrd55	1
Ankrd7	1
Anln	1
Ano2	8		Ano2	243634	Ano2 : anoctamin 2
Ano6	1		Ano6	105722	Ano6 : anoctamin 6
Ano8	2		Ano8	382014	Ano8 : anoctamin 8
Antxr1	1
Anxa2	1
Anxa3	1
Anxa4	4
Anxa5	1
Anxa8	1
Ap1g1	1
Ap1m1	1
Ap3b2	2
Ap3s2	1
Apbb3	1
Apc	1
Aph1a	1
Aplnr	2
Aplp1	1
Apmap	1
Apobec3	1
Apoe	1
Apol6	1
Apom	1
App	1
Aptx	1
Aqp6	1		Aqp6	11831	Aqp6 : aquaporin 6
Arap1	1
Arcn1	1
Arg1	1
Arhgap10	6
Arhgap20os	1
Arhgap23	1
Arhgap24	2
Arhgap31	7
Arhgap35	1
Arhgap5	2
Arhgef10	1
Arhgef19	2
Arhgef25	1
Arhgef26	2
Arhgef39	1
Arhgef4	1
Arhgef7	1
Arid1b	1
Arl13a	1
Arl4d	1
Arl5a	1
Arl6ip1	1
Armc4	1
Armc8	1
Armc9	1
Armcx1	1
Armt1	1
Arnt2	1
Arntl2	1
Arrdc2	4
Art2a-ps	1
Art4	1
Asah1	1
Asb11	1
Asb17	1
Asb3	1
Asb7	1
Asph	2
Asprv1	2
Aste1	1
Asxl1	2
Asxl2	1
Atad2b	1
Atf7ip	1
Atg7	3
Atl2	1
Atm	1
Atn1	1
Atoh1	4
Atp10a	2		Atp10a	11982	Atp10a : ATPase, class V, type 10A
Atp10b	1
Atp12a	2		Atp12a	192113	Atp12a : ATPase, H+/K+ transporting, nongastric, alpha polypeptide
Atp13a1	4
Atp1b2	1		Atp1b2	11932	Atp1b2 : ATPase, Na+/K+ transporting, beta 2 polypeptide
Atp2b3	2		Atp2b3	320707	Atp2b3 : ATPase, Ca++ transporting, plasma membrane 3
Atp2c1	1		Atp2c1	235574	Atp2c1 : ATPase, Ca++-sequestering
Atp2c2	1		Atp2c2	69047	Atp2c2 : ATPase, Ca++ transporting, type 2C, member 2
Atp4a	1		Atp4a	11944	Atp4a : ATPase, H+/K+ exchanging, gastric, alpha polypeptide
Atp5c1	1
Atp5f1	1
Atp6ap2	1
Atp6v1b2	8		Atp6v1b2	11966	Atp6v1b2 : ATPase, H+ transporting, lysosomal V1 subunit B2
Atp7b	1		Atp7b	11979	Atp7b : ATPase, Cu++ transporting, beta polypeptide
Atp8a1	1		Atp8a1	11980	Atp8a1 : ATPase, aminophospholipid transporter (APLT), class I, type 8A, member 1
Atp8a2	1
Atp8b4	1
Atxn7l1	1
Atxn7l2	1
AU015836	1
AU040320	1
Avp	1		Avp	11998	Avp : arginine vasopressin
AW209491	1
AY358078	1
Azi2	1
B020004C17Rik	1
B230219D22Rik	1
B4galnt3	3
B4galt2	2
B4galt4	2
B9d1	1
Babam1	2
Bach2	1
Bag5	1
Batf2	1
BB014433	1
BB287469	1
Bbs1	1
Bbs4	1
BC002163	1
BC016579	1
BC034910	4
BC039798	1
BC048546	35
BC053393	1
BC062254	2
BC064078	3
BC096037	1
BC100303	1
BC108341	1
Bcar3	1
Bcas3	2
Bcat2	1
Bche	1
Bcl2l11	1
Bcl2l13	2
Bdp1	1
Bend3	1
Bend7	1
Bet1l	1
Bfsp2	1
Bicc1	1
Bid	1
Bin1	1
Bin2	1
Blm	1
Bmp1	1
Bmp10	2
Bmpr1b	1
Bms1	2
Bmx	1
Bnc1	2
Borcs8	7
Bpnt1	1
Bptf	2
Brca1	1
Brca2	1
Brcc3	2
Brd2	1
Brd8	1
Brdt	1
Brinp1	2
Brip1os	1
Brpf1	1
Brpf3	1
Bsn	2
Btbd10	1
Btbd11	2
Btk	1
Bud13	2
Bzrap1	5
C030034I22Rik	1
C130021I20Rik	1
C130026I21Rik	2
C1qtnf1	1
C330007P06Rik	1
C430049B03Rik	1
C87499	1
Caap1	1
Cables1	1
Cacna1a	2
Cacna1c	3
Cacna1f	3
Cacna1g	1
Cacna2d1	1
Cacna2d2	1
Cacna2d3	1
Cacna2d4	2
Cad	2
Cadm2	2
Calr3	3
Camk2a	1
Camk2d	1
Camta2	1
Cand1	1
Cand2	2
Capg	3
Capn15	3
Capn5	1
Capn9	1
Caprin1	1
Car10	1
Car2	1
Car5b	1
Card11	2
Card6	1
Caskin1	1
Casp8	2
Casp8ap2	1
Casr	1
Cat	1
Catip	1
Cbl	2
Cbll1	1
Cbr1	7
Cbr3	1
Ccbl1	1
Ccdc124	2
Ccdc130	1
Ccdc141	2
Ccdc167	1
Ccdc17	1
Ccdc171	1
Ccdc175	1
Ccdc184	1
Ccdc24	1
Ccdc28b	1
Ccdc3	1
Ccdc38	1
Ccdc40	1
Ccdc47	1
Ccdc51	1
Ccdc57	1
Ccdc73	1
Ccdc78	1
Ccdc7b	1
Ccdc80	1
Ccdc88a	1
Ccdc90b	1
Ccdc94	1
Ccl17	1
Ccl2	1
Ccl3	1
Ccl4	1
Ccna2	1
Ccnj	1
Ccp110	7
Ccr1	1
Ccr7	1
Ccser2	1
Cct4	2
Cct6a	6
Cct8l1	1
Cd200r4	1
Cd22	1
Cd276	1
Cd2ap	1
Cd300c	1
Cd300ld	2
Cd34	1
Cd44	1
Cd6	3
Cd8a	4
Cd99l2	1
Cdc6	1
Cdc7	1
Cdh1	4
Cdh11	3
Cdh24	1
Cdk12	1
Cdk14	2
Cdk17	1
Cdk18	1
Cdk5	1
Cdk5rap2	1
Cdkl4	1
Cdkl5	1
Cdkn1b	2
Cdkn2aip	1
Cdkn3	1
Cdr1	3
Cdt1	1
Cdv3	1
Cebpe	2
Cebpz	1
Cebpzos	1
Cecr2	2
Cecr5	2
Celf3	1
Celsr1	1
Cenpf	1
Cenpk	2
Cep104	2
Cep128	1
Cep290	1
Cep41	1
Cep63	1
Cep76	1
Cep85	1
Cers6	1
Ces1b	3
Ces1c	4
Ces1h	1
Cfap100	1
Cfap206	1
Cfap46	1
Cfap53	2
Cfap54	2
Cfap57	1
Cfap70	2
Cfdp1	1
Cftr	1		Cftr	12638	Cftr : cystic fibrosis transmembrane conductance regulator
Chad	1
Chaf1b	2
Champ1	1
Chd3os	1
Chd6	1
Chd8	1
Cherp	9
Chn2	4
Chrng	1
Chst11	1
Chst15	1
Churc1	1
Cib3	1
Ciita	2
Cited2	1
CK137956	1
Ckap2l	1
Clca1	1
Clcf1	1
Clcn2	1		Clcn2	12724	Clcn2 : chloride channel 2
Clcn3	1		Clcn3	12725	Clcn3 : chloride channel 3
Cldn10	1
Cldn14	3
Cldn6	2
Clec12b	5
Clec1a	2
Clec1b	7
Clec2e	7
Clec2f	1
Clec2g	6
Clec2h	3
Clec7a	1
Clhc1	1
Clic6	1
Clip2	1
Clip4	1
Clk1	1
Cln8	1
Clpb	1
Clspn	1
Cltc	1
Cmc2	1
Cmya5	1
Cngb3	1
Cnot10	1
Cnot6	1
Cnot7	1
Cnppd1	1
Cntfr	1
Cntnap5c	2
Coa4	2
Coa5	1
Cog5	1
Cog8	1
Coil	7
Col1a2	1
Col20a1	1
Col4a1	1
Col5a1	1
Col5a3	1
Col6a3	1
Col6a4	8
Col6a5	6
Col6a6	10
Col8a2	2
Col9a3	1
Colgalt1	3
Comp	5
Cope	5
Coq7	5
Coro7	1
Cox11	1
Cpd	1
Cplx4	1
Cpn1	1
Cpne5	1
Cpped1	1
Cpsf6	2
Cpvl	3
Crb1	1
Crbn	3
Crcp	1
Crebl2	1
Crhr2	1
Crip1	1
Cript	1
Crlf1	1
Crtac1	1
Crtc1	3
Crxos	1
Crybg3	2
Csgalnact1	2
Csmd2	3
Ctnnal1	1
Ctnnd1	1
Cts6	1
Cttnbp2	1
Cuedc1	3
Cul9	1
Cxadr	1
Cxcr6	1
Cxxc4	2
Cyba	1
Cybb	1
Cyp1a2	1
Cyp20a1	1
Cyp2d9	1
Cyp2w1	1
Cyp3a13	1
Cyp4f18	3
Cytip	1
D130040H23Rik	3
D17H6S53E	1
D2Wsu81e	1
D6Ertd527e	4
D830030K20Rik	1
D930015E06Rik	2
Daam2	3
Dach2	1
Dapk1	2
Dazl	1
Dbr1	1
Dbx2	1
Dcaf12l2	1
Dcaf6	1
Dcdc2b	3
Dcp1b	3
Dctd	2
Dctn1	1
Dcun1d3	1
Ddb2	1
Ddhd1	1
Ddit4l	1
Ddo	8
Ddrgk1	1
Ddx17	1
Ddx20	1
Ddx39b	1
Ddx4	4
Ddx49	1
Ddx55	1
Ddx58	1
Defb34	1
Defb41	1
Dennd5a	2
Depdc1b	2
Dera	1
Dgke	3
Dgkeos	6
Dhodh	1
Dhx29	1
Dhx40	4
Dhx9	2
Dicer1	1
Dido1	1
Dimt1	1
Dip2a	1
Dirc2	2
Disc1	1
Dkk2	1
Dld	1
Dlg5	1
Dlgap4	1
Dlgap5	1
Dlk1	1
Dmbt1	1
Dmgdh	1
Dmxl2	1
Dnah10	1
Dnah17	1
Dnah6	13
Dnah7b	1
Dnah8	1
Dnah9	1
Dnajb11	1
Dnajc10	1
Dnajc13	2
Dnajc21	1
Dnase1l3	2
Dnm3os	2
Doc2a	1
Doc2b	2
Dock2	1
Dock3	2
Dock4	1
Dock5	1
Dock6	1
Dopey1	4
Dopey2	1
Dpp6	1
Dpy19l3	1
Dpys	1
DQ072390	1
DQ715827	1
DQ719901	2
Dqx1	1
Dram1	1
Drd5	1
Drg2	2
Dsc2	1
Dsel	1
Dsp	1
Dtnb	1
Dtx1	1
Dus3l	1
Dusp16	1
Dusp6	1
Dux	5
Dvl3	1
Dxo	1
Dync2h1	2
Dynll2	1
Dynlrb2	1
Dyrk1a	1
Dyrk3	1
Dzip1	1
Dzip1l	1
E030024N20Rik	1
E130310I04Rik	1
E330009J07Rik	1
E330021D16Rik	1
E430018J23Rik	2
E4f1	1
E530001F21Rik	1
Ebf2	1
Ebf3	1
Echdc2	1
Echs1	1
Ecscr	1
Edar	1
Edem1	1
Eef2	1
Efcab11	1
Efr3a	1
Egfem1	2
Egr1	1
Ehbp1l1	1
Ehd2	1
Ehd3	1
Ei24	1
Eldr	1
Elf4	2
Elfn1	1
Elk3	1
Ell	4
Ell2	2
Elmod3	6
Elovl7	3
Elp3	1
Emc9	1
Eme1	3
Eme2	2
Emid1	3
Emilin2	1
Eml5	1
Eml6	2
Eng	1
Enpep	2
Eomes	1
Ep300	2
Epb41l4a	1
Epha2	1
Ephx1	1
Eppk1	2
Eps15l1	3
Eps8	2
Epx	5
Erbb2	2
Erbb2ip	1
Erc1	3
Ercc6l	1
Ercc8	1
Ergic3	1
Erich3	1
Erlec1	1
Erp27	1
Espl1	5
Esrp1	1
Esrra	1
Etfa	1
Etohi1	1
Ets2	1
Etv3	1
Etv6	1
Eva1c	4
Evi2a	1
Evi5	3
Evpl	2
Exoc7	1
Exog	1
Exosc4	1
Exosc5	1
Exosc9	1
Fabp1	1
Fads3	1
Faf2	1
Fam124b	1
Fam126b	1
Fam136a	1
Fam13b	1
Fam160a1	1
Fam184a	1
Fam188b	2
Fam20c	1
Fam21	6
Fam210a	1
Fam214a	1
Fam234b	1
Fam32a	2
Fam57b	1
Fam65c	1
Fam69a	1
Fam71e1	1
Fam76b	1
Fam83c	1
Fam83d	1
Fam83e	1
Fam83g	2
Fan1	1
Fancd2	2
Fanci	1
Fap	1
Farp1	1
Farsa	2
Farsb	1
Fastkd1	1
Fat1	1
Fau	1
Fbn1	1
Fbxl13	1
Fbxl14	1
Fbxl20	1
Fbxl21	1
Fbxl5	1
Fbxl6	1
Fbxo43	1
Fbxw4	1
Fbxw7	1
Fcho1	4
Fdxacb1	2
Fdxr	1
Fer	1
Fes	1
Fez2	1
Fgd4	1
Fgd5	1
Fgf1	1
Fgf13	1
Fgf23	1
Fgfr1op2	1
Fgfr4	1
Fhad1	1
Fibp	1
Figla	1
Fkbp4	1
Fkbp5	1
Flt1	1
Flywch1	1
Fmn2	1
Fmo2	1
Fmo9	1
Fn1	1
Fnip2	1
Folh1	1
Foxc2	1
Foxf1	3
Foxm1	3
Foxp2	1
Fras1	3
Frat1	1
Frk	1
Frmd3	1
Frmd4a	1
Frmd6	1
Fsd1l	2
Fstl5	1
Fto	7
Fubp1	1
Fuca1	1
Fus	1
Fut1	2
Fyco1	1
Fyn	1
Fzd10	1
Fzd9	1
Fzr1	1
G530011O06Rik	1
Gabbr1	1
Gabrq	1
Gad1	1
Galns	2
Galnt1	1
Galnt10	1
Galnt18	1
Galnt3	1
Gapt	1
Gapvd1	1
Garnl3	1
Gars	1
Gart	2
Gas5	1
Gatad2a	2
Gcnt4	1
Gdpd1	1
Gfi1	1
Gfpt1	2
Gga1	1
Ggcx	5
Ggps1	1
Ggt7	2
Ghrhr	2
Git2	1
Gja1	1
Glb1	1
Glipr1l1	1
Glod4	1
Glra4	1
Glrx2	1
Gls2	2
Glt8d2	2
Glyctk	4
Gm10033	1
Gm10069	4
Gm10228	1
Gm10229	1
Gm10324	1
Gm10364	1
Gm10371	1
Gm10389	1
Gm10466	1
Gm10512	1
Gm10635	1
Gm10636	1
Gm1070	1
Gm10789	1
Gm1141	1
Gm11437	5
Gm11541	1
Gm11545	1
Gm11562	1
Gm11569	3
Gm11710	1
Gm11992	1
Gm12185	1
Gm12295	1
Gm12633	1
Gm13152	6
Gm13242	1
Gm13283	1
Gm13498	1
Gm14085	1		Gm14085	381417	Gm14085 : predicted gene 14085
Gm14124	1
Gm14474	1
Gm15085	1
Gm15107	1
Gm15133	2
Gm15401	1
Gm156	7
Gm15698	2
Gm17783	1
Gm1965	8
Gm1966	4
Gm1995	4
Gm2016	3
Gm2022	9
Gm20741	2
Gm21276	2
Gm21411	2
Gm21951	1
Gm21992	1
Gm4736	4
Gm4759	2
Gm4922	1
Gm4981	1
Gm4984	1
Gm5039	2
Gm5114	4
Gm5134	1
Gm525	1
Gm5415	1
Gm5460	1
Gm5464	1
Gm5662	3
Gm5800	1
Gm5885	1
Gm609	2
Gm6402	1
Gm6588	1
Gm6815	1
Gm7609	1
Gm765	1
Gm773	1
Gm8234	1
Gm8267	1
Gm8300	3
Gm839	1
Gm8882	4
Gm8994	2
Gm9112	1
Gm9992	1
Gmcl1	1
Gmip	2
Gna13	1
Gnai2	1
Gnao1	1
Gnat1	1
Gnb3	1		Gnb3	14695	Gnb3 : guanine nucleotide binding protein (G protein), beta 3
Gnb4	1		Gnb4	14696	Gnb4 : guanine nucleotide binding protein (G protein), beta 4
Gng2	1		Gng2	14702	Gng2 : guanine nucleotide binding protein (G protein), gamma 2
Gng4	1		Gng4	14706	Gng4 : guanine nucleotide binding protein (G protein), gamma 4
Gnpat	1
Golga5	1
Golim4	1
Gpa33	1
Gpatch1	2
Gpatch8	1
Gpbp1l1	1
Gpc3	1
Gpc4	2
Gper1	1
Gpi1	1
Gpr119	1
Gpr146	1
Gpr158	1
Gpr161	1
Gpr179	1
Gpr37l1	1
Gpr62	1
Gpr89	1
Gprasp2	1
Gprc5b	2
Gprc6a	1
Gprin2	1
Gpsm2	1
Gpt2	1
Gpx8	1
Gramd1b	1
Greb1	1
Grhl1	1
Gria1	1
Gria2	1
Grid2	3
Grik2	1
Grip1	1
Grk1	1
Grm4	1
Grm7	7
Grm8	1
Grn	2
Grwd1	1
Gsdma	1
Gse1	1
Gsg1	1
Gsn	1
Gsta3	1
Gtdc1	1
Gtf2a2	3
Gtf2e1	2
Gtf2f2	1
Gtf2h3	1
Gtf2i	1
Gtf2ird1	2
Gtf3c1	1
Gtf3c2	1
Gucy2c	1
Gucy2d	1
Gypa	1
Gzmd	1
Gzmg	1
Gzmn	1
H2-M5	1
Hadh	1
Hapln4	3
Haus1	1
Haus8	3
Hbb-b2	3
Hbb-bs	1
Hbp1	1
Hcn1	2
Hcrt	1
Hddc3	1
Hdlbp	1
Hdx	1
Heatr3	1
Heatr5b	2
Helb	2
Helz2	1
Hemk1	1
Henmt1	1
Herc1	1
Herc2	1
Herpud2	1
Hgf	2
Hgs	1
Hhla1	1
Hilpda	1
Hip1r	1
Hist4h4	2
Hjurp	18
Hmgb2	1
Hnf1a	1
Hnrnpa1	1
Hnrnpk	1
Hnrnpl	1
Hoga1	1
Homer3	2
Hook2	1
Hoxa3	1
Hoxa4	1
Hoxb7	4
Hpgds	1
Hps1	1
Hps4	1
Hpse	1
Hrh1	1
Hscb	1
Hsd17b11	1
Hsd17b14	3
Hsd17b4	1
Hsh2d	6
Hsp90aa1	1
Hsp90b1	1
Hspa4l	1
Hspa8	1
Hspg2	1
Htatip2	1
Htatsf1	1
Htr1a	1
Htr1f	1
Htra2	1
Htt	1
Hunk	1
Huwe1	2
Hyal1	3
Hyal2	1
Hyal3	1
Hyal6	1
Hydin	1
Ibtk	1
Ice1	4
Idh1	2
Ier2	3
Ier3ip1	1
Ifi27	1
Ifi44	1
Ifit1	1
Ifit2	1
Ifnar1	1
Ifrd2	1
Ift122	2
Ift140	1
Ift88	1
Igdcc3	1
Igf1r	1
Igsf1	1
Igsf9	1
Ik	1
Ikbkap	1
Il12rb1	7
Il15ra	1
Il16	2
Il23a	1
Il23r	1
Il27ra	1
Il9r	1
Immt	11
Impdh2	1
Ing2	1
Inhbb	1
Inhbc	1
Inip	1
Inmt	1
Inpp4b	1
Insr	1
Ints10	15
Ints2	3
Ints4	1
Ints8	1
Ip6k1	1
Ipo11	5
Ippk	1
Iqcc	3
Iqce	1
Iqcf3	2
Iqcf4	1
Iqcf5	1
Iqck	1
Iqsec1	3
Irak3	1
Irak4	1
Irs3	1
Isl1	1
Isyna1	1
Itfg1	3
Itfg2	6
Itga11	1
Itga2	1
Itga2b	3
Itga4	2
Itga9	2
Itgad	1
Itgal	1
Itgb3	1
Itpr1	12
Itpr3	1
Ivl	1
Jade1	1
Jade2	1
Jak3	5
Jarid2	1
Jazf1	1
Jmjd7	1
Kalrn	2
Kank4	1
Kansl1l	1
Kansl3	1
Kars	1
Kat8	1
Katna1	1
Kbtbd12	2
Kcna5	1
Kcna6	1
Kcnh1	1
Kcnh4	1
Kcnj1	1
Kcnj16	1
Kcnn1	2
Kcnq5	1
Kcns3	1
Kctd13	1
Kctd4	1
Kdm2a	1
Kdm3a	1
Kdm4a	1
Kdm4b	1
Kdm5a	1
Khnyn	1
Kif12	1
Kif16b	1
Kif1b	2
Kif21a	1
Kif21b	1
Kif23	2
Kif24	1
Kif2a	1
Kif5b	1
Kif6	1
Kifc3	1
Kit	1
Kl	1
Klf4	1
Klf6	1
Klhl11	1
Klhl14	1
Klhl20	1
Klhl26	1
Klhl32	1
Klhl6	1
Klhl9	1
Klra1	13
Klra10	4
Klra12	9
Klra14-ps	2
Klra17	13
Klra18	25
Klra19	1
Klra2	1
Klra22	34
Klra23	1
Klra3	5
Klra4	5
Klra5	18
Klra6	26
Klra7	25
Klra8	4
Klra9	20
Klrb1	1
Klrb1-ps1	7
Klrb1a	9
Klrb1b	8
Klrb1c	8
Klrb1f	4
Klrc1	1
Klrc2	2
Klrc3	2
Klrd1	1
Klri1	5
Klri2	1
Kmt2a	3
Kmt2b	1
Kmt2c	1
Kmt2d	1
Kndc1	1
Knop1	4
Kpna7	1
KR348528	2
Kras	1
Krt2	1
Krt20	1
Krt25	1
Krt27	1
Krt74	1
Krt78	2
Krt81	1
Krt82	1
Krt86	2
Krtap13	2
Krtap14	2
Krtap15	5
Krtap16-3	1
Krtap19-1	1
Krtap19-2	6
Krtap19-3	7
Krtap19-4	1
Krtap20-2	1
Krtap3-1	1
Krtap4-1	1
Krtap4-2	2
Krtap4-9	1
Krtap6-1	2
Krtap6-5	4
Krtap9-3	1
Ksr2	2
Ktn1	1
Kxd1	1
l7Rn6	1
Lalba	1
Lama3	1
Lama4	2
Lamc2	1
Lamtor4	3
Laptm4b	1
Larp1b	4
Lca5l	2
Ldb3	1
Lhx1	3
Lhx5	1
Lhx8	1
Lig3	1
Lingo3	1
Lix1	1
Lman1l	1
Lman2	1
Lmf1	1
Lmntd2	1
Lnp	3
LOC100038947	1
LOC105242399	1
Loxhd1	1
Loxl3	3
Lpar1	1
Lpar2	1
Lpar4	1
Lpar6	1
Lpcat2	1
Lpl	11
Lpo	8
Lrba	1
Lrch1	1
Lrch2	1
Lrcol1	1
Lrmp	1
Lrp1	1
Lrp12	1
Lrp3	1
Lrpprc	2
Lrrc16b	2
Lrrc25	2
Lrrc34	1
Lrrc43	1
Lrrc56	2
Lrrc8c	2
Lrrc8e	1
Lrrk1	6
Lrrn3	1
Lrrtm4	1
Lsg1	1
Lsm4	1
Lsm6	2
Lta4h	1
Ltbp2	2
Lypd3	1
Lypd5	1
Lyrm2	1
Lyrm5	1
Lyst	2
Lzts1	2
M6pr	1
Macf1	2
Mageb1	1
Mageb2	1
Magee1	1
Malrd1	1
Mamstr	1
Man2a2	5
Manba	2
Manf	1
Map3k1	1
Map3k12	1
Map3k14	1
Map3k7cl	1
Mapk8ip2	1
Mapkapk3	2
Mapkapk5	1
Mapre1	1
Marc2	1
March4	1
March5	1
Marco	1
Marf1	1
Mast3	3
Mast4	1
Mat2a	1
Matr3	1
Mau2	2
Mbd4	4
Mboat1	2
Mbtd1	1
Mc3r	1
Mccc2	1
Mcm2	1
Mcm5	2
Mcm6	1
Mcm7	2
Mcoln1	1		Mcoln1	94178	Mcoln1 : mucolipin 1
Mcpt-ps1	1
Mcpt2	1
Mcpt4	1
Mcpt9	1
Mctp2	1
Mcts2	1
Mdn1	2
Me3	1
Med1	1
Med12	1
Med12l	1
Med13	2
Med30	1
Mef2d	1
Megf8	1
Mertk	1
Metap1	1
Metap2	1
Mettl17	1
Mettl24	2
Mettl4	1
Mettl6	1
mFLJ00251	1
Mfsd14b	1
Mfsd2b	1
Mfsd5	1
Mfsd6l	1
Mfsd8	1
Mgat4b	2
Mgll	1
Mgrn1	1
Mhrt	1
Mical3	3
Micall1	1
Mif4gd	1
Mina	2
Mir17hg	1
Mir351	1
Mir450b	1
Mir6977	1
Mis18a	3
Mis18bp1	1
mKIAA1630	1
Mkrn2os	1
Mks1	11
Mlana	1
Mlph	1
Mmd	2
Mmp13	1
Mmp16	1
Mmp27	1
Mmrn2	2
Mms19	1
Mnd1-ps	1
Mob2	1
Morc1	1
Morc3	5
Mov10	1
Mov10l1	1
Mphosph6	1
Mphosph9	1
Mpo	19
Mpp3	1
Mpp5	2
Mpp6	1
Mprip	1
Mprip	1
Mr1	1
Mrap	4
Mrap2	1
Mroh1	1
Mroh2a	12
Mroh8	1
Mrpl35	9
Mrps23	1
Mrps31	1
Mrps35	1
Msi2	2
Mta3	2
Mtdh	1
Mtf2	1
Mthfd1	1
Mthfd1l	1
Mtif3	1
Mtmr14	1
Mtmr3	1
Mtmr4	1
Mtor	1
Mtrf1	1
Mtus1	2
Muc19	1
Muc4	17
Muc5ac	1
Muc6	3
Mug1	1
Mug2	5
Mul1	1
Mum1l1	1
Mup13	1
Mup7	1
Mus81	1
Mvb12a	1
Mvb12b	1
Mvk	1
Mx2	1
Mxd1	1
Mybl1	1
Mybpc3	1
Mycbpap	2
Mycn	1
Myd88	1
Myef2	2
Myg1	4
Myh14	1
Myh2	1
Myh3	1
Myh4	1
Myh6	1
Myh7	5
Myh8	1
Myl12b	1
Mylk3	3
Myo15	1
Myo15b	2
Myo18a	1
Myo1e	1
Myo3a	1
Myo5c	1
Myo7a	4
Myo9b	5
Myocd	2
Myom1	1
Myrfl	1
Myzap	1
N4bp2	1
N6amt1	1
Naa35	1
Nab1	1
Naca	1
Nae1	1
Naif1	1
Nalcn	1		Nalcn	338370	Nalcn : sodium leak channel, non-selective
Nanog	1
Nap1l1	1
Napa	1
Narf	1
Nasp	1
Nat6	2
Nat8f1	5
Nat8f4	3
Nat8f5	3
Nat8f6	1
Nav3	1
Nbeal1	3
Nbn	1
Ncan	6
Ncapg2	1
Ncaph	1
Ncdn	1
Ncf4	1
Nckap1l	1
Nckap5	2
Nckap5l	1
Ncoa7	1
Ncstn	1
Ndel1	1
Ndfip2	1
Ndrg3	1
Ndufa12	1
Ndufa13	1
Ndufa4	1
Ndufaf2	1
Ndufs1	1
Neb	3
Nebl	1
Necab1	1
Nefh	3
Nek10	1
Nek6	1
Neu3	1
Neurog1	1
Nexn	1
Nfasc	1
Nfatc2	1
Nfatc4	4
Nfix	1
Nfkb2	1
Nfu1	3
Nfx1	2
Nfya	1
Nfyb	1
Ngdn	1
Nhlh1	1
Nhs	1
Nhsl1	1
Nid1	1
Ninj2	1
Nip7	1
Nipa2	1
Nipal3	1
Nipbl	1
Nkain3	2
Nkiras1	1
Nkpd1	1
Nktr	1
Nlrc3	1
Nlrc5	3
Nlrp14	1
Nlrp1c-ps	1
Nlrx1	1
Nme5	1
Nmnat2	1
Nmrk2	1
Nmur1	1
Nnt	1
Nod2	4
Nom1	1
Nomo1	3
Nop56	1
Nos2	1
Notch4	1
Nox4	1
Noxred1	1
Nphp1	1
Nphs1	1
Nr2c2ap	2
Nr3c2	1
Nrap	1
Nrde2	1
Nrep	2
Nrf1	1
Nrip2	7
Nrp2	2
Nrxn2	1
Nsa2	1
Ntn5	1
Ntrk3	1
Nub1	1
Nubp1	1
Nucb2	1
Nudt21	1
Numa1	1
Nup107	2		Nup107	103468	Nup107 : nucleoporin 107
Nup133	1		Nup133	234865	Nup133 : nucleoporin 133
Nup205	1		Nup205	70699	Nup205 : nucleoporin 205
Nup210	1		Nup210	54563	Nup210 : nucleoporin 210
Nup54	1		Nup54	269113	Nup54 : nucleoporin 54
Nup98	3		Nup98	269966	Nup98 : nucleoporin 98
Nupl1	1		Nupl1	71844	Nupl1 : nucleoporin like 1
Nutm1	1
Nwd1	7
Nxf3	1
Nxnl1	1
Nxpe2	1
Nxpe4	1
Oas1a	1
Obscn	1
Ocel1	1
Odf2	1
Ogt	1
Olfml1	1
Olfml2a	1
Olfr1028	1
Olfr1122	1
Olfr1148	1
Olfr1180	1
Olfr1234	1
Olfr1254	1
Olfr1290	1
Olfr1305	1
Olfr1318	1
Olfr1321	1
Olfr146	1
Olfr1532-ps1	3
Olfr177	1
Olfr181	2
Olfr191	1
Olfr192	1
Olfr196	1
Olfr197	1
Olfr207	1
Olfr243	1
Olfr295	1
Olfr305	1
Olfr31	1
Olfr324	1
Olfr357	1
Olfr365	1
Olfr372	4
Olfr373	3
Olfr374	6
Olfr39	1
Olfr391-ps	1
Olfr462	11
Olfr463	8
Olfr464	4
Olfr48	1
Olfr506	1
Olfr525	1
Olfr53	1
Olfr531	1
Olfr532	1
Olfr549	1
Olfr551	1
Olfr574	1
Olfr576	1
Olfr60	1
Olfr611	4
Olfr612	2
Olfr613	3
Olfr64	4
Olfr651	1
Olfr652	1
Olfr67	2
Olfr705	1
Olfr725	1
Olfr730	1
Olfr742	1
Olfr745	1
Olfr834	1
Olfr856-ps1	1
Olfr857	1
Olfr871	1
Olfr920	1
Olig2	1
Opa1	1
Oprd1	1
Oprk1	1
Optc	1
Orc1	1
Osbpl10	1
Osbpl5	1
Osmr	1
Ostm1	1		Ostm1	14628	Ostm1 : osteopetrosis associated transmembrane protein 1
Otoa	1
Otog	2
OTTMUSG00000002180	3
OTTMUSG00000022819	1
Otud1	1
Otud7a	1
Otx2os1	1
Ovgp1	2
P2rx5	1
P4ha2	1
P4ha3	2
Pabpc1	1
Pabpn1	2
Pacrg	1
Pacsin2	1
Pag1	1
Palm	1
Pan2	3
Pank4	1
Papd7	1
Papss2	1
Paqr9	1
Pard3	1
Pard3b	2
Parp3	1
Parp8	5
Parpbp	1
Parva	1
Parvg	2
Pask	1
Patl1	1
Pax1	1
Pax8	1
Paxbp1	6
Pbx2	1
Pbx3	2
Pbx4	1
Pcbp4	1
Pcdh12	1
Pcdh20	1
Pcdh9	1
Pcdhb14	1
Pcdhb18	1
Pcdhb20	1
Pcdhga6	1
Pcid2	1
Pcnp	1
Pcnx4	1
Pctp	2
Pcyox1	3
Pdcd11	1
Pde2a	1
Pde4b	1
Pde4c	2
Pde6a	1
Pde6h	2
Pdia2	1
Pdzk1	1
Pear1	2
Pecr	2
Peg10	2
Pelp1	1
Pepd	2
Perm1	1
Pex1	2
Pex16	1
Pfdn2	1
Pfdn5	1
Pfkfb4	1
Pfkp	1
Pgls	1
Phc1	4
Phc3	1
Phf12	1
Phf2	3
Phf20l1	1
Phf21a	1
Phgdh	1
Phkb	1
Phospho1	1
Phyhipl	1
Pi15	1
Pibf1	1
Pidd1	1
Piezo1	1
Pigg	1
Pigm	1
Pigz	1
Pih1d3	1
Pik3ap1	1
Pik3c2a	3
Pik3c2b	1
Pik3c2g	2
Pik3r2	1
Pik3r4	3
Pilra	2
Pink1	1
Pinlyp	1
Pirt	1
Pisd-ps1	3
Pisd-ps2	1
Piwil1	1
Pkd1l1	1
Pkd1l2	5
Pkd1l3	2
Pkhd1l1	1
Pkp1	1
Pla2g15	1
Plbd1	2
Plbd2	1
Plcb4	1
Plch1	2
Plcl1	1
Plec	1
Plekha4	1
Plekha7	3
Plekhg3	2
Plekhg4	1
Plekhh2	2
Plekhm2	1
Plk3	1
Plk5	1
Plpp6	1
Pls1	1
Plxna1	8
Plxna3	1
Plxnd1	3
Pnisr	1
Pnmt	2
Pnp2	2
Pofut1	1
Polb	1
Pole	1
Pole2	1
Poll	1
Polr1a	36
Polr2i	1
Polr3e	1
Pomgnt1	1
[truncated: 895 more rows]
